# Supplementary material for: Truncated O-glycosylation in metastatic triple-negative breast cancer reveals a gene expression signature associated with extracellular matrix and proteolysis
Source: Sci Rep. 2024 Jan 20;14:1809. doi: 10.1038/s41598-024-52204-2 (PMC10799929; doi:10.1038/s41598-024-52204-2)
Supplement: Supplementary file 2 — Supplementary Table 1. [file 41598_2024_52204_MOESM2_ESM.xlsx]

## Sheet: Supplementary Table 2
Supplementary Table 1
Results of gene expression analyses. The number of reads mapped for each gene in each sample is shown. The result of the statistical analysis of the pairwise comparisons, Base mean of each condition (baseMean), Log2 Fold Change (log2 FC), Standard error of the log2FoldChange (lfcSE), Value of the test statistic (stat), p value (p-value), and False discovery rate (p adj. FDR), is indicated for eac…
Gene (Ensembl ID)	External Gene Name	Read Count												4T1/Tn+ vs. 4T1/Tn-							Gene (Ensembl ID)	4T1/wt vs. 4T1/Tn+							Gene (Ensembl ID)	4T1/wt vs. 4T1/Tn-							Genes submitted to ChEA3
		4T1/wt (a)	4T1/wt (b)	4T1/wt (c)	4T1/wt (d)	4T1/Tn- (e)	4T1/Tn- (f)	4T1/Tn- (g)	4T1/Tn- (h)	4T1/Tn+ (i)	4T1/Tn+ (j)	4T1/Tn+ (k)	4T1/Tn+ (l)	baseMean	log2 FC	lfcSE	stat	p-value	p adj. (FDR)	Sign.		baseMean	log2 FC	lfcSE	stat	p-value	p adj. (FDR)	Sign.		baseMean	log2 FC	lfcSE	stat	p-value	p adj. (FDR)	Sign.
ENSMUSG00000000001	Gnai3	5925	2175	3705	5742	5002	5083	5592	5382	6403	4609	5938	4695	5263.57	0.0779632	0.0812194	0.959909	0.337101	0.547323		ENSMUSG00000000001	4810.2	-0.674092	0.232699	-2.89684	0.00376939	0.0137422		ENSMUSG00000000001	4746.7	-0.631037	0.220113	-2.86688	0.00414546	0.0135816
ENSMUSG00000000028	Cdc45	2569	2119	2125	2792	1543	1498	1744	1550	1657	1013	1405	1250	1432	-0.215221	0.0986363	-2.18196	0.0291123	0.0977559		ENSMUSG00000000028	1778.99	0.53893	0.156752	3.4381	0.000585812	0.00294703		ENSMUSG00000000028	1923.24	0.286049	0.113826	2.51303	0.0119698	0.0324625
ENSMUSG00000000056	Narf	756	320	608	419	433	369	399	391	729	919	893	540	585.507	1.01166	0.208862	4.84365	1.27e-06	1.71e-05		ENSMUSG00000000056	654.894	-0.912014	0.283636	-3.21544	0.00130244	0.00571638		ENSMUSG00000000056	446.625	0.0629437	0.232348	0.270903	0.786466	0.851716
ENSMUSG00000000058	Cav2	2283	690	1522	2585	2769	3139	3169	3364	3300	3219	3905	2638	3161.94	0.121207	0.148785	0.814642	0.415277	0.621769		ENSMUSG00000000058	2542.79	-1.28102	0.296268	-4.32384	1.53e-05	0.000133199		ENSMUSG00000000058	2451.92	-1.19481	0.277879	-4.29977	1.71e-05	0.000127862
ENSMUSG00000000078	Klf6	8636	3435	5084	13400	6289	10004	6846	7841	5845	3513	4187	4485	6030.09	-0.753001	0.18403	-4.09174	4.28e-05	0.000408723		ENSMUSG00000000078	5650.19	0.377998	0.308119	1.22679	0.219901	0.342208		ENSMUSG00000000078	7479.37	-0.411272	0.317518	-1.29527	0.195228	0.302453
ENSMUSG00000000085	Scmh1	1806	1261	1485	1685	1453	1359	1648	1364	1856	1421	1650	1319	1487.8	0.144147	0.0859444	1.67721	0.0935004	0.232197		ENSMUSG00000000085	1535.71	-0.326502	0.129954	-2.51245	0.0119897	0.0351221		ENSMUSG00000000085	1479.23	-0.21957	0.100901	-2.17609	0.0295488	0.0678724
ENSMUSG00000000088	Cox5a	3254	4256	3388	2594	2866	3273	3566	3698	3675	2547	3463	2794	3186.91	-0.0644933	0.112647	-0.572524	0.566967	0.745118		ENSMUSG00000000088	3242.76	-0.148661	0.26447	-0.562109	0.574042	0.693929		ENSMUSG00000000088	3374.86	-0.254575	0.250197	-1.0175	0.308917	0.431077
ENSMUSG00000000093	Tbx2	13	8	11	10	2	1	2	0	1	0	1	1	0.963892	-0.699449	1.47973	-0.472688	0.636436	NA		ENSMUSG00000000093	4.98584	3.4873	1.00623	3.46569	0.000528868	0.00269249	*	ENSMUSG00000000093	5.27167	2.75614	0.831641	3.3141	0.000919377	0.00385828	*
ENSMUSG00000000120	Ngfr	41	15	98	16	23	8	27	13	41	50	21	34	27.2485	1.12468	0.432642	2.59956	0.00933427	0.039978		ENSMUSG00000000120	39.2946	-0.113837	0.568515	-0.200236	0.841296	0.89762		ENSMUSG00000000120	28.5201	0.981592	0.605739	1.62049	0.105128	0.186827
ENSMUSG00000000126	Wnt9a	108	68	124	68	197	101	149	92	36	26	50	31	83.4787	-1.87478	0.309029	-6.06669	1.31e-09	2.95e-08		ENSMUSG00000000126	60.1693	1.05041	0.325582	3.22626	0.00125419	0.00554283		ENSMUSG00000000126	114.436	-0.857274	0.314991	-2.72158	0.00649698	0.0197602
ENSMUSG00000000127	Fer	1123	715	791	1175	1094	1163	1151	1161	970	707	938	707	971.332	-0.423563	0.104819	-4.04091	5.32e-05	0.000496898		ENSMUSG00000000127	865.216	-0.141277	0.15987	-0.883702	0.376857	0.51234		ENSMUSG00000000127	1039.81	-0.60196	0.138698	-4.34009	1.42e-05	0.000108761
ENSMUSG00000000131	Xpo6	2240	1476	1584	2443	1928	2490	2365	2196	2872	1589	1587	1970	2085	-0.135206	0.163601	-0.826435	0.408557	0.615599		ENSMUSG00000000131	1924.87	-0.375725	0.199858	-1.87996	0.0601134	0.126471		ENSMUSG00000000131	2070.84	-0.54886	0.15123	-3.62931	0.000284175	0.00142406
ENSMUSG00000000134	Tfe3	1797	1294	1371	1803	1124	931	1264	888	2123	1636	2147	1519	1437.49	0.864877	0.132572	6.52384	6.85e-11	1.85e-09		ENSMUSG00000000134	1698.65	-0.571148	0.149575	-3.81846	0.000134286	0.000852678		ENSMUSG00000000134	1258.87	0.257328	0.136632	1.88337	0.0596505	0.119158
ENSMUSG00000000148	Brat1	634	443	361	671	559	444	572	433	571	429	394	406	469.058	-0.113737	0.144442	-0.787423	0.431034	0.636393		ENSMUSG00000000148	474.862	-0.10827	0.205142	-0.527779	0.597653	0.713504		ENSMUSG00000000148	503.469	-0.258694	0.189402	-1.36585	0.171987	0.274193
ENSMUSG00000000149	Gna12	2568	2021	1979	2715	2235	1960	2314	1830	1992	1698	1739	1435	1874.82	-0.233138	0.116696	-1.99782	0.0457358	0.137938		ENSMUSG00000000149	1958.38	0.108315	0.152724	0.709225	0.478185	0.609869		ENSMUSG00000000149	2159.02	-0.16261	0.129457	-1.25609	0.209082	0.319108
ENSMUSG00000000154	Slc22a18	407	355	546	177	84	34	82	42	53	151	130	38	77.4862	0.721556	0.476586	1.51401	0.130023	0.291352		ENSMUSG00000000154	220.497	1.67324	0.481954	3.47179	0.000516995	0.00264386		ENSMUSG00000000154	200.973	2.35565	0.395062	5.96274	2.48e-09	5.18657e-08	*
ENSMUSG00000000167	Pih1d2	63	57	72	61	36	26	34	34	38	28	23	18	29.0895	-0.249855	0.294871	-0.847338	0.396807	0.604291		ENSMUSG00000000167	42.5906	0.945493	0.303704	3.11321	0.00185065	0.00760988		ENSMUSG00000000167	45.9877	0.656034	0.262939	2.49501	0.0125955	0.0337784
ENSMUSG00000000168	Dlat	2909	1543	1949	2934	1869	1987	2545	2165	2749	2075	2868	1861	2228.27	0.199958	0.126207	1.58437	0.11311	0.264134		ENSMUSG00000000168	2304.43	-0.38048	0.187818	-2.02579	0.0427861	0.096963		ENSMUSG00000000168	2173.19	-0.21657	0.159505	-1.35776	0.174539	0.277029
ENSMUSG00000000171	Sdhd	4095	2875	3456	3129	2673	2507	3191	2981	3425	2445	3644	2221	2836.73	0.0827037	0.137823	0.600072	0.548458	0.731098		ENSMUSG00000000171	3086.26	-0.100209	0.187383	-0.53478	0.592802	0.709435		ENSMUSG00000000171	3045.48	-0.0548307	0.141772	-0.386754	0.698938	0.784688
ENSMUSG00000000184	Ccnd2	6040	3749	3969	9208	2391	2671	3305	2460	4177	2218	2497	2538	2717.95	0.106006	0.142454	0.744145	0.456789	0.658755		ENSMUSG00000000184	3990.6	0.667885	0.254007	2.6294	0.00855365	0.0266204		ENSMUSG00000000184	3933.92	0.737845	0.227946	3.23692	0.00120826	0.00482815
ENSMUSG00000000194	Gpr107	1206	778	913	1124	1040	1059	1268	1106	1370	999	1196	1041	1118.79	0.0862455	0.0790355	1.09122	0.275174	0.480606		ENSMUSG00000000194	1067.36	-0.528049	0.13259	-3.98257	6.82e-05	0.000479639		ENSMUSG00000000194	1049.61	-0.478499	0.108853	-4.39582	1.1e-05	8.73861e-05
ENSMUSG00000000223	Drp2	50	47	38	99	27	15	32	26	65	43	41	27	33.733	0.843703	0.312223	2.70225	0.00688724	0.0313617		ENSMUSG00000000223	48.9475	0.0929762	0.345326	0.269242	0.787744	0.860984		ENSMUSG00000000223	38.96	0.899783	0.354838	2.53576	0.0112203	0.0308122
ENSMUSG00000000244	Tspan32	5	3	7	3	3	1	2	1	0	1	1	0	1.11715	-1.73868	1.48719	-1.1691	0.242363	NA		ENSMUSG00000000244	2.2792	2.83625	1.30451	2.17419	0.0296909	0.0726889		ENSMUSG00000000244	2.95328	1.05599	0.894234	1.18088	0.237649	0.352846
ENSMUSG00000000266	Mid2	405	197	278	682	466	523	593	447	455	393	710	338	482.894	-0.0517074	0.211764	-0.244174	0.807096	0.902022		ENSMUSG00000000266	424.037	-0.65684	0.327777	-2.00393	0.0450781	0.101013		ENSMUSG00000000266	442.155	-0.742229	0.276608	-2.68333	0.00728935	0.0216401
ENSMUSG00000000275	Trim25	2909	1602	2241	2878	1775	1729	2162	1658	2945	1868	3154	1994	2122.4	0.477679	0.1413	3.38059	0.000723306	0.00464826		ENSMUSG00000000275	2389.65	-0.382325	0.190915	-2.0026	0.0452205	0.101209		ENSMUSG00000000275	2040.44	0.0604107	0.138114	0.437398	0.661823	0.7556
ENSMUSG00000000276	Dgke	312	176	150	414	407	540	556	525	594	225	294	435	436.477	-0.369805	0.237075	-1.55987	0.118791	0.273456		ENSMUSG00000000276	320.122	-0.898858	0.324831	-2.76716	0.00565477	0.0190387		ENSMUSG00000000276	389.597	-1.3042	0.258643	-5.04247	4.6e-07	5.47965e-06
ENSMUSG00000000278	Scpep1	7552	4873	4569	7729	2989	2540	3537	2777	5075	4001	6116	3618	3783.59	0.711645	0.154802	4.59714	4.28e-06	5.16e-05		ENSMUSG00000000278	5242.4	0.0555511	0.205887	0.269813	0.787304	0.860721		ENSMUSG00000000278	4295.18	0.731308	0.159769	4.57728	4.71e-06	4.13066e-05
ENSMUSG00000000282	Mnt	1188	834	922	1417	820	898	968	807	971	889	904	678	856.773	0.0288471	0.124901	0.23096	0.817346	0.90771		ENSMUSG00000000282	945.826	-0.00084685	0.178423	-0.00474632	0.996213	0.997425		ENSMUSG00000000282	951.934	-0.00960365	0.139666	-0.0687617	0.945179	0.96348
ENSMUSG00000000290	Itgb2	1707	818	1916	924	2883	622	2458	989	987	2240	1607	481	1524.86	-0.290275	0.666931	-0.435239	0.663389	0.812979		ENSMUSG00000000290	1334.9	-0.350832	0.44019	-0.797002	0.42545	0.560106		ENSMUSG00000000290	1529.52	-0.675361	0.433234	-1.55888	0.119024	0.205951
ENSMUSG00000000295	Hddc2	1284	1291	1376	845	826	688	859	801	889	710	1047	648	797.774	0.0939943	0.149845	0.627275	0.530479	0.716168		ENSMUSG00000000295	991.511	0.262495	0.26535	0.98924	0.322546	0.456931		ENSMUSG00000000295	976.128	0.317572	0.235176	1.35036	0.176902	0.280005
ENSMUSG00000000296	Tpd52l1	2114	1298	1739	1916	1213	1254	1371	1258	1886	1758	2474	1433	1568.15	0.615247	0.160577	3.83147	0.000127379	0.00105548		ENSMUSG00000000296	1805.75	-0.434847	0.197142	-2.20576	0.0274012	0.0681549		ENSMUSG00000000296	1468.11	0.143674	0.113304	1.26804	0.204784	0.314055
ENSMUSG00000000301	Pemt	171	167	147	141	76	124	103	138	97	95	69	76	96.4736	-0.336379	0.248678	-1.35267	0.176162	0.359098		ENSMUSG00000000301	116.592	0.583877	0.254498	2.29424	0.021777	0.0569016		ENSMUSG00000000301	130.744	0.20535	0.255226	0.804578	0.421063	0.542646
ENSMUSG00000000303	Cdh1	11422	4444	8640	9412	11248	11876	13556	11368	16335	11324	15588	11712	12678.1	0.232696	0.0866779	2.6846	0.00726156	0.0327445		ENSMUSG00000000303	11112.3	-1.05081	0.21583	-4.8687	1.12e-06	1.38056e-05		ENSMUSG00000000303	10200.2	-0.853137	0.197835	-4.31236	1.62e-05	0.000121564
ENSMUSG00000000325	Arvcf	754	503	598	649	657	518	675	549	557	538	980	408	602.445	0.0948462	0.244308	0.388224	0.69785	0.835821		ENSMUSG00000000325	613.917	-0.316943	0.265368	-1.19435	0.232339	0.35692		ENSMUSG00000000325	602.1	-0.257718	0.137213	-1.87823	0.0603493	0.120321
ENSMUSG00000000326	Comt	3836	3772	3616	3362	2853	3188	3539	3123	2705	2098	2249	1983	2673.34	-0.446074	0.0810178	-5.50587	3.67e-08	6.65e-07		ENSMUSG00000000326	2866.75	0.395884	0.188543	2.09971	0.0357546	0.0844485		ENSMUSG00000000326	3368.7	-0.0901168	0.166674	-0.540677	0.588731	0.694877
ENSMUSG00000000339	Rtca	1595	1478	1325	1516	934	997	1188	1078	1230	753	1062	904	1000.01	-0.0517661	0.106667	-0.485303	0.627461	0.788911		ENSMUSG00000000339	1193.19	0.2868	0.179835	1.5948	0.110758	0.20312		ENSMUSG00000000339	1230.71	0.195917	0.149374	1.31158	0.18966	0.295734
ENSMUSG00000000340	Dbt	290	132	134	365	200	159	185	151	452	369	343	318	270.468	1.13614	0.152539	7.44818	9.46e-14	3.45e-12		ENSMUSG00000000340	300.175	-1.06471	0.281824	-3.77793	0.000158134	0.000978371		ENSMUSG00000000340	192.57	0.0364411	0.280709	0.129818	0.89671	0.930683
ENSMUSG00000000346	Dazap2	4858	3088	4177	3936	2789	2612	3293	2810	3532	3198	4110	2511	3070.71	0.263814	0.143539	1.83792	0.0660741	0.180339		ENSMUSG00000000346	3586.46	-0.0632403	0.187912	-0.336542	0.736462	0.823016		ENSMUSG00000000346	3330.82	0.163409	0.126187	1.29498	0.195327	0.302509
ENSMUSG00000000355	Mcts1	920	796	914	747	391	441	450	506	624	507	517	430	478.068	0.257593	0.133814	1.92501	0.0542284	0.155837		ENSMUSG00000000355	660.056	0.398527	0.192824	2.0668	0.0387533	0.0899216		ENSMUSG00000000355	621.663	0.616131	0.183353	3.36035	0.000778446	0.00335133
ENSMUSG00000000374	Trappc10	1827	792	954	2540	1755	1971	2013	1701	2602	1457	1360	1878	1810.16	0.00408121	0.171311	0.0238233	0.980994	0.990514		ENSMUSG00000000374	1633.01	-0.6277	0.306243	-2.04967	0.0403962	0.0927822		ENSMUSG00000000374	1662.98	-0.658862	0.272148	-2.42097	0.0154793	0.0400961
ENSMUSG00000000378	Ccm2	1707	1801	1611	1612	1446	1923	2156	1791	1722	892	905	1187	1467.65	-0.604663	0.181935	-3.32351	0.00088891	0.00555835		ENSMUSG00000000378	1390.22	0.241029	0.237496	1.01487	0.310166	0.443385		ENSMUSG00000000378	1752.43	-0.40424	0.18777	-2.15284	0.0313309	0.071143
ENSMUSG00000000384	Tbrg4	2116	2161	1695	2433	1631	2409	2382	2382	2722	1423	1286	1906	1977.43	-0.233812	0.212392	-1.10085	0.270962	0.475939		ENSMUSG00000000384	1925.7	-0.0942376	0.246836	-0.381783	0.702623	0.798182		ENSMUSG00000000384	2138.4	-0.368851	0.197383	-1.86871	0.0616633	0.122399
ENSMUSG00000000386	Mx1	13	13	13	5	1	1	2	2	6	9	25	4	6.23616	2.92502	0.887098	3.2973	0.000976208	0.0060339	*	ENSMUSG00000000386	11.0503	-0.284518	0.645671	-0.440654	0.659464	0.764566		ENSMUSG00000000386	5.82956	2.60001	0.814879	3.19067	0.00141944	0.00551913	*
ENSMUSG00000000399	Ndufa9	2207	2105	2072	1776	1210	1355	1606	1457	1378	1132	1412	983	1296.56	-0.151963	0.119418	-1.27253	0.203186	0.394324		ENSMUSG00000000399	1583.68	0.440123	0.206739	2.12888	0.0332642	0.0798121		ENSMUSG00000000399	1682.25	0.248327	0.180484	1.37589	0.168854	0.270372
ENSMUSG00000000409	Lck	163	242	129	217	37	26	47	28	59	33	52	56	41.6351	0.584508	0.273358	2.13826	0.032496	0.106285		ENSMUSG00000000409	112.18	1.62809	0.321965	5.05673	4.27e-07	5.88682e-06		ENSMUSG00000000409	103.562	2.1753	0.315399	6.89697	5.31e-12	1.87248e-10	*
ENSMUSG00000000420	Galnt1	3870	1972	2556	4139	4253	4203	4651	4214	4875	4269	3180	4031	4173.27	-0.0264058	0.15348	-0.172047	0.8634	0.932203		ENSMUSG00000000420	3599.35	-0.754211	0.219744	-3.43222	0.000598653	0.00299631		ENSMUSG00000000420	3716.57	-0.817636	0.168861	-4.84206	1.28e-06	1.34934e-05
ENSMUSG00000000439	Mkrn2	1101	860	767	1107	634	639	760	540	630	677	926	436	647.566	0.107911	0.2144	0.503313	0.614744	0.779265		ENSMUSG00000000439	787.087	0.191923	0.245644	0.781306	0.434623	0.568627		ENSMUSG00000000439	771.739	0.261501	0.147041	1.77842	0.0753346	0.143546
ENSMUSG00000000441	Raf1	3250	2427	2396	3518	2202	2427	2574	2454	2339	2076	2172	1816	2231.96	-0.150196	0.104082	-1.44306	0.149003	0.320865		ENSMUSG00000000441	2420.3	0.127025	0.156638	0.810946	0.417397	0.55236		ENSMUSG00000000441	2589.64	-0.0616498	0.126465	-0.487487	0.625913	0.726801
ENSMUSG00000000486	Septin1	89	73	83	37	61	45	49	52	53	40	32	43	46.4262	-0.260576	0.250842	-1.03881	0.298894	0.507187		ENSMUSG00000000486	54.794	0.452419	0.354728	1.27539	0.20217	0.320962		ENSMUSG00000000486	60.2138	0.153096	0.329532	0.464587	0.642228	0.739852
ENSMUSG00000000489	Pdgfb	1399	903	1173	762	1376	1180	1727	1177	789	794	990	606	1060.49	-0.71976	0.174647	-4.12123	3.77e-05	0.000363497		ENSMUSG00000000489	905.43	0.0919742	0.252067	0.364879	0.715202	0.807091		ENSMUSG00000000489	1210.99	-0.665034	0.216385	-3.07338	0.00211652	0.00773885
ENSMUSG00000000531	Grasp	491	434	665	384	276	251	302	239	473	373	655	329	357.766	0.816071	0.19713	4.13977	3.48e-05	0.000338862		ENSMUSG00000000531	470.403	-0.179642	0.283837	-0.632905	0.526796	0.653624		ENSMUSG00000000531	367.143	0.598887	0.232224	2.57892	0.00991089	0.0277769
ENSMUSG00000000532	Acvr1b	606	356	468	584	439	362	440	323	580	569	491	436	452.261	0.464939	0.164218	2.83124	0.00463686	0.0227011		ENSMUSG00000000532	504.485	-0.395108	0.181665	-2.17492	0.0296359	0.0726027		ENSMUSG00000000532	432.304	0.033435	0.156728	0.213331	0.831069	0.883399
ENSMUSG00000000538	Tom1l2	1870	1376	1346	2428	1063	1384	1315	1165	1689	1162	1533	1136	1285.36	0.198717	0.116953	1.69912	0.0892973	0.224936		ENSMUSG00000000538	1511.31	0.016055	0.186932	0.0858865	0.931557	0.956075		ENSMUSG00000000538	1437.07	0.176614	0.177889	0.99283	0.320793	0.443107
ENSMUSG00000000544	Gpa33	12694	10180	12111	10569	9328	9710	11104	9617	16535	15166	13550	12496	12108.1	0.593725	0.115725	5.13047	2.89e-07	4.42e-06		ENSMUSG00000000544	12998.5	-0.660095	0.180907	-3.64881	0.000263459	0.00150598		ENSMUSG00000000544	10486.1	-0.105932	0.138313	-0.765883	0.443746	0.564589
ENSMUSG00000000552	Zfp385a	191	167	232	176	152	160	213	164	280	119	196	202	181.423	0.23874	0.195093	1.22373	0.221056	0.417211		ENSMUSG00000000552	192.586	-0.340316	0.255261	-1.33321	0.182463	0.29655		ENSMUSG00000000552	179.131	-0.140615	0.199198	-0.705907	0.480246	0.597842
ENSMUSG00000000555	Itga5	968	577	781	863	1056	1163	1361	1095	3153	1609	1977	2409	1700.97	1.00235	0.158272	6.33308	2.4e-10	6.06e-09		ENSMUSG00000000555	1587.83	-1.84333	0.197607	-9.32825	1.08e-20	1.52243e-18		ENSMUSG00000000555	985.282	-0.876979	0.123847	-7.08112	1.43e-12	5.54604e-11
ENSMUSG00000000561	Wdr77	4203	3253	2778	5322	2101	3538	2841	3456	4604	2481	1704	3456	2977.62	0.0661981	0.276605	0.239324	0.810855	0.903702		ENSMUSG00000000561	3353.61	0.0191603	0.289927	0.0660865	0.947309	0.965784		ENSMUSG00000000561	3334.28	0.0450817	0.22953	0.196409	0.84429	0.89359
ENSMUSG00000000563	Atp5pb	5280	3900	4611	4201	4217	4441	5074	4947	6864	4740	5893	4871	5057.54	0.297289	0.0853996	3.48115	0.000499258	0.00340026		ENSMUSG00000000563	5032	-0.622808	0.154923	-4.02011	5.82e-05	0.000420908		ENSMUSG00000000563	4543.13	-0.363813	0.138406	-2.62859	0.00857409	0.0246887
ENSMUSG00000000567	Sox9	1395	900	1065	1667	1123	2344	1912	1960	2510	1580	2377	2070	1956.47	0.257358	0.214344	1.20068	0.229876	0.42737		ENSMUSG00000000567	1708.49	-1.10363	0.18262	-6.04335	1.51e-09	3.79853e-08		ENSMUSG00000000567	1550.32	-0.885257	0.236338	-3.74572	0.000179875	0.000962624
ENSMUSG00000000568	Hnrnpd	6497	4329	5776	6188	6032	6831	6326	6987	7870	4355	4227	6263	6021.76	-0.173953	0.187426	-0.928116	0.353347	0.563391		ENSMUSG00000000568	5581.11	-0.316914	0.210902	-1.50266	0.132927	0.233544		ENSMUSG00000000568	6090.85	-0.528599	0.133784	-3.95112	7.78e-05	0.000468405
ENSMUSG00000000579	Dynlt1c	981	1068	1334	732	828	662	989	667	886	901	1183	623	832.281	0.248647	0.201566	1.23357	0.217362	0.4123		ENSMUSG00000000579	959.836	-0.0871062	0.296294	-0.293986	0.768769	0.847522		ENSMUSG00000000579	894.276	0.122905	0.257729	0.476877	0.633449	0.732912
ENSMUSG00000000581	C1d	923	553	780	734	606	574	647	670	571	460	534	470	559.762	-0.249655	0.112334	-2.22244	0.0262533	0.0901771		ENSMUSG00000000581	605.506	0.21984	0.163568	1.34402	0.178941	0.292429		ENSMUSG00000000581	669.153	-0.0663778	0.147655	-0.449547	0.653037	0.748889
ENSMUSG00000000594	Gm2a	1534	1006	1555	1199	1050	886	1235	1026	836	944	2014	450	1038.47	0.0588767	0.348546	0.168921	0.865859	0.933412		ENSMUSG00000000594	1161.1	0.0023931	0.374896	0.00638337	0.994907	0.996703		ENSMUSG00000000594	1155.52	0.0255963	0.171317	0.149409	0.881231	0.919911
ENSMUSG00000000600	Krit1	927	329	509	1098	945	915	862	786	1129	709	752	878	860.647	0.0172389	0.145731	0.118293	0.905836	0.954112		ENSMUSG00000000600	773.282	-0.658533	0.284755	-2.31263	0.020743	0.0548602		ENSMUSG00000000600	783.107	-0.675703	0.271036	-2.49304	0.0126655	0.0339156
ENSMUSG00000000605	Clcn4	809	447	571	880	856	921	893	966	578	490	218	515	671.94	-0.955454	0.275133	-3.4727	0.000515254	0.00348591		ENSMUSG00000000605	540.287	0.21839	0.306131	0.713386	0.475607	0.607405		ENSMUSG00000000605	791.031	-0.774475	0.168042	-4.60881	4.05e-06	3.63519e-05
ENSMUSG00000000627	Sema4f	36	21	30	24	8	27	10	28	34	27	30	16	22.2746	0.567479	0.458979	1.23639	0.216312	0.41115		ENSMUSG00000000627	26.637	-0.263789	0.341319	-0.772853	0.43961	0.573203		ENSMUSG00000000627	22.3423	0.263991	0.457201	0.577406	0.563665	0.672112
ENSMUSG00000000628	Hk2	3246	1260	3020	2582	1585	1959	2093	1700	3583	3133	3928	2334	2513.6	0.868995	0.151008	5.75465	8.68e-09	1.75e-07		ENSMUSG00000000628	2860.41	-0.712747	0.254638	-2.79906	0.00512514	0.0175837		ENSMUSG00000000628	2091.08	0.120082	0.227967	0.526753	0.598365	0.703466
ENSMUSG00000000631	Myo18a	2584	1273	2157	2523	2895	1524	2564	1530	2340	2824	3361	1460	2292.55	0.287523	0.290118	0.991057	0.321658	0.530628		ENSMUSG00000000631	2294.49	-0.587019	0.273615	-2.14543	0.0319189	0.0772003		ENSMUSG00000000631	2081.03	-0.333181	0.247806	-1.34452	0.178779	0.28211
ENSMUSG00000000686	Abhd15	22	8	9	32	11	13	14	11	10	8	3	9	9.74644	-0.655459	0.487047	-1.34578	0.178373	0.362091		ENSMUSG00000000686	11.5243	0.849528	0.570509	1.48907	0.136468	0.238489		ENSMUSG00000000686	14.0979	0.167202	0.470975	0.355012	0.72258	0.803808
ENSMUSG00000000693	Loxl3	412	242	381	235	351	115	317	160	354	441	483	255	308.256	0.769399	0.34653	2.2203	0.0263987	0.0905156		ENSMUSG00000000693	351.83	-0.606725	0.287311	-2.11174	0.034709	0.0824921		ENSMUSG00000000693	267.79	0.128811	0.345616	0.372701	0.709371	0.793232
ENSMUSG00000000706	Btn1a1	120	37	99	61	56	46	36	61	85	25	54	39	48.8826	0.00861369	0.327366	0.0263121	0.979008	0.989705		ENSMUSG00000000706	60.6504	0.339584	0.380209	0.893151	0.371777	0.507153		ENSMUSG00000000706	61.6692	0.312158	0.349895	0.892149	0.372313	0.496433
ENSMUSG00000000708	Kat2b	1110	373	761	1083	1171	1100	1240	1032	1264	1161	1059	1047	1124.7	0.0520297	0.12335	0.421804	0.673168	0.819448		ENSMUSG00000000708	976.92	-0.833959	0.256059	-3.2569	0.00112637	0.00507326		ENSMUSG00000000708	974.295	-0.816286	0.237441	-3.43785	0.000586355	0.00263495
ENSMUSG00000000711	Rab5b	2326	1273	1714	2420	1790	1635	2008	1678	2777	2110	2487	1952	2028.57	0.433482	0.0876846	4.94366	7.67e-07	1.08e-05		ENSMUSG00000000711	2105.95	-0.616993	0.163513	-3.77337	0.00016106	0.000995048		ENSMUSG00000000711	1806.03	-0.219311	0.145869	-1.50348	0.132715	0.224658
ENSMUSG00000000732	Icosl	25	16	25	34	97	74	81	76	143	56	116	99	90.8111	0.350037	0.238124	1.46998	0.141567	0.309367		ENSMUSG00000000732	66.4307	-2.36272	0.312211	-7.56772	3.8e-14	2.18051e-12	*	ENSMUSG00000000732	55.8769	-2.04571	0.266372	-7.67992	1.59e-14	8.46499e-13	*
ENSMUSG00000000751	Rpa1	6045	3691	4656	5427	4441	4112	5497	4424	4725	2990	3827	3352	4089.52	-0.272449	0.094031	-2.89744	0.00376221	0.0190313		ENSMUSG00000000751	4177.69	0.0857872	0.137359	0.624546	0.532269	0.658362		ENSMUSG00000000751	4677.5	-0.222892	0.114611	-1.94477	0.0518021	0.106567
ENSMUSG00000000759	Tubgcp3	1915	1148	1337	2465	2212	2220	2526	2361	2740	1730	1715	1985	2150.31	-0.153639	0.125141	-1.22773	0.219548	0.415365		ENSMUSG00000000759	1849.01	-0.597844	0.213073	-2.80582	0.00501893	0.0172989		ENSMUSG00000000759	2013.93	-0.78785	0.179981	-4.37742	1.2e-05	9.3794e-05
ENSMUSG00000000776	Polr3d	1054	972	768	1328	735	1317	1098	1173	1504	870	758	1148	1058.86	0.0207128	0.230043	0.0900388	0.928256	0.965177		ENSMUSG00000000776	1035.53	-0.36724	0.243612	-1.50748	0.131688	0.231989		ENSMUSG00000000776	1046.43	-0.387521	0.227542	-1.70308	0.0885537	0.162966
ENSMUSG00000000782	Tcf7	103	82	121	128	90	92	113	102	220	71	132	132	115.603	0.491176	0.243891	2.01392	0.0440184	0.133889		ENSMUSG00000000782	121.453	-0.639853	0.284115	-2.2521	0.0243162	0.0619484		ENSMUSG00000000782	101.95	-0.186021	0.196715	-0.945636	0.344334	0.467245
ENSMUSG00000000787	Ddx3x	10280	2842	5704	15787	8993	11889	11185	12034	14212	9344	6894	10991	10554.2	-0.049248	0.204436	-0.240897	0.809635	0.903225		ENSMUSG00000000787	9245.75	-0.666142	0.377314	-1.76548	0.0774826	0.15438		ENSMUSG00000000787	9646.42	-0.750663	0.352625	-2.12878	0.0332721	0.0746579
ENSMUSG00000000791	Il12rb1	109	65	111	68	51	23	51	26	223	318	163	178	131.641	2.634	0.342067	7.70024	1.36e-14	5.42e-13	*	ENSMUSG00000000791	162.538	-1.67349	0.321925	-5.19838	2.01e-07	3.05737e-06		ENSMUSG00000000791	59.3792	0.922605	0.329734	2.79803	0.00514157	0.0162744
ENSMUSG00000000792	Slc5a5	4	15	9	9	16	37	23	13	27	20	7	15	19.4116	-0.328477	0.472515	-0.695168	0.48695	0.683419		ENSMUSG00000000792	13.7552	-1.14521	0.572366	-2.00083	0.0454105	0.101589		ENSMUSG00000000792	16.5476	-1.52288	0.53455	-2.84889	0.00438716	0.0142606
ENSMUSG00000000804	Usp32	1022	320	619	1412	1340	1479	1494	1240	1620	1018	1195	1236	1306.72	-0.0943997	0.11287	-0.83636	0.402952	0.61		ENSMUSG00000000804	1042.48	-0.977067	0.316196	-3.09007	0.00200112	0.00811168		ENSMUSG00000000804	1113.21	-1.10547	0.304885	-3.62585	0.000288008	0.00144084
ENSMUSG00000000811	Txnrd3	222	149	148	221	81	113	146	175	122	85	121	82	113.422	-0.290573	0.243052	-1.19552	0.231885	0.429735		ENSMUSG00000000811	136.11	0.524136	0.203952	2.5699	0.0101727	0.0306712		ENSMUSG00000000811	150.93	0.195616	0.247165	0.791439	0.428688	0.549527
ENSMUSG00000000826	Dnajc5	3749	2240	2549	3934	3208	3817	3610	3461	4386	2916	2467	3242	3341.12	-0.0775659	0.158262	-0.490111	0.624055	0.786374		ENSMUSG00000000826	3121.5	-0.403635	0.201116	-2.00698	0.0447516	0.100479		ENSMUSG00000000826	3281.88	-0.519084	0.150683	-3.44488	0.000571319	0.0025797
ENSMUSG00000000827	Tpd52l2	2830	2252	2525	2537	1518	1553	1899	1668	1754	1637	2052	1335	1657.64	0.0828965	0.138824	0.597133	0.550418	0.732418		ENSMUSG00000000827	2050.85	0.261709	0.182724	1.43227	0.152068	0.259731		ENSMUSG00000000827	2027.77	0.305977	0.122141	2.5051	0.0122415	0.0330215
ENSMUSG00000000861	Bcl11a	223	149	199	272	110	113	121	94	57	46	49	47	78.2191	-1.09207	0.187179	-5.83434	5.4e-09	1.13e-07		ENSMUSG00000000861	118.661	1.74202	0.219023	7.95357	1.81e-15	1.22176e-13		ENSMUSG00000000861	151.516	0.615314	0.179362	3.43057	0.000602318	0.00270275
ENSMUSG00000000876	Pxmp4	173	101	175	126	110	26	84	34	39	102	161	16	71.2323	0.396527	0.797393	0.497279	0.618993	0.782817		ENSMUSG00000000876	107.142	0.507319	0.528729	0.959507	0.337303	0.472089		ENSMUSG00000000876	97.5774	0.871216	0.404338	2.15467	0.0311875	0.0709027
ENSMUSG00000000881	Dlg3	1226	688	951	1028	922	697	955	839	1399	1249	1442	1116	1070.08	0.66056	0.136699	4.83222	1.35e-06	1.8e-05		ENSMUSG00000000881	1138.51	-0.765092	0.163978	-4.66581	3.07e-06	3.32813e-05		ENSMUSG00000000881	889.721	-0.140333	0.151838	-0.924228	0.355368	0.478794
ENSMUSG00000000884	Gnb1l	905	805	736	995	543	764	740	774	582	313	264	443	542.062	-0.78315	0.225909	-3.46666	0.000526965	0.00354866		ENSMUSG00000000884	596.829	0.797567	0.246672	3.23332	0.00122362	0.00542657		ENSMUSG00000000884	766.409	-0.0256974	0.17387	-0.147797	0.882503	0.920654
ENSMUSG00000000901	Mmp11	951	574	1001	421	491	216	373	287	569	776	1168	373	530.937	1.1302	0.349447	3.23427	0.00121955	0.00727984		ENSMUSG00000000901	724.745	-0.289448	0.382387	-0.756951	0.449079	0.582288		ENSMUSG00000000901	514.197	0.806273	0.332049	2.42818	0.0151749	0.0394351
ENSMUSG00000000902	Smarcb1	3221	2368	3133	2005	1987	1920	2298	2010	2512	2267	1988	1821	2078.8	0.116851	0.121798	0.959379	0.337368	0.547535		ENSMUSG00000000902	2371.84	0.00881518	0.228869	0.0385163	0.969276	0.980195		ENSMUSG00000000902	2315.63	0.0865939	0.198285	0.436716	0.662318	0.756006
ENSMUSG00000000915	Hip1r	1045	715	785	895	992	1186	1106	979	1411	949	1310	1042	1105.82	0.179962	0.112473	1.60004	0.109589	0.258657		ENSMUSG00000000915	1018.49	-0.774286	0.148202	-5.22452	1.75e-07	2.70494e-06		ENSMUSG00000000915	961.31	-0.632323	0.133736	-4.72813	2.27e-06	2.20251e-05
ENSMUSG00000000916	Nsun5	1077	1236	862	1052	639	686	712	686	799	489	461	551	617.188	-0.211564	0.144894	-1.46013	0.144253	0.313656		ENSMUSG00000000916	787.177	0.600113	0.242279	2.47695	0.0132509	0.0380716		ENSMUSG00000000916	848.168	0.347174	0.2023	1.71614	0.0861369	0.159563
ENSMUSG00000000934	Top1mt	410	415	339	395	204	222	275	218	230	210	262	164	219.954	-0.034509	0.159254	-0.216691	0.828449	0.913575		ENSMUSG00000000934	292.648	0.545351	0.223806	2.43671	0.0148215	0.0417448		ENSMUSG00000000934	299.311	0.471112	0.181075	2.60175	0.00927481	0.0263385
ENSMUSG00000000942	Hoxa4	33	28	42	9	13	16	12	17	14	16	23	9	14.9045	0.136825	0.414918	0.329763	0.741579	0.863414		ENSMUSG00000000942	21.2452	0.568724	0.516736	1.10061	0.271068	0.400522		ENSMUSG00000000942	20.7459	0.664222	0.488775	1.35895	0.174162	0.276639
ENSMUSG00000000957	Mmp14	8517	5432	7801	5945	5007	5258	5665	5557	8705	8568	7270	7157	6628.83	0.61966	0.134649	4.60203	4.18e-06	5.05e-05		ENSMUSG00000000957	7427.94	-0.530128	0.204054	-2.59798	0.00937751	0.0286852		ENSMUSG00000000957	5992.56	0.0504372	0.166071	0.303708	0.76135	0.833526
ENSMUSG00000000958	Slc7a7	93	48	117	38	44	47	72	43	113	88	186	69	81.353	1.19098	0.30114	3.95491	7.66e-05	0.000679082		ENSMUSG00000000958	94.651	-0.924886	0.405209	-2.28249	0.0224605	0.0583542		ENSMUSG00000000958	60.6852	0.230935	0.370789	0.62282	0.533403	0.645308
ENSMUSG00000000959	Oxa1l	2262	1863	2238	1685	1377	1422	1802	1454	2774	2440	3641	1854	2072.31	0.869317	0.178333	4.87468	1.09e-06	1.49e-05		ENSMUSG00000000959	2359.55	-0.712725	0.241202	-2.95489	0.0031278	0.0117766		ENSMUSG00000000959	1722.01	0.118055	0.174585	0.676204	0.498911	0.615274
ENSMUSG00000000976	Heatr6	881	538	646	1221	858	961	1012	984	1204	852	1064	846	958.336	0.0932175	0.0935314	0.996644	0.318937	0.528178		ENSMUSG00000000976	892.886	-0.620173	0.207892	-2.98315	0.00285299	0.0109224		ENSMUSG00000000976	875.815	-0.56385	0.195556	-2.88332	0.00393504	0.0130158
ENSMUSG00000001014	Icam4	8	12	7	5	1	0	2	0	1	1	2	1	0.976926	0.818548	1.47864	0.553582	0.579865	NA		ENSMUSG00000001014	4.39314	2.40822	0.912632	2.63876	0.00832089	0.0260232		ENSMUSG00000001014	4.08913	3.17165	1.07675	2.94559	0.00322338	0.0110229
ENSMUSG00000001016	Ilf2	3097	2325	2772	2623	2195	2549	2811	2655	4207	2341	3373	3181	2865.89	0.392273	0.126944	3.09014	0.00200065	0.0111493		ENSMUSG00000001016	2971.05	-0.580754	0.174298	-3.33197	0.000862334	0.00405797		ENSMUSG00000001016	2590.51	-0.226395	0.134863	-1.67871	0.0932093	0.169647
ENSMUSG00000001017	Chtop	4044	2886	3298	3823	2259	2544	2565	2684	3826	2661	2973	2737	2745.7	0.315004	0.0986554	3.19298	0.00140815	0.00824391		ENSMUSG00000001017	3200.92	-0.11645	0.125208	-0.930048	0.352346	0.487016		ENSMUSG00000001017	2919.45	0.160157	0.118837	1.34771	0.177753	0.280941
ENSMUSG00000001018	Snapin	1053	651	881	792	692	431	676	485	500	785	730	384	583.872	0.146918	0.276156	0.532012	0.594718	0.765299		ENSMUSG00000001018	704.038	0.138705	0.279908	0.495539	0.62022	0.732475		ENSMUSG00000001018	681.572	0.248293	0.194988	1.27338	0.202885	0.31176
ENSMUSG00000001021	S100a3	6386	6297	9420	3384	3641	4390	4228	4532	26809	21552	18843	22768	13388.6	2.47212	0.145529	16.9871	1.02e-64	6.73e-62	*	ENSMUSG00000001021	15294	-2.10133	0.327223	-6.42171	1.35e-10	4.13664e-09	*	ENSMUSG00000001021	5200.34	0.32969	0.311113	1.05971	0.289276	0.409881		x
ENSMUSG00000001025	S100a6	26933	27855	31569	16379	20591	23434	23042	25439	29248	28699	34548	25268	26152.7	0.401171	0.146939	2.73019	0.00632978	0.0291553		ENSMUSG00000001025	27908.5	-0.484767	0.283693	-1.70877	0.0874933	0.16993		ENSMUSG00000001025	24348.8	-0.124662	0.262099	-0.475631	0.634338	0.733469
ENSMUSG00000001034	Mapk7	1118	947	937	935	724	861	891	830	1080	677	694	730	796.96	-0.0221042	0.124811	-0.177102	0.859428	0.930181		ENSMUSG00000001034	868.481	0.010789	0.184817	0.0583764	0.953449	0.970443		ENSMUSG00000001034	889.561	-0.051359	0.151882	-0.33815	0.73525	0.813637
ENSMUSG00000001036	Epn2	2377	1241	2022	1916	1814	1489	2010	1458	3431	3963	4326	2114	2565.61	1.08881	0.220563	4.9365	7.95e-07	1.12e-05		ENSMUSG00000001036	2725.28	-1.22174	0.252855	-4.83176	1.35e-06	1.62446e-05		ENSMUSG00000001036	1744.3	-0.169385	0.16769	-1.01011	0.312445	0.434515
ENSMUSG00000001039	B9d1	452	509	535	424	287	210	327	220	276	268	289	235	261.309	0.0943434	0.17368	0.543202	0.58699	0.759293		ENSMUSG00000001039	363.754	0.548427	0.236263	2.32126	0.0202728	0.0538566		ENSMUSG00000001039	358.49	0.605307	0.225678	2.68218	0.00731444	0.0216908
ENSMUSG00000001052	Sec24b	1890	923	1225	2604	2202	2636	2699	2378	3932	2245	2716	2709	2642.11	0.256595	0.117705	2.17999	0.0292582	0.0981097		ENSMUSG00000001052	2276.74	-1.16206	0.250473	-4.63947	3.49e-06	3.71853e-05		ENSMUSG00000001052	2063.06	-0.941184	0.232832	-4.04233	5.29e-05	0.000338619
ENSMUSG00000001053	N4bp3	1151	1030	875	1074	584	538	717	597	823	419	571	541	585.509	-0.0222494	0.139506	-0.159488	0.873285	0.936824		ENSMUSG00000001053	774.781	0.522429	0.199012	2.6251	0.00866223	0.0269003		ENSMUSG00000001053	790.247	0.461413	0.153691	3.00222	0.0026802	0.00943323
ENSMUSG00000001054	Rmnd5b	1037	867	935	850	829	745	1052	715	876	644	778	653	772.729	-0.130357	0.117666	-1.10786	0.267923	0.47272		ENSMUSG00000001054	812.485	0.01722	0.171903	0.100173	0.920207	0.948927		ENSMUSG00000001054	864.21	-0.150607	0.163715	-0.919935	0.357607	0.481211
ENSMUSG00000001056	Nhp2	3690	5635	3759	3308	1999	2593	2970	2952	2726	1520	1576	1995	2245.55	-0.392733	0.177322	-2.2148	0.0267739	0.0916017		ENSMUSG00000001056	2943.3	0.824174	0.30007	2.74661	0.00602145	0.020022		ENSMUSG00000001056	3318.07	0.388655	0.277444	1.40084	0.161261	0.261131
ENSMUSG00000001082	Mfsd10	2288	2641	2075	2326	1426	1637	1679	1428	1984	1113	1057	1482	1450.17	-0.0964655	0.172066	-0.560631	0.575049	0.750597		ENSMUSG00000001082	1813.74	0.449161	0.24779	1.81267	0.0698833	0.142412		ENSMUSG00000001082	1892.76	0.312028	0.190312	1.63956	0.101097	0.180852
ENSMUSG00000001089	Luzp1	1366	739	798	2090	1861	2151	2081	2013	2323	1220	1454	1751	1823.69	-0.236446	0.154668	-1.52874	0.126329	0.285627		ENSMUSG00000001089	1444.47	-0.7942	0.284839	-2.78824	0.00529955	0.0180732		ENSMUSG00000001089	1642.21	-1.06631	0.255881	-4.16722	3.08e-05	0.000211574
ENSMUSG00000001098	Kctd10	4845	3047	4065	4341	5727	6112	6438	6000	6016	4181	4896	4613	5415.04	-0.261042	0.0759941	-3.43503	0.000592489	0.00392255		ENSMUSG00000001098	4468.56	-0.603295	0.133919	-4.50491	6.64e-06	6.47035e-05		ENSMUSG00000001098	5105.15	-0.901626	0.110586	-8.1532	3.54e-16	2.41196e-14
ENSMUSG00000001100	Poldip2	2886	2465	2529	2738	1567	1631	1961	1661	1943	1348	1472	1403	1596.5	-0.103344	0.0844282	-1.22405	0.220933	0.41709		ENSMUSG00000001100	2014.77	0.477787	0.152175	3.13973	0.00169105	0.00705604		ENSMUSG00000001100	2106.95	0.335713	0.123207	2.72479	0.0064343	0.0196018
ENSMUSG00000001105	Ift20	724	818	759	576	270	407	401	395	540	350	444	406	395.646	0.279236	0.15269	1.82877	0.0674338	0.183144		ENSMUSG00000001105	562.399	0.452372	0.240637	1.87989	0.0601226	0.126471		ENSMUSG00000001105	527.051	0.69018	0.242105	2.85074	0.00436172	0.0141928
ENSMUSG00000001119	Col6a1	28	26	37	21	0	7	6	1	156	430	160	109	114.165	6.07509	0.914312	6.64444	3.04e-11	8.58e-10	*	ENSMUSG00000001119	135.08	-3.2908	0.46469	-7.0817	1.42e-12	6.44719e-11	*	ENSMUSG00000001119	14.4612	2.72516	0.614655	4.43365	9.27e-06	7.45141e-05	*	x
ENSMUSG00000001120	Pcbp3	300	253	267	229	113	89	135	100	456	426	475	319	263.552	1.99256	0.173983	11.4526	2.28e-30	3.02e-28		ENSMUSG00000001120	346.874	-0.985594	0.213207	-4.62271	3.79e-06	4.00061e-05		ENSMUSG00000001120	176.255	0.968818	0.20008	4.84216	1.28e-06	1.34929e-05
ENSMUSG00000001123	Lgals9	480	166	531	126	587	376	563	405	469	465	957	282	505.408	0.21036	0.316844	0.663923	0.50674	0.697734		ENSMUSG00000001123	438.996	-1.06135	0.465777	-2.27866	0.022687	0.0587944		ENSMUSG00000001123	406.363	-0.883563	0.406735	-2.17233	0.0298306	0.06844
ENSMUSG00000001127	Araf	1681	1347	1351	1631	942	1036	1101	968	1266	1201	1063	939	1055.49	0.197312	0.129266	1.5264	0.12691	0.286549		ENSMUSG00000001127	1276.78	0.0996983	0.170186	0.58582	0.557996	0.680692		ENSMUSG00000001127	1215.96	0.257423	0.116709	2.20569	0.0274058	0.0639134
ENSMUSG00000001128	Cfp	70	71	51	87	45	46	33	33	96	56	48	49	49.8795	0.680701	0.272285	2.49996	0.0124209	0.050193		ENSMUSG00000001128	64.3119	-0.12959	0.285819	-0.453401	0.65026	0.757546		ENSMUSG00000001128	52.531	0.511029	0.278974	1.83181	0.066979	0.130673
ENSMUSG00000001131	Timp1	1063	1231	1232	872	856	1569	1279	1609	963	859	974	707	1087.39	-0.555931	0.211747	-2.62544	0.00865358	0.0376398		ENSMUSG00000001131	978.985	0.046783	0.248709	0.188103	0.850796	0.903583		ENSMUSG00000001131	1228.47	-0.552168	0.275718	-2.00265	0.0452146	0.0956254
ENSMUSG00000001138	Cnnm3	1067	712	815	1047	873	680	864	636	630	521	408	484	627.957	-0.527883	0.1715	-3.07803	0.00208372	0.0115271		ENSMUSG00000001138	677.068	0.494253	0.179875	2.74775	0.0060005	0.0199697		ENSMUSG00000001138	814.298	-0.0705011	0.147701	-0.477323	0.633132	0.732615
ENSMUSG00000001143	Lman2l	987	711	872	954	768	552	817	544	892	814	930	628	734.664	0.336393	0.174084	1.93236	0.0533149	0.153812		ENSMUSG00000001143	833.957	-0.217573	0.167979	-1.29524	0.195238	0.312756		ENSMUSG00000001143	751.976	0.0824031	0.162947	0.505704	0.613064	0.715884
ENSMUSG00000001150	Mcm3ap	1633	1060	1200	2060	1885	1987	2308	1965	2386	1757	1794	1694	1942.01	-0.0505846	0.086216	-0.586719	0.557392	0.738038		ENSMUSG00000001150	1684.52	-0.702194	0.180961	-3.88036	0.000104301	0.000688828		ENSMUSG00000001150	1756.35	-0.789669	0.160124	-4.9316	8.16e-07	9.02391e-06
ENSMUSG00000001151	Pcnt	1374	909	1144	2104	2139	2287	2217	1937	2699	1636	1740	2025	2053.1	-0.0494861	0.135426	-0.365412	0.714804	0.845304		ENSMUSG00000001151	1697.37	-0.894539	0.226575	-3.94809	7.88e-05	0.000540541		ENSMUSG00000001151	1772.28	-0.980352	0.200642	-4.88608	1.03e-06	1.10368e-05
ENSMUSG00000001156	Mxd1	229	131	188	239	94	102	105	82	186	448	282	128	182.212	1.54325	0.371168	4.15781	3.21e-05	0.000315596		ENSMUSG00000001156	232.868	-0.799724	0.378215	-2.11447	0.0344751	0.0820441		ENSMUSG00000001156	137.613	0.705285	0.182874	3.85668	0.000114938	0.000657021
ENSMUSG00000001157	Gmcl1	1002	456	694	978	897	702	900	761	845	721	690	622	757.968	-0.131629	0.131429	-1.00152	0.316577	0.525592		ENSMUSG00000001157	729.465	-0.242923	0.19967	-1.21662	0.223748	0.346747		ENSMUSG00000001157	781.255	-0.409443	0.187672	-2.18169	0.0291323	0.0671278
ENSMUSG00000001158	Snrnp27	1339	1332	1441	1255	672	620	768	692	795	610	776	521	671.129	0.0127135	0.119111	0.106737	0.914998	0.958428		ENSMUSG00000001158	968.006	0.700254	0.202301	3.46145	0.000537278	0.00273209		ENSMUSG00000001158	976.803	0.673801	0.17067	3.94799	7.88e-05	0.000473655
ENSMUSG00000001166	Oas1c	138	72	144	47	89	28	74	28	62	79	114	28	61.9894	0.423899	0.470135	0.901654	0.367241	0.576519		ENSMUSG00000001166	83.104	0.187597	0.449208	0.417617	0.676227	0.777501		ENSMUSG00000001166	74.0985	0.578968	0.455456	1.27118	0.203664	0.312713
ENSMUSG00000001173	Ocrl	1149	532	741	1385	1220	1134	1362	1153	1131	1415	1462	877	1211.66	0.0696479	0.194279	0.358495	0.719973	0.848366		ENSMUSG00000001173	1081.8	-0.747881	0.272603	-2.74348	0.00607923	0.0201773		ENSMUSG00000001173	1071.05	-0.713934	0.211227	-3.37993	0.000725038	0.0031572
ENSMUSG00000001175	Calm1	13157	9495	11612	11688	12438	12641	14439	13730	15234	7915	8601	10357	11676.1	-0.313515	0.153208	-2.04633	0.0407235	0.126082		ENSMUSG00000001175	10737	-0.176734	0.191278	-0.923967	0.355504	0.490395		ENSMUSG00000001175	12343	-0.527775	0.110708	-4.76726	1.87e-06	1.86253e-05
ENSMUSG00000001211	Agpat3	3171	2433	2811	3071	2805	2440	3235	2505	3051	2614	2422	2304	2638.78	-0.0261969	0.119098	-0.21996	0.825902	0.912333		ENSMUSG00000001211	2690.36	-0.181177	0.148379	-1.22104	0.222071	0.344783		ENSMUSG00000001211	2762.98	-0.245343	0.115236	-2.12904	0.0332505	0.0746249
ENSMUSG00000001227	Sema6b	662	444	545	508	793	729	972	803	983	721	616	792	790.334	-0.0319598	0.148807	-0.214774	0.829944	0.914319		ENSMUSG00000001227	664.026	-0.853235	0.194384	-4.38942	1.14e-05	0.000102916		ENSMUSG00000001227	687.069	-0.923033	0.140784	-6.55637	5.51e-11	1.61247e-09
ENSMUSG00000001228	Uhrf1	8065	5931	6008	9240	7524	6915	8320	7089	6559	3953	4634	4938	6124.44	-0.535535	0.111777	-4.79112	1.66e-06	2.17e-05		ENSMUSG00000001228	5915.31	0.216851	0.169448	1.27975	0.200633	0.319201		ENSMUSG00000001228	7270.31	-0.35542	0.128199	-2.7724	0.00556445	0.0173976
ENSMUSG00000001229	Dpp9	3427	2275	2348	3947	3323	3695	4011	3258	3265	2069	1921	2278	2920.15	-0.546347	0.136645	-3.9983	6.38e-05	0.000578706		ENSMUSG00000001229	2593.95	-0.00241004	0.195561	-0.0123237	0.990167	0.99338		ENSMUSG00000001229	3253	-0.58629	0.150241	-3.90233	9.53e-05	0.000559522
ENSMUSG00000001240	Ramp2	2087	2187	2163	1858	1216	968	1409	1094	1031	950	1121	773	1055.11	-0.220259	0.147286	-1.49545	0.134797	0.298686		ENSMUSG00000001240	1463.22	0.802751	0.219138	3.66321	0.000249073	0.00143401		ENSMUSG00000001240	1570.58	0.543806	0.192517	2.82471	0.00473233	0.0152067
ENSMUSG00000001247	Lsr	4651	3650	4202	3535	3429	3973	4580	3959	3346	2290	2272	2552	3240.1	-0.562745	0.117933	-4.77174	1.83e-06	2.38e-05		ENSMUSG00000001247	3205.43	0.310637	0.187778	1.65428	0.0980706	0.185318		ENSMUSG00000001247	3955.89	-0.291293	0.157075	-1.85448	0.0636699	0.125587
ENSMUSG00000001248	Gramd1a	1568	1273	1437	1520	989	1114	1288	1016	1122	1021	1654	806	1110.33	0.110981	0.196663	0.56432	0.572536	0.748899		ENSMUSG00000001248	1269.5	0.0172776	0.229325	0.0753413	0.939943	0.961045		ENSMUSG00000001248	1241.67	0.0898054	0.122429	0.733532	0.463234	0.582427
ENSMUSG00000001270	Ckb	64	40	116	17	63	10	11	4	10	2	8	1	13.4192	-2.14613	0.876038	-2.44982	0.0142929	0.0561956		ENSMUSG00000001270	29.3168	3.27771	0.666362	4.91882	8.71e-07	1.1058e-05	*	ENSMUSG00000001270	39.0248	1.12245	0.96618	1.16174	0.24534	0.361446
ENSMUSG00000001280	Sp1	2600	1587	1804	4358	2925	2668	3080	2423	3330	2430	3586	2433	2817.33	0.125252	0.127107	0.985402	0.324427	0.533933		ENSMUSG00000001280	2708.63	-0.547647	0.264092	-2.0737	0.0381072	0.0887079		ENSMUSG00000001280	2622.21	-0.457077	0.245371	-1.8628	0.0624905	0.123689
ENSMUSG00000001281	Itgb7	494	454	334	368	6	5	6	9	294	256	602	150	164.513	5.67148	0.460304	12.3212	6.97e-35	1.14e-32	*	ENSMUSG00000001281	360.548	0.0561877	0.366233	0.15342	0.878067	0.921229		ENSMUSG00000001281	187.72	5.69086	0.368211	15.4554	6.93e-54	1.50045e-50	*
ENSMUSG00000001288	Rarg	3477	2828	3371	2751	2084	2124	2397	2147	2386	2760	3437	1641	2353.44	0.279504	0.210147	1.33004	0.183506	0.368948		ENSMUSG00000001288	2788.36	-0.0346846	0.257308	-0.134798	0.892772	0.930881		ENSMUSG00000001288	2578.21	0.205417	0.154276	1.33149	0.183028	0.287323
ENSMUSG00000001289	Pfdn5	4015	4493	4633	2982	2289	1955	2612	2133	2148	2168	2710	1593	2175.71	-0.00571486	0.16857	-0.0339019	0.972955	0.987041		ENSMUSG00000001289	3012.42	0.619937	0.274833	2.25569	0.0240902	0.0614812		ENSMUSG00000001289	3054.42	0.574522	0.233003	2.46573	0.0136735	0.0362117
ENSMUSG00000001300	Efnb2	2490	984	1712	3017	2947	3340	2978	2852	2694	2040	2238	2182	2625.87	-0.362332	0.11041	-3.28169	0.00103186	0.00632233		ENSMUSG00000001300	2122.1	-0.537859	0.247515	-2.17303	0.0297778	0.0728605		ENSMUSG00000001300	2533.85	-0.935647	0.241336	-3.87694	0.000105777	0.000610948
ENSMUSG00000001305	Rrp15	1197	1035	1037	1156	836	1176	1165	1188	1711	878	859	1332	1124.02	0.163669	0.21336	0.767102	0.443021	0.646612		ENSMUSG00000001305	1138.57	-0.411216	0.233339	-1.76231	0.0780162	0.155215		ENSMUSG00000001305	1087.72	-0.287419	0.166871	-1.7224	0.0849975	0.157879
ENSMUSG00000001313	Rnd2	407	359	373	277	297	245	379	310	317	183	237	225	268.267	-0.318256	0.151043	-2.10705	0.0351133	0.11272		ENSMUSG00000001313	288.777	0.27328	0.230899	1.18355	0.236592	0.361707		ENSMUSG00000001313	326.09	-0.0835945	0.212946	-0.392562	0.694643	0.781778
ENSMUSG00000001323	Srr	476	291	381	355	171	183	222	160	199	283	259	167	205.113	0.37899	0.22677	1.67125	0.0946722	0.234502		ENSMUSG00000001323	290.796	0.373135	0.252372	1.47851	0.13927	0.242349		ENSMUSG00000001323	264.831	0.713348	0.163676	4.35829	1.31e-05	0.000101101
ENSMUSG00000001333	Sync	86	10	55	27	51	52	80	61	96	82	92	79	73.3631	0.571373	0.196891	2.90197	0.00370824	0.0188049		ENSMUSG00000001333	66.6325	-1.36223	0.443253	-3.07327	0.00211727	0.00852025		ENSMUSG00000001333	51.8213	-0.818753	0.453525	-1.80531	0.0710263	0.136979
ENSMUSG00000001348	Acp5	1340	1153	1499	787	784	740	948	929	1500	1489	1450	1007	1098.87	0.732025	0.160189	4.56976	4.88e-06	5.81e-05		ENSMUSG00000001348	1285.64	-0.485032	0.274016	-1.77009	0.0767127	0.153227		ENSMUSG00000001348	1001.98	0.207045	0.246228	0.840869	0.400421	0.522874
ENSMUSG00000001366	Fbxo9	692	559	497	825	451	490	541	501	488	403	218	344	423.765	-0.397738	0.222353	-1.78877	0.0736526	0.195783		ENSMUSG00000001366	480.507	0.490552	0.262101	1.87162	0.0612597	0.12838		ENSMUSG00000001366	552.817	0.0530943	0.156723	0.338779	0.734776	0.813195
ENSMUSG00000001376	Vps50	1158	517	745	1312	1066	1261	1228	1361	2364	1443	1330	1947	1484.63	0.565077	0.18289	3.08971	0.00200355	0.0111624		ENSMUSG00000001376	1364.75	-1.29123	0.255184	-5.06	4.19e-07	5.79417e-06		ENSMUSG00000001376	1072.4	-0.762224	0.218046	-3.4957	0.000472825	0.0021959
ENSMUSG00000001380	Hars	3046	2320	2239	3098	2035	2499	2602	2596	3165	2041	2328	2328	2411.56	0.0559182	0.115932	0.482337	0.629566	0.790639		ENSMUSG00000001380	2514.66	-0.200963	0.151763	-1.32419	0.185439	0.300328		ENSMUSG00000001380	2505.95	-0.183777	0.139642	-1.31605	0.188156	0.293939
ENSMUSG00000001383	Zmat2	1979	1617	1897	1502	1309	1105	1329	1279	1545	1136	1157	1209	1243.81	0.0500285	0.115233	0.434151	0.664179	0.813504		ENSMUSG00000001383	1468.27	0.165443	0.191326	0.86472	0.387192	0.522192		ENSMUSG00000001383	1466.1	0.177247	0.171477	1.03365	0.301301	0.42263
ENSMUSG00000001403	Ube2c	5158	3365	4975	2951	3258	3925	4265	4354	3802	2644	4492	2862	3639.01	-0.158536	0.158761	-0.998584	0.317996	0.527047		ENSMUSG00000001403	3698.7	-0.0517323	0.250738	-0.20632	0.836541	0.894306		ENSMUSG00000001403	3984.69	-0.248071	0.222386	-1.1155	0.264637	0.382839
ENSMUSG00000001415	Smg5	3474	2874	2328	4472	3497	4429	4144	3918	7642	3582	3920	5476	4491.81	0.389613	0.194645	2.00166	0.0453208	0.136906		ENSMUSG00000001415	4219.2	-0.961832	0.250764	-3.8356	0.000125258	0.000803684		ENSMUSG00000001415	3627.15	-0.610501	0.186704	-3.26989	0.00107588	0.00439324
ENSMUSG00000001416	Cct3	14764	14081	12790	13688	8091	10021	10410	10999	15548	9503	10988	11150	10672.4	0.288589	0.130974	2.20341	0.0275658	0.093698		ENSMUSG00000001416	12573.2	-0.0615635	0.183788	-0.33497	0.737648	0.823745		ENSMUSG00000001416	11579.8	0.18703	0.171702	1.08927	0.276036	0.395417
ENSMUSG00000001418	Glmp	3796	3684	4223	2803	2594	2354	3139	2436	4531	3420	3772	3403	3168.7	0.571601	0.0903529	6.32631	2.51e-10	6.3e-09		ENSMUSG00000001418	3700.51	-0.347644	0.225138	-1.54414	0.122555	0.219545		ENSMUSG00000001418	3066.34	0.185181	0.209386	0.8844	0.376481	0.500663
ENSMUSG00000001419	Mef2d	1628	1046	1167	2124	1126	1457	1595	1182	3013	1781	2511	2025	1804.37	0.833871	0.12723	6.55403	5.6e-11	1.53e-09		ENSMUSG00000001419	1906.25	-0.980149	0.197923	-4.95217	7.34e-07	9.51643e-06		ENSMUSG00000001419	1374.44	-0.182947	0.188649	-0.969775	0.332159	0.455146
ENSMUSG00000001420	Tmem79	2470	1916	2245	1632	2099	2493	2691	2447	2754	1649	1565	1930	2162.64	-0.266297	0.149108	-1.78593	0.0741105	0.196641		ENSMUSG00000001420	1990.87	-0.228277	0.228084	-1.00085	0.316901	0.450586		ENSMUSG00000001420	2249.78	-0.534133	0.186647	-2.86172	0.00421344	0.0137724
ENSMUSG00000001424	Snd1	3570	2465	3200	3046	2914	2914	3783	2849	3757	3466	4980	2351	3327.84	0.272113	0.193429	1.40679	0.159491	0.335275		ENSMUSG00000001424	3337.25	-0.565437	0.226419	-2.4973	0.0125142	0.0363534		ENSMUSG00000001424	3047.49	-0.330783	0.125748	-2.63053	0.00852514	0.0245772
ENSMUSG00000001435	Col18a1	7936	5361	6867	6463	5340	4307	5493	4574	5914	8725	10211	4308	6102.99	0.630847	0.26404	2.38921	0.0168848	0.0638652		ENSMUSG00000001435	6969.71	-0.474598	0.286765	-1.65501	0.0979225	0.185119		ENSMUSG00000001435	5621	0.118295	0.136575	0.866159	0.386403	0.510097
ENSMUSG00000001436	Slc19a1	1344	1027	928	1632	737	1383	1095	1270	1212	642	628	874	962.122	-0.391611	0.236068	-1.65889	0.0971376	0.238729		ENSMUSG00000001436	990.996	0.23449	0.230789	1.01603	0.309613	0.442783		ENSMUSG00000001436	1153.47	-0.197164	0.232381	-0.848452	0.396186	0.519149
ENSMUSG00000001440	Kpnb1	20926	12802	14402	27560	20313	32144	24846	29937	26199	13195	15836	19174	22294.7	-0.506048	0.203026	-2.49253	0.0126836	0.0509993		ENSMUSG00000001440	18192.1	-0.314091	0.233406	-1.34569	0.178404	0.29175		ENSMUSG00000001440	22899.5	-0.858001	0.228288	-3.75841	0.000170996	0.00092149
ENSMUSG00000001441	Npepps	2479	1091	1834	2556	2524	2659	2622	2624	3258	2529	3608	2500	2759.07	0.228708	0.122378	1.86887	0.0616408	0.171757		ENSMUSG00000001441	2476.8	-0.941464	0.214447	-4.39019	1.13e-05	0.000102596		ENSMUSG00000001441	2283.06	-0.748086	0.191363	-3.90925	9.26e-05	0.000546101
ENSMUSG00000001445	Mrpl10	2345	2044	2117	1950	1473	1332	1829	1572	1644	1104	1511	1121	1420.96	-0.16817	0.111033	-1.5146	0.129874	0.291178		ENSMUSG00000001445	1670.99	0.358236	0.180391	1.98589	0.0470458	0.10447		ENSMUSG00000001445	1787.55	0.151824	0.15761	0.96329	0.335402	0.458377
ENSMUSG00000001467	Cyp51	3337	1546	2424	1842	8757	10280	9589	10902	6026	4732	4041	4913	7300.72	-0.957818	0.151936	-6.3041	2.9e-10	7.2e-09		ENSMUSG00000001467	3703.26	-1.45378	0.232743	-6.2463	4.2e-10	1.1587e-08		ENSMUSG00000001467	6425.62	-2.44986	0.213516	-11.4739	1.78e-30	7.71995e-28	*
ENSMUSG00000001473	Tubb6	6001	4544	5559	4882	8152	8447	10945	8178	10547	4708	6279	7286	7869.04	-0.283282	0.173748	-1.63042	0.103013	0.247851		ENSMUSG00000001473	6200.16	-0.747627	0.218381	-3.4235	0.000618205	0.00307671		ENSMUSG00000001473	7185.64	-1.06798	0.14248	-7.49563	6.6e-14	3.13844e-12
ENSMUSG00000001504	Irx2	2497	1592	1902	2355	1486	2015	1833	1855	2691	1728	1938	2131	1934.93	0.27764	0.139456	1.99087	0.0464948	0.139566		ENSMUSG00000001504	2066.32	-0.355857	0.153382	-2.32007	0.0203369	0.053964		ENSMUSG00000001504	1895.48	-0.116523	0.14579	-0.799252	0.424144	0.545566
ENSMUSG00000001506	Col1a1	11	6	10	13	11	6	1	1	2	1	1	4	3.4186	-1.21638	1.03277	-1.17778	0.238883	0.437691		ENSMUSG00000001506	5.42971	1.96492	0.758375	2.59096	0.00957075	0.0291938		ENSMUSG00000001506	6.99525	0.709633	0.721969	0.982914	0.32565	0.448528
ENSMUSG00000001507	Itga3	32993	21799	25737	35431	49797	52366	62561	51264	49638	28863	30155	36433	44217	-0.537012	0.136232	-3.9419	8.08e-05	0.000712982		ENSMUSG00000001507	32310.1	-0.650724	0.178445	-3.64664	0.000265688	0.00151556		ENSMUSG00000001507	42099.6	-1.2247	0.112551	-10.8813	1.42e-27	3.87896e-25
ENSMUSG00000001517	Foxm1	4569	2955	2918	5725	4126	5330	4800	4663	6051	2925	3548	4042	4345	-0.172789	0.168251	-1.02697	0.304436	0.512937		ENSMUSG00000001517	3973.17	-0.363337	0.23053	-1.57609	0.115004	0.209135		ENSMUSG00000001517	4339.57	-0.573332	0.192709	-2.97513	0.00292869	0.0101559
ENSMUSG00000001518	Itfg2	421	393	359	507	263	404	315	319	314	325	198	284	301.448	-0.150847	0.230509	-0.654408	0.512849	0.703262		ENSMUSG00000001518	341.192	0.24591	0.243768	1.00879	0.313076	0.446614		ENSMUSG00000001518	364.259	0.0530447	0.196541	0.269891	0.787244	0.852338
ENSMUSG00000001521	Tulp3	1366	1153	1178	1582	1440	1578	1880	1430	2233	1240	1792	1514	1604.69	0.131032	0.117734	1.11295	0.265731	0.470561		ENSMUSG00000001521	1497.01	-0.665341	0.168468	-3.94937	7.84e-05	0.00053886		ENSMUSG00000001521	1443.54	-0.571988	0.128888	-4.43787	9.09e-06	7.32304e-05
ENSMUSG00000001524	Gtf2h4	1234	1088	1103	867	726	571	890	601	581	446	548	406	584.358	-0.444789	0.144567	-3.07671	0.00209301	0.0115598		ENSMUSG00000001524	749.682	0.821771	0.212654	3.86435	0.000111383	0.000727607		ENSMUSG00000001524	858.84	0.339268	0.205458	1.65128	0.0986819	0.177588
ENSMUSG00000001525	Tubb5	91542	71317	90087	64086	77078	77852	89634	74943	71424	45268	72935	51322	68710.7	-0.373247	0.118139	-3.15939	0.00158098	0.0091325		ENSMUSG00000001525	67944	0.102122	0.214718	0.475608	0.634354	0.743966		ENSMUSG00000001525	78932.2	-0.30856	0.176856	-1.74469	0.0810385	0.152124
ENSMUSG00000001542	Ell2	875	212	555	832	526	744	779	682	1618	952	1216	1229	954.738	0.914841	0.143939	6.35576	2.07e-10	5.29e-09		ENSMUSG00000001542	940.789	-1.40229	0.309186	-4.53542	5.75e-06	5.74666e-05		ENSMUSG00000001542	632.595	-0.521874	0.305273	-1.70953	0.0873523	0.161221
ENSMUSG00000001552	Jup	9266	5786	8434	5844	7156	7220	8883	6806	5531	6438	6704	4034	6516.87	-0.340721	0.18226	-1.86942	0.0615639	0.171609		ENSMUSG00000001552	6365.26	0.0359923	0.248685	0.14473	0.884924	0.925462		ENSMUSG00000001552	7332.98	-0.343375	0.184733	-1.85876	0.0630612	0.124568
ENSMUSG00000001558	Klhl10	9	2	9	4	9	6	4	4	2	3	0	2	3.75371	-1.66498	0.864164	-1.92669	0.0540178	0.155466		ENSMUSG00000001558	3.56321	1.40409	0.932791	1.50526	0.132258	0.232729		ENSMUSG00000001558	5.76812	-0.28646	0.67065	-0.427137	0.669279	0.761903
ENSMUSG00000001569	Nom1	1993	1471	1365	2291	1464	1729	1683	1743	2166	1134	1094	1571	1545.32	-0.123356	0.187928	-0.656398	0.511568	0.702119		ENSMUSG00000001569	1582.57	-0.0654247	0.229626	-0.284918	0.775707	0.851916		ENSMUSG00000001569	1683.79	-0.226858	0.159931	-1.41848	0.156052	0.254719
ENSMUSG00000001576	Ergic1	6991	4627	4951	7302	5239	5702	6527	5643	5823	4383	4939	3987	5192.92	-0.230433	0.0783653	-2.9405	0.00327687	0.0169119		ENSMUSG00000001576	5200.47	-0.0148035	0.145282	-0.101895	0.91884	0.948195		ENSMUSG00000001576	5753.54	-0.282897	0.122589	-2.30768	0.0210169	0.0514592
ENSMUSG00000001583	Tnk1	1128	733	970	970	824	950	1106	892	1074	950	752	840	913.191	-0.00232194	0.144763	-0.0160396	0.987203	0.993243		ENSMUSG00000001583	913.764	-0.265163	0.180217	-1.47136	0.141194	0.245223		ENSMUSG00000001583	930.939	-0.306093	0.128297	-2.38582	0.017041	0.0433935
ENSMUSG00000001588	Acap1	2490	1797	1559	2080	1402	1833	2544	1907	3587	2387	3216	2487	2378.32	0.649809	0.150534	4.3167	1.58e-05	0.000168205		ENSMUSG00000001588	2456.66	-0.874489	0.170089	-5.14137	2.73e-07	3.98286e-06		ENSMUSG00000001588	1912.58	-0.263068	0.186038	-1.41406	0.157345	0.256267
ENSMUSG00000001604	Tcea3	210	100	304	46	54	14	31	11	30	197	324	23	87.413	2.46424	0.971274	2.53712	0.0111767	0.046115		ENSMUSG00000001604	154.249	-0.140995	0.981765	-0.143614	0.885805	0.926		ENSMUSG00000001604	88.6599	2.29185	0.575425	3.98288	6.81e-05	0.000416952	*
ENSMUSG00000001622	Csn3	255	220	325	158	43	7	28	21	134	418	437	31	143.344	3.44377	0.884262	3.89451	9.84e-05	0.00084587	*	ENSMUSG00000001622	250.734	-0.415231	0.781577	-0.531274	0.595229	0.711356		ENSMUSG00000001622	121.227	2.99171	0.422585	7.07953	1.45e-12	5.59008e-11	*
ENSMUSG00000001627	Ifrd1	4574	4221	2985	5955	1586	3106	1856	2725	2628	1602	1936	2054	2159.94	-0.147868	0.233499	-0.633271	0.526557	0.713803		ENSMUSG00000001627	3062.83	0.792125	0.221675	3.57336	0.000352427	0.00192025		ENSMUSG00000001627	3228.03	0.602874	0.276128	2.18331	0.0290129	0.0669186
ENSMUSG00000001630	Stk38l	383	258	300	342	294	305	346	313	476	350	414	362	353.234	0.391554	0.101835	3.84498	0.000120562	0.00100754		ENSMUSG00000001630	359.279	-0.647543	0.149095	-4.34316	1.4e-05	0.000123966		ENSMUSG00000001630	312.498	-0.292957	0.128449	-2.28073	0.0225646	0.0544661
ENSMUSG00000001632	Brpf1	1107	761	775	1417	1006	1256	1259	1076	1634	822	1006	1134	1125.98	0.025915	0.156365	0.165734	0.868366	0.934349		ENSMUSG00000001632	1059.58	-0.505049	0.218591	-2.31048	0.0208617	0.055086		ENSMUSG00000001632	1068.41	-0.516236	0.177087	-2.91516	0.00355505	0.0119637
ENSMUSG00000001642	Akr1b3	712	757	751	632	416	558	623	634	3162	494	1072	1822	1053.58	1.53324	0.381989	4.01382	5.97e-05	0.000546976		ENSMUSG00000001642	1178.43	-1.42338	0.407007	-3.49718	0.000470201	0.00244383		ENSMUSG00000001642	625.687	0.0710057	0.215017	0.330234	0.741223	0.818238
ENSMUSG00000001661	Hoxc6	5	3	4	4	3	5	4	4	3	2	2	5	3.48858	-0.357008	0.764791	-0.466804	0.64064	0.797838		ENSMUSG00000001661	3.42854	0.0670394	0.806028	0.0831725	0.933714	0.957517		ENSMUSG00000001661	3.94322	-0.324524	0.709634	-0.457312	0.647447	0.744253
ENSMUSG00000001663	Gstt1	53	30	95	10	2	0	2	2	37	138	316	36	67.8434	6.52857	1.07083	6.09673	1.08e-09	2.47e-08	*	ENSMUSG00000001663	94.5891	-1.79922	0.933846	-1.92668	0.0540201	0.116594		ENSMUSG00000001663	22.0076	4.69295	0.849027	5.52745	3.25e-08	5.09934e-07	*
ENSMUSG00000001666	Ddt	1487	988	1720	706	708	409	772	546	1292	1198	1876	865	949.227	1.15246	0.246575	4.67387	2.96e-06	3.69e-05		ENSMUSG00000001666	1261.32	-0.394906	0.327872	-1.20445	0.228415	0.352292		ENSMUSG00000001666	877.631	0.722363	0.30594	2.36112	0.0182196	0.0458286
ENSMUSG00000001672	Marveld3	499	325	476	443	456	428	579	485	489	427	406	361	447.646	-0.158045	0.126289	-1.25146	0.210768	0.404041		ENSMUSG00000001672	421.921	-0.280908	0.174335	-1.61131	0.107112	0.19796		ENSMUSG00000001672	456.732	-0.475639	0.147177	-3.23175	0.00123036	0.00489205
ENSMUSG00000001674	Ddx18	2180	1703	1929	2215	1617	2072	2282	2114	2761	1522	1451	1999	1940.36	-0.0299167	0.181057	-0.165234	0.86876	0.934477		ENSMUSG00000001674	1931.07	-0.254396	0.202968	-1.25338	0.210066	0.330397		ENSMUSG00000001674	1988.05	-0.323187	0.135661	-2.3823	0.0172047	0.0437433
ENSMUSG00000001687	Ubl3	1683	759	1182	1634	1789	2216	2067	2023	1947	1202	1507	1592	1765.13	-0.336705	0.128715	-2.6159	0.00889938	0.03852		ENSMUSG00000001687	1414.52	-0.604994	0.204498	-2.95843	0.00309209	0.0116584		ENSMUSG00000001687	1673.74	-0.977774	0.186635	-5.23895	1.61e-07	2.14283e-06
ENSMUSG00000001700	Gramd3	291	190	230	273	225	314	317	300	745	424	445	558	410.373	0.945421	0.175214	5.39581	6.82e-08	1.18e-06		ENSMUSG00000001700	402.578	-1.46468	0.194237	-7.54067	4.68e-14	2.6558e-12		ENSMUSG00000001700	265.555	-0.557104	0.163107	-3.41558	0.000636465	0.00283016
ENSMUSG00000001707	Eef1e1	1517	875	1040	1626	833	1237	1164	1210	1454	768	866	1135	1064.83	-0.0412703	0.192809	-0.214048	0.83051	0.914701		ENSMUSG00000001707	1118.05	-0.0784755	0.215878	-0.363517	0.716218	0.807944		ENSMUSG00000001707	1154.85	-0.157306	0.188637	-0.833906	0.404334	0.526739
ENSMUSG00000001729	Akt1	20516	13028	17169	17684	21063	23250	24957	22982	19899	11873	11017	14387	18322	-0.655655	0.152641	-4.29541	1.74e-05	0.000183598		ENSMUSG00000001729	15236.9	-0.0620263	0.190195	-0.326119	0.744335	0.828945		ENSMUSG00000001729	20106.4	-0.755457	0.112962	-6.68774	2.27e-11	7.04762e-10
ENSMUSG00000001739	Cldn15	4	10	8	12	12	12	8	13	12	8	3	15	10.3931	-0.195972	0.537157	-0.364831	0.715237	0.84562		ENSMUSG00000001739	9.15775	-0.471447	0.624688	-0.754693	0.450433	0.583514		ENSMUSG00000001739	10.0924	-0.709743	0.519513	-1.36617	0.171886	0.274109
ENSMUSG00000001750	Tcirg1	2392	1460	2310	1146	2087	1407	2451	1343	4143	3843	5410	2985	2934.51	1.22574	0.221977	5.52191	3.35e-08	6.14e-07		ENSMUSG00000001750	3055.9	-1.47848	0.287833	-5.13659	2.8e-07	4.0663e-06		ENSMUSG00000001750	1797.84	-0.288215	0.281043	-1.02552	0.305118	0.42695
ENSMUSG00000001751	Naglu	682	471	699	399	468	296	538	298	353	551	695	257	429.045	0.290048	0.32195	0.900908	0.367637	0.576816		ENSMUSG00000001751	507.38	-0.0494599	0.346172	-0.142877	0.886387	0.926195		ENSMUSG00000001751	467.02	0.203603	0.265912	0.765679	0.443867	0.564638
ENSMUSG00000001755	Coasy	1486	1115	1376	1058	1052	657	1275	821	795	966	1433	534	928.805	0.0335552	0.290495	0.115511	0.90804	0.955164		ENSMUSG00000001755	1070.79	0.115788	0.300901	0.384803	0.700383	0.796516		ENSMUSG00000001755	1074.47	0.112807	0.219853	0.513101	0.607881	0.711276
ENSMUSG00000001761	Smo	3083	2105	2523	3360	3228	3167	3785	3268	2810	2469	1849	2294	2822.77	-0.454993	0.151021	-3.01278	0.00258863	0.0138579		ENSMUSG00000001761	2504.05	-0.113784	0.187141	-0.608013	0.543179	0.667233		ENSMUSG00000001761	3044.53	-0.606815	0.107995	-5.61892	1.92e-08	3.19894e-07
ENSMUSG00000001763	Tspan33	21	21	11	14	14	7	16	6	5	2	2	7	7.19368	-1.36403	0.642981	-2.12141	0.0338872	0.109699		ENSMUSG00000001763	9.73885	1.76108	0.612706	2.87427	0.00404961	0.0145681		ENSMUSG00000001763	13.3255	0.355926	0.478414	0.743972	0.456894	0.576782
ENSMUSG00000001767	Crnkl1	1392	694	966	1326	842	823	918	866	938	646	660	681	784.672	-0.199259	0.105379	-1.89088	0.05864	0.165453		ENSMUSG00000001767	868.681	0.232708	0.181228	1.28407	0.199119	0.317399		ENSMUSG00000001767	943.479	-0.00265603	0.157014	-0.0169159	0.986504	0.991497
ENSMUSG00000001768	Rin2	1555	591	1190	1086	1095	1167	1265	1232	2185	2004	1398	1758	1508.16	0.683668	0.167982	4.06989	4.7e-05	0.000444238		ENSMUSG00000001768	1488.8	-1.10189	0.253569	-4.34552	1.39e-05	0.000122989		ENSMUSG00000001768	1127.03	-0.455218	0.211087	-2.15654	0.0310415	0.0706435
ENSMUSG00000001774	Chordc1	3771	1744	2549	4173	1954	2390	2128	2419	3057	1853	1640	2611	2231.41	0.0810849	0.19952	0.4064	0.684448	0.827646		ENSMUSG00000001774	2556.14	0.0529267	0.255155	0.20743	0.835674	0.893693		ENSMUSG00000001774	2529.54	0.0974319	0.208097	0.468204	0.639639	0.737682
ENSMUSG00000001783	Rtcb	7689	6536	6653	7291	3653	4183	4444	4214	5150	4272	4999	3798	4288.99	0.189335	0.1014	1.86721	0.0618718	0.172189		ENSMUSG00000001783	5609.48	0.315409	0.155633	2.02662	0.0427012	0.0968255		ENSMUSG00000001783	5375.76	0.465392	0.128102	3.63297	0.000280176	0.00140653
ENSMUSG00000001785	Pwp1	2198	1635	1584	2444	1359	1624	1711	1724	1761	1074	1228	1225	1436.91	-0.247135	0.121763	-2.02963	0.0423938	0.130149		ENSMUSG00000001785	1574.43	0.251263	0.16688	1.50565	0.132158	0.232591		ENSMUSG00000001785	1737.21	-0.0342416	0.14865	-0.23035	0.81782	0.873821
ENSMUSG00000001786	Fbxo7	894	802	790	798	617	520	762	633	630	548	750	455	605.257	-0.0380549	0.161079	-0.23625	0.813239	0.905073		ENSMUSG00000001786	691.164	0.15663	0.204153	0.767215	0.442954	0.576869		ENSMUSG00000001786	710.317	0.0802088	0.161014	0.498149	0.618379	0.720211
ENSMUSG00000001794	Capns1	7907	8201	7970	6373	4812	5042	6012	4832	4520	3863	5571	3235	4660.28	-0.220983	0.149666	-1.47651	0.139808	0.306671		ENSMUSG00000001794	5775.73	0.538869	0.240798	2.23784	0.0252312	0.0637988		ENSMUSG00000001794	6251.67	0.278307	0.192695	1.44429	0.148657	0.245328
ENSMUSG00000001829	Clpb	1504	1146	1207	1436	850	717	1150	854	1114	770	1403	726	929.058	0.207877	0.195289	1.06446	0.28712	0.494858		ENSMUSG00000001829	1125.44	0.0897909	0.212219	0.423105	0.672219	0.774786		ENSMUSG00000001829	1067.22	0.261317	0.144569	1.80756	0.0706755	0.136452
ENSMUSG00000001833	Septin7	7042	2173	4693	7211	5694	6374	6057	6512	8308	5340	6417	6467	6314.06	0.141011	0.11411	1.23575	0.216552	0.411453		ENSMUSG00000001833	5840.27	-0.708167	0.271155	-2.61167	0.00901015	0.0277735		ENSMUSG00000001833	5613.16	-0.601828	0.262433	-2.29326	0.0218329	0.0530491
ENSMUSG00000001844	Zdhhc4	679	572	535	586	423	457	500	404	479	436	369	312	417.071	-0.111033	0.147249	-0.754047	0.450821	0.653726		ENSMUSG00000001844	481.45	0.257745	0.198286	1.29987	0.193647	0.31076		ENSMUSG00000001844	506.647	0.10654	0.147654	0.721554	0.470569	0.58898
ENSMUSG00000001847	Rac1	15100	11208	13241	13837	12446	11946	12893	12332	13538	9155	11861	9968	11590.5	-0.12144	0.0814827	-1.49038	0.136125	0.300761		ENSMUSG00000001847	11932.8	-0.0522489	0.133661	-0.390907	0.695866	0.792836		ENSMUSG00000001847	12676.9	-0.211149	0.106969	-1.97393	0.0483901	0.101077
ENSMUSG00000001855	Nup214	1935	1398	1532	2951	2180	2558	2909	2357	2629	1577	1508	1887	2157.43	-0.357887	0.149136	-2.39974	0.0164069	0.0624749		ENSMUSG00000001855	1876.12	-0.297128	0.232144	-1.27993	0.20057	0.319148		ENSMUSG00000001855	2210.27	-0.692203	0.194301	-3.56252	0.000367306	0.00177433
ENSMUSG00000001864	Aif1l	271	146	259	218	290	317	311	383	369	254	366	293	318.872	0.0138609	0.153211	0.0904695	0.927914	0.965177		ENSMUSG00000001864	272.364	-0.851065	0.20516	-4.1483	3.35e-05	0.000261981		ENSMUSG00000001864	276.343	-0.874162	0.202076	-4.32591	1.52e-05	0.000115189
ENSMUSG00000001870	Ltbp1	4355	2193	3026	4885	4779	4728	5188	4724	5428	6425	6913	4321	5289.93	0.310799	0.177128	1.75466	0.0793177	0.206534		ENSMUSG00000001870	4744.87	-1.05245	0.239696	-4.39079	1.13e-05	0.000102356		ENSMUSG00000001870	4209.2	-0.778376	0.175557	-4.43375	9.26e-06	7.45077e-05
ENSMUSG00000001891	Ugp2	1688	754	1286	1246	1117	914	1070	1012	1089	1180	1509	808	1079.4	0.207937	0.196098	1.06037	0.288976	0.496713		ENSMUSG00000001891	1167.47	-0.242087	0.246919	-0.980432	0.326873	0.461254		ENSMUSG00000001891	1100.81	-0.0695004	0.184836	-0.376012	0.706908	0.79105
ENSMUSG00000001909	Trmt1	3472	3333	2834	3464	1996	2484	2490	2318	2493	1714	2072	1703	2122.38	-0.182615	0.0979582	-1.86422	0.0622911	0.17312		ENSMUSG00000001909	2541.23	0.418422	0.174022	2.40442	0.0161983	0.0448808		ENSMUSG00000001909	2728.36	0.195661	0.160352	1.2202	0.222389	0.335047
ENSMUSG00000001910	Nacc1	6230	4537	5058	6646	6550	7238	7754	6599	8269	4807	5071	5902	6403.98	-0.193563	0.131708	-1.46963	0.141661	0.309505		ENSMUSG00000001910	5718.58	-0.415827	0.170658	-2.43661	0.0148255	0.0417451		ENSMUSG00000001910	6306.72	-0.647071	0.104825	-6.17288	6.71e-10	1.60354e-08
ENSMUSG00000001911	Nfix	6382	4207	5449	7144	6772	6353	6919	6167	6262	5393	5235	4643	5896.62	-0.236024	0.105956	-2.22757	0.0259093	0.0892426		ENSMUSG00000001911	5473.93	-0.236065	0.151649	-1.55666	0.119552	0.215433		ENSMUSG00000001911	6113.2	-0.509368	0.122269	-4.16596	3.1e-05	0.00021254
ENSMUSG00000001918	Slc1a5	5439	5690	4051	6630	2405	2913	3270	2811	2544	1492	1252	1792	2261.57	-0.650318	0.180945	-3.59402	0.00032562	0.00235953		ENSMUSG00000001918	3376.99	1.32643	0.24779	5.35307	8.65e-08	1.44072e-06		ENSMUSG00000001918	3975.66	0.635831	0.188376	3.37532	0.000737288	0.00319832
ENSMUSG00000001924	Uba1	13865	9382	11378	13816	12038	13314	15747	13784	17481	12953	15214	12557	13926.8	0.128719	0.0792023	1.6252	0.10412	0.249619		ENSMUSG00000001924	13230.4	-0.59342	0.120217	-4.93625	7.96e-07	1.02228e-05		ENSMUSG00000001924	12785.9	-0.502391	0.105088	-4.78067	1.75e-06	1.75947e-05
ENSMUSG00000001942	Siae	2154	1169	1668	1815	1572	838	1587	980	1273	1952	2180	846	1397.21	0.401351	0.318421	1.26044	0.20751	0.399937		ENSMUSG00000001942	1604.79	-0.239614	0.303818	-0.788676	0.430301	0.564228		ENSMUSG00000001942	1415.25	0.126491	0.224604	0.563175	0.573316	0.681181
ENSMUSG00000001946	Esam	8	10	2	7	2	6	3	2	12	2	3	10	4.87557	1.06775	0.786362	1.35783	0.174518	0.356716		ENSMUSG00000001946	6.65598	-0.268773	0.730251	-0.368055	0.712832	0.805593		ENSMUSG00000001946	4.83514	0.757351	0.760132	0.996341	0.319085	0.441254
ENSMUSG00000001948	Spa17	63	47	86	23	50	20	38	22	26	56	43	12	33.4255	0.153348	0.489827	0.313065	0.754231	0.870366		ENSMUSG00000001948	43.8619	0.357829	0.516127	0.693297	0.488123	0.618862		ENSMUSG00000001948	42.4321	0.472933	0.44865	1.05413	0.291825	0.41252
ENSMUSG00000001962	Fam50a	1523	1532	1428	1339	812	786	1005	843	1300	1179	1210	1031	1012.7	0.509796	0.111878	4.55673	5.2e-06	6.15e-05		ENSMUSG00000001962	1301.63	0.000231188	0.201494	0.00114737	0.999085	0.999223		ENSMUSG00000001962	1122.4	0.470659	0.173478	2.71308	0.00666618	0.0201522
ENSMUSG00000001964	Emd	2067	1910	1769	1885	1091	1149	1426	1294	1443	1168	1422	902	1217.19	0.0346993	0.134494	0.257999	0.796408	0.89631		ENSMUSG00000001964	1521.09	0.330563	0.193382	1.70938	0.0873804	0.169787		ENSMUSG00000001964	1526.49	0.325595	0.154357	2.10936	0.0349135	0.0777284
ENSMUSG00000001983	Taco1	586	436	425	589	397	323	453	436	374	338	301	299	360.98	-0.240044	0.153431	-1.56451	0.117699	0.271699		ENSMUSG00000001983	403.38	0.297318	0.174623	1.70263	0.0886381	0.171547		ENSMUSG00000001983	442.874	0.0197756	0.154191	0.128254	0.897948	0.931521
ENSMUSG00000001995	Sipa1l2	345	146	228	412	303	371	449	330	1048	641	539	679	536.417	1.03921	0.178601	5.81865	5.93e-09	1.23e-07		ENSMUSG00000001995	514.207	-1.72025	0.265181	-6.48706	8.75e-11	2.76533e-09		ENSMUSG00000001995	317.949	-0.716301	0.235588	-3.04048	0.002362	0.00847032
ENSMUSG00000001998	Ap4e1	489	181	272	679	540	561	608	513	806	444	513	604	563.877	0.124033	0.144611	0.8577	0.391058	0.598328		ENSMUSG00000001998	491.024	-0.924333	0.310603	-2.97593	0.00292103	0.0111337		ENSMUSG00000001998	474.21	-0.834479	0.287096	-2.90662	0.00365356	0.0122314
ENSMUSG00000001999	Blvra	867	734	861	584	535	336	541	432	409	411	487	337	431.385	-0.108185	0.192264	-0.562688	0.573647	0.749775		ENSMUSG00000001999	566.91	0.580997	0.240539	2.41539	0.0157182	0.0437803		ENSMUSG00000001999	592.133	0.435703	0.229334	1.89987	0.0574507	0.115728
ENSMUSG00000002006	Pdzd4	363	221	321	312	363	320	406	347	188	117	93	132	240.294	-1.40035	0.18303	-7.65092	2e-14	7.78e-13		ENSMUSG00000002006	204.685	0.876142	0.226716	3.8645	0.000111318	0.000727607		ENSMUSG00000002006	329.187	-0.560722	0.146552	-3.82609	0.000130197	0.0007296
ENSMUSG00000002010	Idh3g	2668	2465	2669	2175	1777	1850	2309	1921	2906	2793	3249	1944	2320.07	0.523726	0.155222	3.37404	0.000740728	0.00474229		ENSMUSG00000002010	2609.37	-0.427041	0.224707	-1.90044	0.0573755	0.122278		ENSMUSG00000002010	2187.32	0.0568519	0.172145	0.330257	0.741206	0.818238
ENSMUSG00000002014	Ssr4	2083	2581	2249	1689	1371	1586	1889	1672	1718	1410	1832	1148	1553.1	-0.0489196	0.137776	-0.355065	0.722541	0.85034		ENSMUSG00000002014	1812.13	0.22601	0.262547	0.860838	0.389327	0.524573		ENSMUSG00000002014	1867.73	0.135855	0.235691	0.576413	0.564336	0.672754
ENSMUSG00000002015	Bcap31	3769	3024	3648	2657	2228	2477	2751	2620	2715	2331	2288	1823	2372.17	-0.0916599	0.117796	-0.778121	0.436498	0.6414		ENSMUSG00000002015	2710.58	0.212372	0.20801	1.02097	0.307269	0.440247		ENSMUSG00000002015	2837.09	0.080863	0.181774	0.444855	0.656424	0.751278
ENSMUSG00000002017	Fam98a	1664	1086	1186	1979	1490	1768	1874	1702	1913	1116	1227	1418	1535.31	-0.233399	0.13459	-1.73415	0.0828921	0.21347		ENSMUSG00000002017	1410.16	-0.274784	0.195011	-1.40907	0.158815	0.268438		ENSMUSG00000002017	1575.29	-0.545354	0.157135	-3.47061	0.000519282	0.00237797
ENSMUSG00000002020	Ltbp2	2088	752	1840	1601	2797	2722	2515	2593	5378	5782	5215	4514	3949.47	1.03126	0.156756	6.5788	4.74e-11	1.3e-09		ENSMUSG00000002020	3569.82	-2.10946	0.259005	-8.14445	3.81e-16	2.84342e-14	*	ENSMUSG00000002020	2136.1	-1.11456	0.237751	-4.68794	2.76e-06	2.60267e-05
ENSMUSG00000002028	Kmt2a	1179	659	899	3096	3267	3467	3313	2533	3721	2044	2755	2583	2904.67	-0.154333	0.144239	-1.06998	0.284627	0.492029		ENSMUSG00000002028	2114.1	-1.30306	0.365846	-3.56177	0.000368362	0.00198756		ENSMUSG00000002028	2336.27	-1.49123	0.358536	-4.15923	3.19e-05	0.00021801
ENSMUSG00000002031	Ift46	1849	1482	1664	1359	814	538	901	567	915	876	1375	612	814.056	0.473106	0.244875	1.93203	0.0533558	0.153887		ENSMUSG00000002031	1222.22	0.444012	0.260468	1.70467	0.088256	0.171028		ENSMUSG00000002031	1089.48	0.88069	0.208885	4.21616	2.49e-05	0.000176099
ENSMUSG00000002032	Tmem25	54	21	39	35	32	9	28	19	21	28	36	9	22.484	0.147748	0.486659	0.303597	0.761435	0.874925		ENSMUSG00000002032	28.8828	0.31022	0.42132	0.736306	0.461545	0.594427		ENSMUSG00000002032	27.9948	0.425086	0.396469	1.07218	0.283639	0.403584
ENSMUSG00000002043	Trappc6a	1297	1397	1846	720	323	179	334	220	227	431	785	164	331.524	0.673228	0.423165	1.59094	0.111624	0.261747		ENSMUSG00000002043	821.611	1.42509	0.468995	3.03861	0.00237675	0.0094036		ENSMUSG00000002043	743.203	2.06103	0.332661	6.19558	5.81e-10	1.40112e-08	*
ENSMUSG00000002052	Supt6	3726	2750	2828	5568	3363	3730	4100	3266	4429	2591	2962	3047	3369.86	-0.117351	0.115196	-1.01871	0.308341	0.517098		ENSMUSG00000002052	3372.05	-0.14129	0.2158	-0.654729	0.512642	0.640899		ENSMUSG00000002052	3584.65	-0.295574	0.190526	-1.55136	0.120816	0.20811
ENSMUSG00000002055	Spag5	3553	2303	2631	3434	2332	2249	2788	2394	2855	1711	2907	2104	2373.01	0.00593758	0.131171	0.0452661	0.963895	0.98328		ENSMUSG00000002055	2595.8	-0.00828633	0.17333	-0.0478068	0.96187	0.975665		ENSMUSG00000002055	2632.04	-0.0381663	0.106987	-0.356738	0.721288	0.802783
ENSMUSG00000002057	Foxn1	8	2	9	6	9	16	15	15	10	1	6	6	9.41784	-1.24584	0.536743	-2.3211	0.0202813	0.0738097		ENSMUSG00000002057	5.67805	-0.185899	0.71019	-0.261759	0.793507	0.865741		ENSMUSG00000002057	10.2051	-1.47063	0.518262	-2.83761	0.0045452	0.0146976
ENSMUSG00000002058	Unc119	503	510	586	309	283	206	319	206	264	266	463	205	273.103	0.295043	0.256662	1.14954	0.250333	0.451024		ENSMUSG00000002058	380.426	0.388416	0.330151	1.17648	0.239404	0.364971		ENSMUSG00000002058	353.996	0.645684	0.275419	2.34438	0.019059	0.0475695
ENSMUSG00000002059	Rab34	3437	3738	3145	2948	1494	1582	1883	1836	1924	1570	1845	1364	1664.36	0.0252146	0.113835	0.221501	0.824702	0.911513		ENSMUSG00000002059	2409.45	0.699359	0.218108	3.20649	0.00134367	0.00587114		ENSMUSG00000002059	2422.57	0.684039	0.198247	3.45044	0.000559667	0.00253661
ENSMUSG00000002064	Sdf2	1402	1208	1430	897	944	935	1209	976	732	919	947	534	889.548	-0.308843	0.204236	-1.51218	0.130487	0.291974		ENSMUSG00000002064	986.438	0.345873	0.282348	1.22499	0.220579	0.343		ENSMUSG00000002064	1107.38	-0.00318677	0.213659	-0.0149152	0.9881	0.992364
ENSMUSG00000002068	Ccne1	612	629	386	582	539	657	717	620	469	142	138	405	449.495	-1.10877	0.347977	-3.18634	0.00144083	0.00841593		ENSMUSG00000002068	401.901	0.657309	0.391591	1.67856	0.0932374	0.178303		ENSMUSG00000002068	592.442	-0.491717	0.211602	-2.32379	0.020137	0.049721
ENSMUSG00000002076	Hsf2bp	6	7	13	8	3	2	2	0	2	3	6	3	2.6387	1.06228	0.956992	1.11002	0.266988	NA		ENSMUSG00000002076	5.77302	0.965814	0.694902	1.38986	0.164573	0.275054		ENSMUSG00000002076	4.78178	1.98959	0.815064	2.44102	0.014646	0.0383321
ENSMUSG00000002083	Bbc3	522	764	463	486	150	130	156	136	121	107	219	82	135.505	-0.0745045	0.270473	-0.27546	0.782963	0.888509		ENSMUSG00000002083	327.628	1.82022	0.351958	5.1717	2.32e-07	3.4672e-06		ENSMUSG00000002083	333.703	1.70484	0.270058	6.31286	2.74e-10	7.08282e-09
ENSMUSG00000002102	Psmc3	6862	6307	6444	5675	4569	5075	5929	5324	7239	3936	5283	4919	5178.32	0.0614516	0.11849	0.518624	0.604023	0.771987		ENSMUSG00000002102	5711.7	-0.0388025	0.199251	-0.194742	0.845595	0.900541		ENSMUSG00000002102	5678.42	-0.0162771	0.165103	-0.0985875	0.921466	0.947876
ENSMUSG00000002103	Acp2	880	554	658	761	584	502	571	516	664	635	501	552	562.459	0.170845	0.155847	1.09624	0.272976	0.478282		ENSMUSG00000002103	635.927	-0.0686313	0.182472	-0.376119	0.706829	0.801319		ENSMUSG00000002103	609.043	0.0650393	0.129826	0.500972	0.616391	0.718553
ENSMUSG00000002104	Rapsn	112	108	78	87	18	37	59	53	429	250	396	248	183.113	3.02112	0.279375	10.8139	2.96e-27	3.16e-25	*	ENSMUSG00000002104	221.502	-2.06135	0.24656	-8.36043	6.25e-17	5.36651e-15	*	ENSMUSG00000002104	65.6489	0.923627	0.338938	2.72506	0.00642895	0.019591		x
ENSMUSG00000002105	Slc39a13	1288	1280	1132	1308	1354	2271	1805	1997	2588	1446	1795	1874	1860.21	0.0795785	0.18437	0.431625	0.666014	0.814288		ENSMUSG00000002105	1602.72	-0.910201	0.195392	-4.65835	3.19e-06	3.43728e-05		ENSMUSG00000002105	1578.34	-0.871449	0.209779	-4.15412	3.27e-05	0.000222302
ENSMUSG00000002107	Celf2	916	316	579	1254	966	944	995	898	1268	817	1038	812	950.937	0.0785584	0.0991894	0.792004	0.428358	0.633957		ENSMUSG00000002107	854.433	-0.73692	0.29636	-2.48657	0.0128982	0.0372488		ENSMUSG00000002107	843.213	-0.693274	0.285101	-2.43168	0.015029	0.0391263
ENSMUSG00000002108	Nr1h3	139	117	101	88	39	47	63	50	41	39	12	25	38.8082	-0.706627	0.35603	-1.98474	0.0471738	0.141023		ENSMUSG00000002108	65.6901	1.6197	0.373135	4.34079	1.42e-05	0.000125055		ENSMUSG00000002108	76.7037	0.86851	0.256129	3.39091	0.00069662	0.00305064
ENSMUSG00000002109	Ddb2	796	485	538	769	278	264	344	236	427	355	492	303	333.051	0.539339	0.159695	3.3773	0.000732013	0.00469534		ENSMUSG00000002109	495.636	0.374304	0.18982	1.97189	0.0486218	0.1072		ENSMUSG00000002109	433.504	0.877735	0.15321	5.72898	1.01e-08	1.80565e-07
ENSMUSG00000002129	Sf3a1	4102	2516	2772	4611	2956	3545	3855	3321	3969	2664	3019	2867	3219.74	-0.0874635	0.0929137	-0.941341	0.34653	0.556822		ENSMUSG00000002129	3214.99	-0.180062	0.170755	-1.0545	0.291653	0.422884		ENSMUSG00000002129	3381.81	-0.304842	0.157306	-1.9379	0.0526357	0.107914
ENSMUSG00000002147	Stat6	5387	2817	3670	5012	3886	4121	4670	4259	6086	4760	3649	4358	4422.16	0.202188	0.14728	1.37281	0.169811	0.349336		ENSMUSG00000002147	4400.08	-0.511375	0.19822	-2.57984	0.00988472	0.0299993		ENSMUSG00000002147	4137.6	-0.346744	0.142973	-2.42524	0.0152984	0.0396988
ENSMUSG00000002205	Vrk3	919	726	877	725	500	411	628	460	495	424	599	325	471.981	-0.0692495	0.18142	-0.381709	0.702677	0.838271		ENSMUSG00000002205	611.325	0.51109	0.221033	2.31228	0.0207624	0.0548912		ENSMUSG00000002205	632.185	0.404302	0.173826	2.3259	0.0200238	0.0495206
ENSMUSG00000002210	Smg9	996	1264	962	1097	628	741	835	719	810	593	756	535	689.962	-0.0778321	0.112359	-0.692707	0.488493	0.684549		ENSMUSG00000002210	853.681	0.40475	0.229493	1.76367	0.0777876	0.154842		ENSMUSG00000002210	886.292	0.285799	0.206983	1.38079	0.167344	0.26863
ENSMUSG00000002221	Paxip1	1810	1080	1130	2476	2022	2306	2184	1975	2417	1306	1005	1907	1859.31	-0.321499	0.230546	-1.39451	0.163163	0.340329		ENSMUSG00000002221	1597.43	-0.382572	0.295889	-1.29296	0.196025	0.313745		ENSMUSG00000002221	1859.9	-0.74069	0.214106	-3.45945	0.000541282	0.00246412
ENSMUSG00000002222	Rmnd5a	2247	1169	1508	2809	1120	1139	1179	1010	1496	1062	1454	1135	1183.74	0.249257	0.102123	2.44075	0.0146568	0.0572979		ENSMUSG00000002222	1526.92	0.227871	0.215429	1.05775	0.290167	0.421378		ENSMUSG00000002222	1436.36	0.441613	0.200053	2.20748	0.0272803	0.0637169
ENSMUSG00000002227	Mov10	1429	833	1600	836	1183	848	1533	962	1522	1497	2257	988	1330.4	0.524927	0.242287	2.16655	0.030269	0.100491		ENSMUSG00000002227	1375.79	-0.732033	0.305514	-2.39607	0.016572	0.0457638		ENSMUSG00000002227	1132.43	-0.242385	0.263561	-0.919655	0.357753	0.481319
ENSMUSG00000002228	Ppm1j	410	341	408	304	197	154	267	182	348	269	673	224	284.254	0.961267	0.304726	3.15453	0.00160756	0.0092546		ENSMUSG00000002228	368.404	-0.339888	0.329253	-1.0323	0.301932	0.43444		ENSMUSG00000002228	271.591	0.584321	0.212884	2.74479	0.00605504	0.0186645
ENSMUSG00000002233	Rhoc	12367	10716	11678	9707	5677	5486	6780	5466	6983	5560	8677	4972	6108.93	0.205064	0.152645	1.3434	0.179142	0.363289		ENSMUSG00000002233	8525.42	0.466152	0.220161	2.11732	0.0342323	0.0816098		ENSMUSG00000002233	8151.94	0.633132	0.161305	3.92506	8.67e-05	0.00051538
ENSMUSG00000002249	Tead3	927	758	823	901	596	626	706	570	514	420	393	312	507.868	-0.565322	0.130394	-4.33549	1.45e-05	0.000155916		ENSMUSG00000002249	599.367	0.744875	0.173609	4.29053	1.78e-05	0.000151244		ENSMUSG00000002249	717.753	0.140128	0.121227	1.15591	0.247717	0.364131
ENSMUSG00000002250	Ppard	3653	3092	2710	4598	3219	5275	5036	4352	5773	2472	2662	4270	4039.8	-0.210098	0.242985	-0.864655	0.387228	0.594979		ENSMUSG00000002250	3584.91	-0.417846	0.265007	-1.57674	0.114856	0.208936		ENSMUSG00000002250	3982.67	-0.667024	0.198929	-3.35307	0.000799203	0.00342909
ENSMUSG00000002257	Def6	684	679	677	572	555	660	752	653	559	474	470	437	561.673	-0.381035	0.11634	-3.27519	0.0010559	0.00645021		ENSMUSG00000002257	559.33	0.130181	0.208671	0.623858	0.532721	0.65862		ENSMUSG00000002257	650.681	-0.290374	0.187003	-1.55278	0.120477	0.207765
ENSMUSG00000002274	Metrn	1234	1576	1355	913	1158	723	1357	841	889	512	916	490	837.52	-0.510793	0.2229	-2.29158	0.0219298	0.0782178		ENSMUSG00000002274	957.364	0.61454	0.298211	2.06075	0.0393265	0.0909848		ENSMUSG00000002274	1133.19	0.0660291	0.283733	0.232716	0.815982	0.872627
ENSMUSG00000002279	Lmf1	581	503	562	428	368	290	433	305	408	454	460	271	370.046	0.25145	0.203942	1.23295	0.217596	0.412629		ENSMUSG00000002279	450.966	0.0711506	0.250845	0.283644	0.776683	0.852685		ENSMUSG00000002279	421.599	0.283466	0.200326	1.41502	0.157062	0.255959
ENSMUSG00000002280	Ciao3	881	742	753	818	548	622	747	597	634	478	555	476	572.576	-0.183026	0.100331	-1.82423	0.0681171	0.184631		ENSMUSG00000002280	646.1	0.264192	0.155986	1.69369	0.0903244	0.173946		ENSMUSG00000002280	696.324	0.0428416	0.137021	0.312664	0.754536	0.828454
ENSMUSG00000002289	Angptl4	10	3	3	6	6	4	2	2	12	1	2	9	4.62152	0.759206	0.852735	0.890319	0.373295	0.582382		ENSMUSG00000002289	5.46403	-0.455527	0.793172	-0.57431	0.565758	0.687023		ENSMUSG00000002289	4.25931	0.28016	0.752618	0.372248	0.709708	0.793404
ENSMUSG00000002297	Dbf4	4978	2841	3514	4940	3878	3869	4233	3998	4060	2389	3594	3146	3583.42	-0.244346	0.113395	-2.15482	0.031176	0.102783		ENSMUSG00000002297	3548.68	-0.0342682	0.173216	-0.197834	0.843175	0.899004		ENSMUSG00000002297	3948.51	-0.314322	0.132173	-2.3781	0.0174021	0.0441363
ENSMUSG00000002307	Daxx	1623	1309	1322	1496	807	792	1014	756	1071	637	1093	653	834.194	0.0653102	0.154139	0.423708	0.671779	0.818881		ENSMUSG00000002307	1099.98	0.438613	0.193828	2.2629	0.0236418	0.0605652		ENSMUSG00000002307	1093.9	0.466261	0.126658	3.68128	0.000232069	0.00119953
ENSMUSG00000002308	Cd320	393	519	503	336	454	385	581	436	462	369	372	350	419.307	-0.204545	0.131709	-1.55301	0.12042	0.276164		ENSMUSG00000002308	412.697	-0.0975078	0.268981	-0.362508	0.716972	0.808583		ENSMUSG00000002308	452.25	-0.34097	0.255103	-1.3366	0.181353	0.285233
ENSMUSG00000002319	Ipo4	6763	4788	4622	7576	3836	5168	5265	5111	9070	4952	5302	5988	5483.66	0.412329	0.159207	2.5899	0.00960051	0.0408864		ENSMUSG00000002319	6001.6	-0.411352	0.19503	-2.10917	0.0349297	0.0829128		ENSMUSG00000002319	5236.35	-0.0374344	0.165854	-0.225707	0.82143	0.876683
ENSMUSG00000002326	Gmpr2	819	700	834	692	556	562	738	640	965	674	863	691	700.444	0.397338	0.104206	3.81301	0.000137283	0.00112785		ENSMUSG00000002326	773.662	-0.367256	0.181972	-2.0182	0.04357	0.0983153		ENSMUSG00000002326	679.288	-0.00822197	0.166205	-0.0494689	0.960546	0.973227
ENSMUSG00000002332	Dhrs1	1251	807	974	851	662	603	790	639	3377	2019	4032	2298	1777.43	2.15204	0.178954	12.0256	2.61e-33	3.85e-31	*	ENSMUSG00000002332	2014.61	-1.90077	0.229204	-8.29294	1.1e-16	8.85589e-15		ENSMUSG00000002332	794.432	0.215307	0.157788	1.36454	0.172398	0.274623
ENSMUSG00000002342	Tmem161a	1695	1448	1419	1581	1022	1157	1345	1131	1077	897	1067	748	1038.6	-0.249866	0.115315	-2.1668	0.03025	0.100477		ENSMUSG00000002342	1197.52	0.386293	0.169835	2.27452	0.022935	0.0592737		ENSMUSG00000002342	1315.65	0.0971774	0.13292	0.731098	0.464719	0.583752
ENSMUSG00000002343	Armc6	524	533	357	537	446	812	571	763	478	348	171	389	491.172	-0.858809	0.307013	-2.79731	0.00515306	0.0246715		ENSMUSG00000002343	407.527	0.183444	0.31597	0.580574	0.561527	0.683651		ENSMUSG00000002343	574.339	-0.719326	0.258257	-2.78531	0.00534769	0.0168268
ENSMUSG00000002345	Borcs8	1096	996	1138	975	725	804	875	784	780	746	725	551	740.063	-0.134117	0.132989	-1.00848	0.313225	0.522266		ENSMUSG00000002345	853.607	0.277442	0.202217	1.37201	0.170062	0.28187		ENSMUSG00000002345	904.944	0.10341	0.16042	0.644623	0.519172	0.632831
ENSMUSG00000002346	Slc25a42	192	189	140	281	111	157	164	139	238	169	313	146	176.521	0.635199	0.223827	2.8379	0.00454107	0.0223125		ENSMUSG00000002346	205.39	-0.421285	0.279928	-1.50498	0.13233	0.232815		ENSMUSG00000002346	166.045	0.175026	0.231083	0.757415	0.448801	0.569106
ENSMUSG00000002365	Snx9	5659	2897	3908	5891	3984	4258	4578	4119	6704	4901	3887	5201	4655.31	0.335474	0.153151	2.19047	0.0284901	0.096055		ENSMUSG00000002365	4803.98	-0.531324	0.214102	-2.48164	0.0130778	0.0376719		ENSMUSG00000002365	4291.2	-0.232826	0.160352	-1.45197	0.146511	0.242652
ENSMUSG00000002372	Ranbp3	4187	3918	3421	3876	2877	3649	3809	3579	4027	2306	2530	2822	3138.85	-0.220081	0.140553	-1.56582	0.11739	0.271333		ENSMUSG00000002372	3296.53	0.108118	0.196653	0.54979	0.582464	0.701094		ENSMUSG00000002372	3617.17	-0.151977	0.163543	-0.92928	0.352744	0.475997
ENSMUSG00000002379	Ndufa11	1793	2609	2078	1320	988	1128	1466	1142	1367	811	1212	893	1100.85	-0.106273	0.129587	-0.820092	0.412164	0.618837		ENSMUSG00000002379	1477.52	0.628436	0.303651	2.0696	0.0384901	0.0894162		ENSMUSG00000002379	1540.54	0.480589	0.285272	1.68467	0.0920526	0.167977
ENSMUSG00000002384	Bmp8b	24	26	16	13	16	12	19	22	10	8	15	11	13.9334	-0.600858	0.413031	-1.45475	0.145738	0.316071		ENSMUSG00000002384	15.0426	0.550249	0.472019	1.16574	0.243721	0.369974		ENSMUSG00000002384	18.4115	-0.0903605	0.415315	-0.217571	0.827763	0.880837
ENSMUSG00000002393	Nr2f6	1945	2431	2191	1294	1258	1129	1512	1216	1196	941	971	861	1116.96	-0.318162	0.102287	-3.11047	0.00186793	0.0105032		ENSMUSG00000002393	1441.78	0.723195	0.284891	2.5385	0.011133	0.033069		ENSMUSG00000002393	1596.32	0.364694	0.267856	1.36153	0.173346	0.275586
ENSMUSG00000002395	Use1	1544	1550	1930	1054	635	498	792	590	523	1035	1110	360	691.959	0.351334	0.341602	1.02849	0.30372	0.512174		ENSMUSG00000002395	1109.33	0.694072	0.391071	1.7748	0.0759313	0.152031		ENSMUSG00000002395	1028.92	1.00472	0.253281	3.96683	7.28e-05	0.000442661
ENSMUSG00000002396	Ocel1	315	417	335	196	255	222	319	270	155	189	120	129	204.885	-0.773314	0.213845	-3.61624	0.000298915	0.00219093		ENSMUSG00000002396	227.764	0.808391	0.343225	2.35528	0.0185086	0.0500579		ENSMUSG00000002396	290.375	-0.0056682	0.295557	-0.0191781	0.984699	0.990119
ENSMUSG00000002409	Dyrk1b	288	166	286	171	59	35	62	38	122	171	194	71	94.1292	1.58906	0.337669	4.70596	2.53e-06	3.2e-05		ENSMUSG00000002409	177.211	0.373012	0.341742	1.0915	0.275051	0.405246		ENSMUSG00000002409	126.687	1.92515	0.282168	6.82271	8.93e-12	3.04492e-10
ENSMUSG00000002413	Braf	471	211	268	911	663	561	726	502	665	311	569	488	548.029	-0.242862	0.181168	-1.34053	0.180072	0.364364		ENSMUSG00000002413	468.741	-0.501692	0.359066	-1.39721	0.16235	0.27237		ENSMUSG00000002413	529.393	-0.776811	0.337346	-2.30271	0.021295	0.0519813
ENSMUSG00000002428	Hltf	968	306	577	1084	818	684	832	760	817	756	1020	592	776.162	0.0876207	0.16582	0.528408	0.597216	0.767543		ENSMUSG00000002428	744.422	-0.509605	0.299599	-1.70096	0.0889509	0.172066		ENSMUSG00000002428	732.273	-0.455258	0.271968	-1.67394	0.0941419	0.170867
ENSMUSG00000002455	Prpf6	3215	2498	2835	2673	1856	1922	2339	1965	2772	2058	2417	1903	2121.72	0.221484	0.0822951	2.69134	0.00711658	0.0322404		ENSMUSG00000002455	2487.1	-0.0138223	0.155548	-0.0888618	0.929192	0.954825		ENSMUSG00000002455	2344.27	0.169237	0.130112	1.30071	0.193359	0.300343
ENSMUSG00000002458	Rgs19	1121	1222	1032	1290	797	1007	956	993	1308	845	981	932	962.973	0.149001	0.120125	1.24039	0.214831	0.409366		ENSMUSG00000002458	1073.5	-0.092915	0.192822	-0.48187	0.629898	0.740204		ENSMUSG00000002458	1035.42	0.0154697	0.182559	0.0847381	0.93247	0.955155
ENSMUSG00000002459	Rgs20	68	35	52	56	46	47	48	24	109	66	72	93	62.5187	1.08709	0.261575	4.15593	3.24e-05	0.000317591		ENSMUSG00000002459	69.292	-1.02562	0.255516	-4.01393	5.97e-05	0.000430211		ENSMUSG00000002459	45.3703	0.0253501	0.283403	0.0894488	0.928725	0.953169
ENSMUSG00000002475	Abhd3	35	11	38	30	37	17	40	16	34	32	55	36	33.0738	0.578696	0.368505	1.57039	0.116325	0.269513		ENSMUSG00000002475	33.8923	-0.823438	0.377907	-2.17894	0.0293358	0.072015		ENSMUSG00000002475	27.097	-0.276357	0.422295	-0.654417	0.512843	0.627556
ENSMUSG00000002477	Snrpd1	3218	3319	3226	2812	1871	1883	2003	2123	2332	1648	1880	1894	1931.14	0.0175467	0.106357	0.164979	0.86896	0.934548		ENSMUSG00000002477	2471.84	0.406717	0.203795	1.99572	0.0459647	0.102589		ENSMUSG00000002477	2492.61	0.384515	0.185105	2.07728	0.0377754	0.0827792
ENSMUSG00000002486	Tchp	329	285	329	362	292	294	264	243	303	213	168	243	249.693	-0.197189	0.191929	-1.02741	0.304228	0.512836		ENSMUSG00000002486	271.043	0.176789	0.21649	0.816617	0.414147	0.549674		ENSMUSG00000002486	294.42	-0.059152	0.163411	-0.361982	0.717365	0.79988
ENSMUSG00000002489	Tiam1	1131	595	686	1946	861	1197	1061	1006	1669	813	775	1258	1061.26	0.157709	0.221407	0.712304	0.476277	0.674566		ENSMUSG00000002489	1071.36	-0.41517	0.331937	-1.25075	0.211026	0.331688		ENSMUSG00000002489	1026.88	-0.293575	0.289656	-1.01353	0.310807	0.432739
ENSMUSG00000002496	Tsc2	2325	1586	1772	2566	2241	2265	2618	2018	2477	1899	1836	1772	2108.46	-0.149216	0.103027	-1.44832	0.147527	0.318364		ENSMUSG00000002496	1988.07	-0.288974	0.152298	-1.89743	0.057771	0.122841		ENSMUSG00000002496	2146.23	-0.475526	0.125366	-3.79311	0.00014877	0.000818007
ENSMUSG00000002504	Slc9a3r2	559	541	683	375	427	395	493	434	480	457	512	367	441.118	0.107078	0.13649	0.784513	0.432739	0.638079		ENSMUSG00000002504	493.224	-0.0433833	0.268277	-0.161711	0.871534	0.916945		ENSMUSG00000002504	482.461	0.0250172	0.241222	0.10371	0.917399	0.945265
ENSMUSG00000002524	Puf60	3847	3482	3645	3045	2822	3196	3431	3255	3752	2498	2316	2632	2939.7	-0.144406	0.128667	-1.12232	0.261726	0.465615		ENSMUSG00000002524	3089.75	0.032947	0.207481	0.158795	0.87383	0.918432		ENSMUSG00000002524	3304.81	-0.151578	0.171541	-0.883623	0.3769	0.501036
ENSMUSG00000002546	Golga2	1718	1045	1479	1508	1698	1787	1892	1579	2128	1716	2315	1508	1803.93	0.182345	0.124199	1.46816	0.14206	0.310177		ENSMUSG00000002546	1674.46	-0.746117	0.170693	-4.3711	1.24e-05	0.000110968		ENSMUSG00000002546	1579.45	-0.600568	0.125759	-4.77556	1.79e-06	1.79721e-05
ENSMUSG00000002550	Uck1	998	920	802	924	780	715	831	751	871	605	803	574	728.903	-0.0749581	0.106389	-0.704569	0.481079	0.678306		ENSMUSG00000002550	792.453	0.0567717	0.183251	0.309803	0.756711	0.838558		ENSMUSG00000002550	826.206	-0.0575739	0.151812	-0.379245	0.704506	0.789056
ENSMUSG00000002565	Scin	613	190	416	415	560	394	590	441	1447	1110	1561	1026	882.964	1.41657	0.160635	8.81857	1.16e-18	6.93e-17		ENSMUSG00000002565	876.032	-2.01922	0.260249	-7.75881	8.57e-15	5.30107e-13	*	ENSMUSG00000002565	444.731	-0.635501	0.256472	-2.47786	0.0132174	0.0351891
ENSMUSG00000002580	Mien1	575	580	763	330	414	305	480	351	425	405	582	376	413.047	0.265035	0.188898	1.40306	0.1606	0.336756		ENSMUSG00000002580	501.419	0.0450171	0.316292	0.142328	0.886821	0.926462		ENSMUSG00000002580	466.119	0.272635	0.29344	0.929098	0.352838	0.475997
ENSMUSG00000002602	Axl	22687	11957	15140	24706	20663	27710	28403	26919	28022	14476	20432	20275	22882.5	-0.28937	0.150621	-1.92118	0.0547092	0.156858		ENSMUSG00000002602	19240.7	-0.500478	0.206465	-2.42403	0.0153491	0.0429502		ENSMUSG00000002602	22187.3	-0.826218	0.183914	-4.49241	7.04e-06	5.86174e-05
ENSMUSG00000002603	Tgfb1	2102	1732	1981	1552	896	893	1403	868	2169	1536	1918	1444	1368.38	0.848945	0.143231	5.92709	3.08e-09	6.68e-08		ENSMUSG00000002603	1781.06	-0.234948	0.192651	-1.21955	0.222636	0.345421		ENSMUSG00000002603	1370.11	0.576182	0.19654	2.93163	0.00337193	0.0114381
ENSMUSG00000002608	Ccdc97	1318	1145	1155	1344	774	841	940	794	914	758	685	651	784.003	-0.106438	0.114727	-0.927754	0.353535	0.563507		ENSMUSG00000002608	960.295	0.40664	0.166425	2.44338	0.0145504	0.0410829		ENSMUSG00000002608	1006.5	0.260839	0.124417	2.09649	0.0360389	0.0796948
ENSMUSG00000002617	Zfp40	21	26	26	41	47	39	53	14	40	43	40	35	38.4898	0.117026	0.361573	0.323657	0.746198	0.865611		ENSMUSG00000002617	34.5169	-0.802591	0.329945	-2.4325	0.014995	0.0421349		ENSMUSG00000002617	33.3253	-0.721505	0.402682	-1.79175	0.073173	0.140254
ENSMUSG00000002625	Akap8l	1784	1520	1427	1906	754	471	718	459	876	1211	1778	605	856.505	0.956667	0.315203	3.03508	0.00240468	0.0130167		ENSMUSG00000002625	1347.81	0.239047	0.312354	0.765307	0.444089	0.577895		ENSMUSG00000002625	1058.93	1.15915	0.198962	5.82599	5.68e-09	1.07596e-07
ENSMUSG00000002635	Pdcd2l	408	398	374	333	187	216	300	248	333	236	299	207	248.434	0.218558	0.155222	1.40803	0.159121	0.334705		ENSMUSG00000002635	315.364	0.207935	0.215636	0.964287	0.334902	0.469519		ENSMUSG00000002635	298.842	0.386815	0.206083	1.87698	0.0605205	0.120573
ENSMUSG00000002658	Gtf2f1	4115	4431	3796	3967	2482	3442	3200	3334	3380	2059	2603	2677	2851.61	-0.181221	0.14428	-1.25604	0.209101	0.40194		ENSMUSG00000002658	3288.12	0.319853	0.207232	1.54346	0.12272	0.21976		ENSMUSG00000002658	3537.06	0.0979071	0.196901	0.497239	0.61902	0.720841
ENSMUSG00000002660	Clpp	2207	3433	2239	2139	1166	1521	1626	1468	1533	999	1174	987	1283.68	-0.266141	0.116515	-2.28419	0.0223604	0.0794202		ENSMUSG00000002660	1785.78	0.848483	0.280612	3.02369	0.0024971	0.00978849		ENSMUSG00000002660	1938.54	0.53923	0.26756	2.01536	0.0438668	0.0932578
ENSMUSG00000002661	Alkbh7	312	365	409	196	215	140	249	146	189	180	302	132	191.084	0.15169	0.267436	0.567201	0.570578	0.747536		ENSMUSG00000002661	256.222	0.407296	0.346433	1.17569	0.23972	0.365354		ENSMUSG00000002661	248.098	0.521228	0.312601	1.66739	0.0954372	0.172754
ENSMUSG00000002668	Dennd1c	19	13	10	7	5	3	9	1	1	3	1	2	3.0588	-1.24647	0.947225	-1.31592	0.188201	0.375354		ENSMUSG00000002668	6.45181	2.46749	0.782779	3.15221	0.00162039	0.00681738	*	ENSMUSG00000002668	7.82566	1.16324	0.643747	1.80698	0.0707654	0.136583
ENSMUSG00000002679	Med6	1081	967	932	958	714	649	684	696	592	431	407	458	571.061	-0.498932	0.13211	-3.77664	0.000158956	0.0012852		ENSMUSG00000002679	695.709	0.754832	0.187309	4.02987	5.58e-05	0.000407072		ENSMUSG00000002679	814.393	0.21682	0.155634	1.39314	0.163577	0.263874
ENSMUSG00000002718	Cse1l	4504	1754	2723	4869	5419	6308	6515	7121	6460	3590	3596	4780	5375.92	-0.430907	0.17343	-2.48461	0.0129693	0.051956		ENSMUSG00000002718	3965.8	-0.777631	0.264949	-2.93502	0.00333523	0.0124364		ENSMUSG00000002718	4946.45	-1.24412	0.235235	-5.28881	1.23e-07	1.68636e-06
ENSMUSG00000002728	Naa20	1686	1156	1470	1281	940	1052	1136	1203	1189	783	904	816	986.143	-0.196622	0.113977	-1.72511	0.0845075	0.216358		ENSMUSG00000002728	1116.88	0.28893	0.165902	1.74157	0.0815839	0.160878		ENSMUSG00000002728	1209.59	0.0537011	0.15777	0.340377	0.733573	0.812204
ENSMUSG00000002731	Prkra	609	361	553	369	474	338	505	365	412	572	813	293	468.367	0.376152	0.294273	1.27824	0.201164	0.391929		ENSMUSG00000002731	496.84	-0.47936	0.329366	-1.4554	0.145558	0.25103		ENSMUSG00000002731	437.455	-0.139632	0.219319	-0.636663	0.524344	0.63727
ENSMUSG00000002732	Fkbp7	48	35	47	36	25	23	42	28	73	60	107	37	48.5209	1.27432	0.327255	3.89395	9.86e-05	0.000847466		ENSMUSG00000002732	55.9141	-1.0423	0.334242	-3.1184	0.00181837	0.00750155		ENSMUSG00000002732	34.3342	0.192933	0.294566	0.654975	0.512484	0.627258
ENSMUSG00000002733	Plekha3	1498	781	1138	1923	1011	1226	1289	1187	1603	998	1130	1135	1177.41	0.0813187	0.113107	0.718953	0.47217	0.671942		ENSMUSG00000002733	1231.66	-0.216937	0.214134	-1.01309	0.311016	0.444468		ENSMUSG00000002733	1216.84	-0.172062	0.199424	-0.862796	0.38825	0.511536
ENSMUSG00000002741	Ykt6	3150	2172	2360	3007	2449	2785	2908	2847	2832	1634	1663	2253	2380.95	-0.354401	0.161609	-2.19296	0.0283105	0.0955155		ENSMUSG00000002741	2308.01	0.0267683	0.192996	0.138699	0.889688	0.928361		ENSMUSG00000002741	2673.7	-0.365492	0.115568	-3.16258	0.00156378	0.00598679
ENSMUSG00000002748	Baz1b	6229	3717	4081	8667	7037	7016	6949	6534	7865	4557	4348	6112	6206.15	-0.234409	0.169197	-1.38542	0.165924	0.344258		ENSMUSG00000002748	5542.25	-0.364608	0.253887	-1.4361	0.150973	0.258329		ENSMUSG00000002748	6211.07	-0.635078	0.20916	-3.03632	0.00239482	0.00857098
ENSMUSG00000002763	Pex6	2689	2287	2473	2173	1148	741	1276	744	833	989	1136	583	919.875	-0.0766469	0.248548	-0.308378	0.757795	0.872512		ENSMUSG00000002763	1557.4	1.12543	0.250321	4.49594	6.93e-06	6.70979e-05		ENSMUSG00000002763	1601.19	1.01122	0.212557	4.75739	1.96e-06	1.94248e-05
ENSMUSG00000002767	Mrpl2	2105	2217	2022	1512	1184	945	1291	974	1171	944	1346	750	1057.85	-0.0203727	0.167619	-0.121542	0.903262	0.952744		ENSMUSG00000002767	1460.38	0.623908	0.258696	2.41174	0.0158766	0.0441251		ENSMUSG00000002767	1486.43	0.564633	0.223606	2.52513	0.0115655	0.0315519
ENSMUSG00000002768	Mea1	2425	2995	2484	2356	1270	1321	1555	1450	1495	1043	1245	1168	1298.47	-0.133836	0.0898704	-1.48921	0.136432	0.301178		ENSMUSG00000002768	1836.15	0.774024	0.226753	3.41352	0.000641294	0.00316508		ENSMUSG00000002768	1925.27	0.599889	0.206774	2.90119	0.00371751	0.0124139
ENSMUSG00000002769	Gnmt	37	35	19	27	46	46	56	38	13	6	22	7	28.3719	-1.92356	0.366523	-5.24814	1.54e-07	2.46e-06		ENSMUSG00000002769	19.5819	1.01495	0.470421	2.15755	0.0309632	0.0752674		ENSMUSG00000002769	38.5199	-0.956719	0.30155	-3.17267	0.00151042	0.00580821
ENSMUSG00000002771	Grin2d	27	40	37	50	12	35	19	13	33	11	4	31	19.425	0.0321363	0.599959	0.0535641	0.957282	0.980015		ENSMUSG00000002771	27.9643	0.67603	0.528373	1.27946	0.200737	0.31932		ENSMUSG00000002771	28.1044	0.664651	0.415944	1.59793	0.110058	0.193633
ENSMUSG00000002778	Kdelr1	2968	2232	2978	2381	1669	1559	2005	1576	1645	1653	1983	1259	1649.67	-0.000825048	0.15359	-0.00537174	0.995714	0.998063		ENSMUSG00000002778	2067.58	0.37026	0.210157	1.76182	0.078099	0.155265		ENSMUSG00000002778	2097.86	0.33141	0.155315	2.13379	0.0328598	0.0739243
ENSMUSG00000002781	Tmem143	319	267	272	277	150	148	180	140	197	199	212	162	172.286	0.374646	0.159186	2.35351	0.0185971	0.0690488		ENSMUSG00000002781	231.986	0.237151	0.200833	1.18084	0.237667	0.362966		ENSMUSG00000002781	210.145	0.573527	0.161345	3.55466	0.000378471	0.00182058
ENSMUSG00000002797	Ggct	304	304	274	271	345	1225	558	937	768	360	288	771	649.703	-0.454398	0.411542	-1.10414	0.269534	0.474618		ENSMUSG00000002797	428.747	-1.22091	0.33739	-3.6187	0.000296086	0.00165965		ENSMUSG00000002797	553.661	-1.71956	0.358686	-4.79404	1.63e-06	1.66468e-05
ENSMUSG00000002799	Jag2	786	561	557	754	829	875	901	790	12	12	13	13	419.171	-6.04197	0.23592	-25.6102	1.17e-144	3.99e-141	*	ENSMUSG00000002799	296.864	5.39801	0.27634	19.5339	5.65e-85	4.07622e-81	*	ENSMUSG00000002799	755.763	-0.677084	0.12531	-5.40329	6.54e-08	9.60333e-07		x
ENSMUSG00000002803	Btbd6	339	311	322	255	276	232	286	266	274	173	133	236	231.271	-0.333023	0.217554	-1.53076	0.125829	0.28496		ENSMUSG00000002803	249.022	0.290636	0.274215	1.05988	0.289198	0.420506		ENSMUSG00000002803	282.43	-0.0822216	0.196095	-0.419294	0.675001	0.766482
ENSMUSG00000002804	Nudt14	460	505	555	238	298	143	284	204	226	213	433	165	242.3	0.204135	0.314412	0.649261	0.51617	0.70596		ENSMUSG00000002804	342.415	0.495816	0.377571	1.31317	0.189125	0.30505		ENSMUSG00000002804	327.173	0.663535	0.340119	1.95089	0.0510704	0.105384
ENSMUSG00000002808	Epdr1	163	90	90	153	20	19	52	31	173	184	212	112	100.255	2.55311	0.312075	8.18108	2.81e-16	1.36e-14	*	ENSMUSG00000002808	146.979	-0.812552	0.260055	-3.12454	0.00178081	0.0073733		ENSMUSG00000002808	69.7734	1.70297	0.311782	5.46204	4.71e-08	7.14865e-07
ENSMUSG00000002812	Flii	4082	2587	3343	3705	4518	4925	5775	4907	6360	4529	6088	4441	5109.09	0.129916	0.0931855	1.39417	0.163266	0.340405		ENSMUSG00000002812	4413.22	-0.968794	0.141346	-6.85407	7.18e-12	2.80409e-10		ENSMUSG00000002812	4245.67	-0.875944	0.107587	-8.14172	3.9e-16	2.62729e-14
ENSMUSG00000002814	Top3a	522	370	429	482	435	483	585	441	863	489	714	603	565.838	0.491924	0.124975	3.93618	8.28e-05	0.00072764		ENSMUSG00000002814	559.091	-0.877217	0.162673	-5.39253	6.95e-08	1.18019e-06		ENSMUSG00000002814	462.718	-0.422719	0.127303	-3.32057	0.000898333	0.00378612
ENSMUSG00000002820	Atg4d	752	747	679	629	452	458	642	502	684	421	548	451	509.065	0.0725387	0.122011	0.594524	0.552161	0.733515		ENSMUSG00000002820	599.45	0.135359	0.20628	0.656191	0.511701	0.640018		ENSMUSG00000002820	594.001	0.168402	0.18851	0.893336	0.371677	0.495799
ENSMUSG00000002825	Qtrt1	1020	1212	923	1031	522	662	655	660	784	487	499	618	601.971	-0.0270934	0.15471	-0.175124	0.860982	0.930606		ENSMUSG00000002825	796.861	0.528297	0.237922	2.22046	0.0263877	0.0660671		ENSMUSG00000002825	813.729	0.459818	0.208613	2.20416	0.0275128	0.0641215
ENSMUSG00000002833	Hdgfl2	4510	3758	3774	4092	2270	2299	2687	2177	2394	1675	2422	1743	2170.55	-0.156413	0.103934	-1.50493	0.132342	0.294927		ENSMUSG00000002833	2904.35	0.664703	0.165608	4.0137	5.98e-05	0.000430494		ENSMUSG00000002833	3073.89	0.470185	0.122597	3.83521	0.000125459	0.000708922
ENSMUSG00000002835	Chaf1a	5394	4195	3810	6541	3924	4228	4437	4029	5209	2424	2987	3990	3828.31	-0.159645	0.181352	-0.880301	0.378696	0.587209		ENSMUSG00000002835	4148.44	0.131911	0.233743	0.564343	0.572521	0.692695		ENSMUSG00000002835	4451.21	-0.0648215	0.151885	-0.426781	0.669539	0.762158
ENSMUSG00000002844	Adprh	1229	1094	1160	893	753	535	862	576	813	579	1168	514	710.709	0.209944	0.237519	0.883906	0.376747	0.585448		ENSMUSG00000002844	905.727	0.22605	0.275095	0.821717	0.411238	0.546785		ENSMUSG00000002844	860.095	0.399548	0.212164	1.88321	0.0596723	0.11919
ENSMUSG00000002845	Tmem39a	1362	972	1141	1291	1175	991	1509	1021	1173	964	1239	822	1092.39	-0.110564	0.148458	-0.744749	0.456423	0.658431		ENSMUSG00000002845	1095.82	-0.141194	0.15888	-0.888683	0.374174	0.509624		ENSMUSG00000002845	1160.94	-0.288405	0.139328	-2.06996	0.0384558	0.083965
ENSMUSG00000002846	Timmdc1	1135	1013	959	1069	607	600	799	680	602	402	562	399	569.343	-0.413071	0.120028	-3.44145	0.000578598	0.00384556		ENSMUSG00000002846	729.458	0.789972	0.176958	4.46418	8.04e-06	7.64615e-05		ENSMUSG00000002846	829.631	0.337974	0.146626	2.30501	0.0211661	0.0517463
ENSMUSG00000002847	Pla1a	365	180	360	163	38	37	88	28	916	740	994	704	442.97	4.20673	0.26805	15.6938	1.67e-55	6.94e-53	*	ENSMUSG00000002847	576.907	-1.97478	0.29039	-6.80047	1.04e-11	3.93867e-10		ENSMUSG00000002847	142.88	2.20077	0.371737	5.92022	3.22e-09	6.51511e-08	*
ENSMUSG00000002870	Mcm2	5329	4085	3951	6414	5303	5096	6347	5279	7139	3569	4408	5008	5157.76	-0.102466	0.148227	-0.691275	0.489393	0.685282		ENSMUSG00000002870	4873.94	-0.339446	0.203008	-1.67208	0.0945088	0.180224		ENSMUSG00000002870	5165.54	-0.478528	0.139676	-3.42597	0.000612602	0.00274321
ENSMUSG00000002871	Tpra1	1505	1137	1400	1050	915	552	897	584	730	744	1277	469	760.379	0.174767	0.28548	0.612188	0.540413	0.724382		ENSMUSG00000002871	1004.92	0.35319	0.297196	1.18841	0.234672	0.359585		ENSMUSG00000002871	966.739	0.49238	0.224584	2.19241	0.0283498	0.065662
ENSMUSG00000002881	Nab1	2365	887	1437	2692	2079	1838	2447	1890	4404	3057	3009	3479	2746.93	0.804808	0.126103	6.38216	1.75e-10	4.51e-09		ENSMUSG00000002881	2687.34	-1.29851	0.259556	-5.00282	5.65e-07	7.55252e-06		ENSMUSG00000002881	1906.17	-0.527803	0.242495	-2.17655	0.0295139	0.0678139
ENSMUSG00000002885	Adgre5	117	62	160	56	2	7	10	12	251	478	181	162	142.913	5.21428	0.490903	10.6218	2.36e-26	2.38e-24	*	ENSMUSG00000002885	195.296	-1.79766	0.441533	-4.0714	4.67e-05	0.000350314		ENSMUSG00000002885	47.9952	3.37288	0.492024	6.85511	7.13e-12	2.46347e-10	*
ENSMUSG00000002897	Il17ra	1719	1082	1302	1814	1329	1527	1778	1368	1090	878	852	788	1179.15	-0.683763	0.109222	-6.26033	3.84e-10	9.3e-09		ENSMUSG00000002897	1134.91	0.371772	0.153829	2.41678	0.0156583	0.0436642		ENSMUSG00000002897	1460.87	-0.349309	0.132416	-2.63797	0.00834045	0.0241348
ENSMUSG00000002900	Lamb1	15949	8407	12182	17951	15358	16420	16229	15045	15586	14426	16616	11564	14995.6	-0.0680658	0.126917	-0.536301	0.59175	0.763298		ENSMUSG00000002900	13842.6	-0.455859	0.197178	-2.31192	0.0207819	0.0549227		ENSMUSG00000002900	14507	-0.56068	0.166485	-3.36775	0.000757855	0.0032744
ENSMUSG00000002908	Kcnn1	67	67	71	77	21	6	16	10	7	8	7	2	9.43757	-1.10111	0.581461	-1.8937	0.0582645	0.164712		ENSMUSG00000002908	34.5775	3.24992	0.415449	7.82268	5.17e-15	3.28197e-13	*	ENSMUSG00000002908	38.5951	2.11283	0.352091	6.00082	1.96e-09	4.19443e-08	*
ENSMUSG00000002910	Arrdc2	217	167	226	128	174	113	196	137	280	415	1129	188	327.148	1.74984	0.450604	3.88333	0.000103037	0.000880935		ENSMUSG00000002910	358.44	-1.74957	0.471935	-3.70723	0.000209541	0.00124006		ENSMUSG00000002910	166.721	-0.0363482	0.261676	-0.138906	0.889525	0.925533
ENSMUSG00000002948	Map2k7	1216	1125	1079	1667	1150	1647	1484	1345	1830	1215	1242	1387	1392.34	0.0521604	0.14606	0.357115	0.721006	0.84919		ENSMUSG00000002948	1333.05	-0.475219	0.189525	-2.50742	0.0121617	0.0355248		ENSMUSG00000002948	1330.03	-0.462673	0.181596	-2.54781	0.01084	0.0299158
ENSMUSG00000002949	Timm44	2323	2055	2024	2196	1499	1623	1730	1565	1811	1404	1553	1306	1540.11	-0.0364866	0.0811186	-0.449793	0.652859	0.806229		ENSMUSG00000002949	1783.23	0.194015	0.157727	1.23007	0.218671	0.340733		ENSMUSG00000002949	1832.21	0.11826	0.132174	0.894729	0.370932	0.495018
ENSMUSG00000002957	Ap2a2	2780	1782	2045	2728	2645	2984	3534	2832	3431	2057	2958	2315	2786.08	-0.122823	0.106508	-1.15318	0.248837	0.449587		ENSMUSG00000002957	2472.03	-0.527957	0.151939	-3.47479	0.000511262	0.00261949		ENSMUSG00000002957	2652.04	-0.687558	0.118472	-5.80356	6.49e-09	1.21306e-07
ENSMUSG00000002963	Pnkp	1527	1394	1234	1198	692	525	948	606	684	480	674	451	618.419	-0.229482	0.172426	-1.3309	0.183222	0.368573		ENSMUSG00000002963	907.758	0.935664	0.206404	4.53317	5.81e-06	5.80019e-05		ENSMUSG00000002963	972.844	0.66877	0.206678	3.23581	0.00121299	0.00484524
ENSMUSG00000002968	Med25	2215	2198	2076	2185	1375	1529	1705	1406	2096	1317	1577	1397	1522.43	0.120913	0.0913555	1.32355	0.185653	0.371543		ENSMUSG00000002968	1833.38	0.154048	0.180205	0.854847	0.392636	0.52802		ENSMUSG00000002968	1789.49	0.235197	0.153894	1.52831	0.126437	0.216141
ENSMUSG00000002980	Bcam	120	61	151	36	2	4	1	2	68	47	174	47	42.6396	5.24035	0.658527	7.95769	1.75e-15	7.94e-14	*	ENSMUSG00000002980	86.3007	-0.161119	0.502322	-0.320749	0.748401	0.832231		ENSMUSG00000002980	42.1725	5.04358	0.663585	7.60051	2.95e-14	1.50563e-12	*
ENSMUSG00000002981	Clptm1	3901	2948	3158	3707	2428	2889	3121	2886	3111	1857	2120	2207	2529.33	-0.251014	0.118515	-2.118	0.0341755	0.110439		ENSMUSG00000002981	2766.82	0.250364	0.15397	1.62606	0.103936	0.193579		ENSMUSG00000002981	3056.38	-0.039152	0.117245	-0.333934	0.738429	0.816028
ENSMUSG00000002983	Relb	925	936	636	794	161	249	265	180	616	470	566	491	371.939	1.37852	0.158792	8.68127	3.91e-18	2.22e-16		ENSMUSG00000002983	661.465	0.321246	0.220376	1.45772	0.144918	0.250225		ENSMUSG00000002983	484.385	1.65968	0.233525	7.1071	1.19e-12	4.64907e-11
ENSMUSG00000002984	Tomm40	3247	3916	3282	3080	1947	2679	2990	2783	3071	1562	1819	2032	2306.87	-0.266335	0.172511	-1.54387	0.12262	0.279711		ENSMUSG00000002984	2672.25	0.412959	0.246357	1.67626	0.0936864	0.17905		ENSMUSG00000002984	2948.09	0.105512	0.221352	0.476668	0.633598	0.733045
ENSMUSG00000002985	Apoe	182	247	130	269	72	97	81	73	75	46	39	58	66.5384	-0.530169	0.235758	-2.24878	0.0245262	0.0851983		ENSMUSG00000002985	122.272	1.63369	0.321873	5.07557	3.86e-07	5.39428e-06		ENSMUSG00000002985	136.941	1.06154	0.285538	3.7177	0.000201047	0.00106175
ENSMUSG00000002996	Hbp1	1949	1029	1807	1534	813	463	704	510	943	1395	1969	636	928.804	1.04884	0.329467	3.18345	0.00145533	0.00849088		ENSMUSG00000002996	1370.38	0.00233773	0.333948	0.00700026	0.994415	0.996315		ENSMUSG00000002996	1028.6	1.01674	0.226555	4.48782	7.2e-06	5.97334e-05
ENSMUSG00000002997	Prkar2b	1313	516	880	1230	1243	856	1192	1018	1479	1073	1352	1101	1149.25	0.255939	0.138966	1.84174	0.0655135	0.179121		ENSMUSG00000002997	1102.23	-0.710219	0.215541	-3.29505	0.000984041	0.00453216		ENSMUSG00000002997	1009.25	-0.48788	0.220828	-2.20932	0.0271523	0.0634932
ENSMUSG00000003031	Cdkn1b	3267	1133	2582	2672	1818	1866	2003	1827	1962	1779	2644	1556	1911.17	0.126903	0.160415	0.791089	0.428892	0.634148		ENSMUSG00000003031	2118.19	-0.0881373	0.265978	-0.33137	0.740365	0.82599		ENSMUSG00000003031	2060.77	0.004172	0.225757	0.01848	0.985256	0.990611
ENSMUSG00000003032	Klf4	857	456	608	1487	277	523	306	423	840	526	525	603	497.775	0.730884	0.232923	3.13787	0.00170178	0.00970928		ENSMUSG00000003032	699.683	0.084192	0.287759	0.292578	0.769845	0.848189		ENSMUSG00000003032	573.013	0.77634	0.32043	2.42281	0.015401	0.0399125
ENSMUSG00000003033	Ap1m1	1202	1068	1113	1133	1368	1375	1563	1316	1765	1433	1197	1252	1391.39	0.0542648	0.126521	0.428898	0.667997	0.815976		ENSMUSG00000003033	1275.2	-0.631709	0.183559	-3.44144	0.000578621	0.00291643		ENSMUSG00000003033	1270.16	-0.617304	0.133073	-4.63883	3.5e-06	3.19694e-05
ENSMUSG00000003037	Rab8a	3145	2765	3099	2656	2141	2071	2425	2105	2008	1501	1525	1537	1885.12	-0.366446	0.0902411	-4.06074	4.89e-05	0.000459028		ENSMUSG00000003037	2197.18	0.525092	0.181625	2.89108	0.00383916	0.0139384		ENSMUSG00000003037	2494.78	0.119936	0.153081	0.783483	0.433343	0.554214
ENSMUSG00000003038	Hmgn2	793	569	765	581	335	282	345	292	251	197	214	192	259.505	-0.509782	0.126321	-4.03559	5.45e-05	0.000507119		ENSMUSG00000003038	415.939	1.35046	0.196445	6.87449	6.22e-12	2.47949e-10		ENSMUSG00000003038	471.151	0.804029	0.177336	4.53393	5.79e-06	4.95639e-05
ENSMUSG00000003039	Fam32a	3292	2924	3294	2644	2098	2003	2321	2234	2292	1857	1485	1545	1952.56	-0.225566	0.139801	-1.61348	0.106639	0.253969		ENSMUSG00000003039	2337.48	0.459972	0.211881	2.1709	0.0299388	0.0731964		ENSMUSG00000003039	2541.74	0.194459	0.169142	1.14968	0.250274	0.367066
ENSMUSG00000003051	Elf3	2502	1519	2506	969	576	429	598	459	854	620	1653	549	705.344	0.863888	0.297075	2.90798	0.00363772	0.0185118		ENSMUSG00000003051	1329.71	0.736343	0.387732	1.8991	0.0575507	0.1225		ENSMUSG00000003051	1114.83	1.5658	0.30081	5.20526	1.94e-07	2.51959e-06
ENSMUSG00000003062	Stard3nl	1228	1107	938	1015	867	720	952	800	894	654	834	631	781.22	-0.107616	0.111088	-0.968751	0.33267	0.542504		ENSMUSG00000003062	887.728	0.21057	0.189857	1.1091	0.267387	0.396546		ENSMUSG00000003062	933.351	0.0644523	0.16953	0.380183	0.70381	0.78852
ENSMUSG00000003068	Stk11	3804	3585	3873	2871	2343	2281	2631	2233	3153	2198	2931	2241	2463.62	0.187244	0.0851223	2.1997	0.0278281	0.0943537		ENSMUSG00000003068	3017.05	0.140278	0.212527	0.660048	0.509223	0.638048		ENSMUSG00000003068	2882.39	0.288525	0.188607	1.52977	0.126074	0.215623
ENSMUSG00000003070	Efna2	13	6	9	10	20	11	3	2	1	0	1	2	5.00655	-3.1575	1.10006	-2.87031	0.00410073	0.0204695		ENSMUSG00000003070	4.63511	2.90077	0.933177	3.10849	0.00188046	0.00770193	*	ENSMUSG00000003070	9.15071	-0.288387	0.683843	-0.421715	0.673233	0.765116
ENSMUSG00000003072	Atp5d	9212	11273	10146	6703	4825	4491	6603	4661	6287	4936	8164	3797	5366.95	0.214363	0.198208	1.0815	0.279474	0.485946		ENSMUSG00000003072	7404.36	0.429713	0.300947	1.42787	0.15333	0.261576		ENSMUSG00000003072	7050.56	0.604563	0.252089	2.39821	0.0164754	0.0422066
ENSMUSG00000003099	Ppp5c	2165	1581	1816	1785	1318	1833	1896	1776	2084	1093	1239	1438	1551.77	-0.192133	0.168115	-1.14287	0.253094	0.454174		ENSMUSG00000003099	1599.95	0.0264402	0.191592	0.138002	0.890239	0.928813		ENSMUSG00000003099	1742.6	-0.204642	0.157172	-1.30203	0.192908	0.299814
ENSMUSG00000003119	Cdk12	873	498	548	1627	1074	1444	1250	1239	1626	844	860	1045	1149.64	-0.174477	0.179278	-0.97322	0.330444	0.540473		ENSMUSG00000003119	964.835	-0.659233	0.317531	-2.07612	0.0378827	0.0883182		ENSMUSG00000003119	1063.05	-0.870319	0.295469	-2.94555	0.00322382	0.0110229
ENSMUSG00000003123	Lipe	388	247	487	193	382	320	528	361	660	468	841	421	488.434	0.628579	0.20603	3.05091	0.0022815	0.0124361		ENSMUSG00000003123	470.688	-1.15413	0.326979	-3.52967	0.000416083	0.00220222		ENSMUSG00000003123	362.352	-0.561141	0.297856	-1.88393	0.0595739	0.119027
ENSMUSG00000003131	Pafah1b2	5219	2922	3771	5870	3258	3404	3835	3439	4657	2776	3183	3399	3434.99	0.0424989	0.110521	0.384533	0.700583	0.837263		ENSMUSG00000003131	3814.85	0.00102796	0.187703	0.00547651	0.99563	0.997243		ENSMUSG00000003131	3821.92	0.00739059	0.154668	0.0477836	0.961889	0.974186
ENSMUSG00000003134	Tbc1d8	185	148	174	210	158	86	136	85	86	96	81	55	96.6637	-0.492328	0.27664	-1.77967	0.07513	0.198365		ENSMUSG00000003134	122.49	0.841041	0.235913	3.56505	0.000363793	0.00196879		ENSMUSG00000003134	142.246	0.31161	0.236257	1.31895	0.187187	0.29271
ENSMUSG00000003135	Cnot11	1844	1257	1325	1738	1017	1052	1073	1051	1316	878	671	1024	997.502	-0.068127	0.183102	-0.37207	0.709841	0.842188		ENSMUSG00000003135	1203.63	0.333924	0.213577	1.56348	0.117939	0.213307		ENSMUSG00000003135	1248.29	0.227771	0.118423	1.92337	0.0544339	0.110855
ENSMUSG00000003154	Foxj2	804	433	498	888	593	618	683	512	796	765	1082	504	686.021	0.433627	0.204167	2.12388	0.0336799	0.10924		ENSMUSG00000003154	711.605	-0.62005	0.256971	-2.41292	0.0158253	0.0440107		ENSMUSG00000003154	610.227	-0.221935	0.185488	-1.19649	0.231504	0.345848
ENSMUSG00000003161	Sri	2327	1608	2046	1878	1843	1600	2148	1611	1878	1366	1691	1313	1651.93	-0.16217	0.104977	-1.54481	0.122393	0.279384		ENSMUSG00000003161	1715.14	0.0155078	0.153807	0.100826	0.919688	0.948663		ENSMUSG00000003161	1846.79	-0.183504	0.139056	-1.31963	0.186958	0.292541
ENSMUSG00000003184	Irf3	1505	1321	1519	993	689	576	789	640	737	553	640	514	631.89	-0.0973067	0.110976	-0.876828	0.38058	0.588803		ENSMUSG00000003184	931.011	0.837525	0.227998	3.67338	0.000239361	0.00138657		ENSMUSG00000003184	965.843	0.701927	0.213044	3.29475	0.000985086	0.00408258
ENSMUSG00000003190	Bcl2l12	278	245	260	216	120	121	125	116	137	91	134	89	114.637	-0.0631034	0.163354	-0.386299	0.699275	0.836683		ENSMUSG00000003190	172.487	0.856097	0.225996	3.78811	0.000151797	0.000946471		ENSMUSG00000003190	177.538	0.751906	0.193639	3.88304	0.00010316	0.000598711
ENSMUSG00000003198	Zfp959	195	107	128	187	154	171	163	162	194	117	60	139	142.769	-0.316062	0.284866	-1.10951	0.267209	0.471991		ENSMUSG00000003198	135.853	-0.0659798	0.315184	-0.209337	0.834185	0.892629		ENSMUSG00000003198	155.802	-0.416113	0.179221	-2.32178	0.0202446	0.0499296
ENSMUSG00000003199	Mpnd	2077	1855	2563	1156	1819	1217	1996	1349	1887	1707	2655	1306	1717.72	0.292922	0.220548	1.32815	0.184128	0.369724		ENSMUSG00000003199	1896.17	-0.265137	0.314177	-0.843908	0.398721	0.534013		ENSMUSG00000003199	1731.29	-0.00903316	0.284769	-0.0317211	0.974695	0.983777
ENSMUSG00000003200	Sh3gl1	3079	2408	2510	2659	2289	2223	2856	2428	2931	1768	2185	2099	2303.43	-0.088624	0.102387	-0.865577	0.386722	0.594495		ENSMUSG00000003200	2394.99	-0.0582027	0.158354	-0.367549	0.713209	0.805725		ENSMUSG00000003200	2513.44	-0.184781	0.123056	-1.5016	0.133201	0.225319
ENSMUSG00000003206	Ebi3	6	11	9	6	5	1	4	2	6	2	1	1	2.61901	-0.274145	0.950364	-0.288463	0.772992	NA		ENSMUSG00000003206	4.98084	1.46196	0.797202	1.83387	0.0666738	0.137307		ENSMUSG00000003206	5.33299	1.15494	0.721866	1.59993	0.109614	0.193056
ENSMUSG00000003208	Yju2	484	439	428	455	388	449	461	445	355	348	287	306	376.288	-0.369067	0.150668	-2.44954	0.014304	0.0562099		ENSMUSG00000003208	379.895	0.156401	0.200686	0.779334	0.435783	0.569721		ENSMUSG00000003208	439.442	-0.25269	0.1536	-1.64512	0.0999449	0.179231
ENSMUSG00000003226	Ranbp2	3869	1328	2339	6656	5843	6461	6432	6013	8270	4580	4638	6151	5948.35	-0.035732	0.16073	-0.22231	0.824072	0.911486		ENSMUSG00000003226	4686.37	-1.12568	0.355801	-3.16378	0.00155732	0.00659947		ENSMUSG00000003226	4873.62	-1.19534	0.332359	-3.59655	0.000322467	0.00158574
ENSMUSG00000003228	Grk5	123	70	88	154	163	256	241	215	301	136	179	224	209.888	-0.0310328	0.215432	-0.144049	0.885462	0.943928		ENSMUSG00000003228	160.151	-1.28388	0.262014	-4.90005	9.58e-07	1.19927e-05		ENSMUSG00000003228	166.422	-1.35079	0.225996	-5.97704	2.27e-09	4.79784e-08
ENSMUSG00000003233	Dvl3	1590	1179	1286	2421	1251	1564	1647	1295	1480	931	946	1101	1253.47	-0.328123	0.138296	-2.37262	0.0176625	0.0662537		ENSMUSG00000003233	1306.54	0.2006	0.219576	0.913578	0.360938	0.495883		ENSMUSG00000003233	1487.34	-0.164996	0.1958	-0.842675	0.39941	0.521919
ENSMUSG00000003234	Abcf3	1911	1341	1595	1739	1191	1365	1466	1370	1371	1013	1028	1077	1217.79	-0.218775	0.105234	-2.07893	0.037624	0.118668		ENSMUSG00000003234	1335.97	0.226607	0.142957	1.58514	0.112935	0.206031		ENSMUSG00000003234	1460.4	-0.0304015	0.113565	-0.267702	0.788929	0.853572
ENSMUSG00000003235	Eif2b5	4963	4182	4207	4402	3253	3691	4207	4201	2898	2129	2284	2012	3028.49	-0.678786	0.107526	-6.31277	2.74e-10	6.84e-09		ENSMUSG00000003235	3236.23	0.623673	0.155562	4.00916	6.09e-05	0.000437404		ENSMUSG00000003235	4067.66	-0.0946235	0.146601	-0.645449	0.518637	0.632452
ENSMUSG00000003269	Cyth2	2521	2019	2403	2009	1234	1602	1746	1738	1559	1350	1508	1172	1469.22	-0.127078	0.137015	-0.92747	0.353683	0.563621		ENSMUSG00000003269	1759.18	0.36752	0.181263	2.02755	0.0426066	0.0966656		ENSMUSG00000003269	1857.95	0.200664	0.176493	1.13695	0.255558	0.372694
ENSMUSG00000003271	Sult2b1	409	404	436	289	261	367	385	391	368	428	343	421	370.544	0.230298	0.208423	1.10495	0.269179	0.474443		ENSMUSG00000003271	391.719	-0.339264	0.27348	-1.24055	0.214774	0.336188		ENSMUSG00000003271	365.335	-0.150676	0.240529	-0.626436	0.531029	0.642975
ENSMUSG00000003279	Dlgap1	42	37	25	29	76	113	95	128	204	69	62	137	107.981	0.201267	0.341668	0.58907	0.555814	0.736666		ENSMUSG00000003279	77.9612	-2.10192	0.386492	-5.43847	5.37e-08	9.31459e-07	*	ENSMUSG00000003279	71.5285	-1.94398	0.289523	-6.71445	1.89e-11	5.96426e-10
ENSMUSG00000003282	Plag1	236	80	162	357	135	98	110	89	189	260	389	118	173.343	1.19613	0.333927	3.58202	0.000340941	0.00245052		ENSMUSG00000003282	219.102	-0.5966	0.407629	-1.46359	0.143307	0.248156		ENSMUSG00000003282	146.88	0.567985	0.33137	1.71405	0.0865199	0.160025
ENSMUSG00000003299	Mrpl4	2009	2141	2057	1700	940	851	1108	830	1181	738	1186	773	932.106	0.0895698	0.138862	0.645027	0.51891	0.708191		ENSMUSG00000003299	1414.57	0.756157	0.231146	3.27134	0.0010704	0.00486286		ENSMUSG00000003299	1398.57	0.807001	0.196708	4.10253	4.09e-05	0.000271205
ENSMUSG00000003308	Keap1	2562	1633	2156	1831	2247	2128	2598	2002	2590	2289	1875	1937	2183.45	0.00918009	0.135095	0.0679531	0.945823	0.974847		ENSMUSG00000003308	2093.42	-0.417701	0.19174	-2.17848	0.0293706	0.0720761		ENSMUSG00000003308	2124.15	-0.446745	0.150274	-2.97286	0.00295039	0.0102131
ENSMUSG00000003316	Glg1	5156	3024	4110	6502	7187	5891	7739	5781	8932	7207	8978	6579	7195.96	0.299782	0.12351	2.42718	0.0152167	0.0588997		ENSMUSG00000003316	6360.37	-1.10641	0.188648	-5.86495	4.49e-09	1.01918e-07		ENSMUSG00000003316	5655.38	-0.841755	0.177488	-4.74259	2.11e-06	2.07008e-05
ENSMUSG00000003341	Atp8b3	23	7	8	4	3	4	4	1	5	5	21	2	5.5136	1.49495	0.843096	1.77317	0.0762014	0.200597		ENSMUSG00000003341	8.93038	0.0027319	0.752494	0.00363045	0.997103	0.997912		ENSMUSG00000003341	6.11291	1.46528	0.748372	1.95796	0.0502349	0.104027
ENSMUSG00000003344	Btbd2	1135	802	1260	641	724	392	699	476	417	788	1319	279	633.3	0.357291	0.412867	0.865389	0.386825	0.594495		ENSMUSG00000003344	815.395	0.132182	0.435441	0.303559	0.761464	0.841913		ENSMUSG00000003344	739.615	0.453736	0.281444	1.61217	0.106925	0.189306
ENSMUSG00000003345	Csnk1g2	6690	5241	6759	4830	5560	4778	6061	4908	6298	4585	5264	4724	5196.25	0.0137642	0.0903578	0.15233	0.878927	0.939939		ENSMUSG00000003345	5464.86	-0.130382	0.195054	-0.668439	0.503854	0.633498		ENSMUSG00000003345	5526.47	-0.154263	0.180219	-0.855976	0.392011	0.515269
ENSMUSG00000003346	Abhd17a	2376	2716	2526	2036	1790	2369	2505	2254	2384	1403	2116	1545	2002.71	-0.230616	0.13389	-1.72243	0.0849919	0.217204		ENSMUSG00000003346	2097.94	0.110816	0.235964	0.469628	0.638621	0.747729		ENSMUSG00000003346	2309.76	-0.160449	0.216263	-0.741915	0.458139	0.577733
ENSMUSG00000003348	Mob3a	798	639	611	734	927	1241	1220	1105	1034	612	527	765	911.352	-0.576026	0.186583	-3.08724	0.00202027	0.0112463		ENSMUSG00000003348	706.203	-0.387718	0.216865	-1.78783	0.0738036	0.148624		ENSMUSG00000003348	921.64	-1.00376	0.149648	-6.70751	1.98e-11	6.20938e-10
ENSMUSG00000003352	Cacnb3	2257	1480	2408	1323	2012	1764	2183	1822	2366	1748	2054	1739	1933.37	0.0655873	0.0875205	0.749394	0.45362	0.656012		ENSMUSG00000003352	1907.12	-0.389722	0.239373	-1.62809	0.103505	0.193058		ENSMUSG00000003352	1891.6	-0.361208	0.225709	-1.60033	0.109526	0.192947
ENSMUSG00000003354	Ccdc65	29	13	36	13	36	32	41	31	34	25	28	22	30.5543	-0.320139	0.264185	-1.2118	0.225589	0.422249		ENSMUSG00000003354	24.8382	-0.576298	0.408351	-1.41128	0.158162	0.267669		ENSMUSG00000003354	29.1215	-0.932748	0.37741	-2.47145	0.0134568	0.0357341
ENSMUSG00000003355	Fkbp11	622	707	751	477	499	553	660	596	841	769	1125	557	691.882	0.558369	0.190374	2.93301	0.00335691	0.0172855		ENSMUSG00000003355	740.37	-0.63988	0.28869	-2.21649	0.0266578	0.0665967		ENSMUSG00000003355	605.178	-0.122143	0.237665	-0.513926	0.607303	0.710908
ENSMUSG00000003360	Ddx23	3321	2156	2659	2919	2385	3021	3013	2907	3798	2334	2857	2779	2840.32	0.0893924	0.116032	0.770408	0.441058	0.644934		ENSMUSG00000003360	2806.82	-0.411183	0.143765	-2.86011	0.00423495	0.0151186		ENSMUSG00000003360	2759.9	-0.359796	0.130202	-2.76336	0.0057209	0.0177916
ENSMUSG00000003363	Pld3	767	542	801	414	463	314	571	363	609	632	880	484	534.84	0.669673	0.224951	2.97697	0.00291115	0.0153468		ENSMUSG00000003363	639.71	-0.357893	0.290195	-1.23329	0.217469	0.339254		ENSMUSG00000003363	513.295	0.275542	0.266947	1.0322	0.301979	0.423309
ENSMUSG00000003378	Grik5	1134	858	1021	891	554	544	613	478	623	527	849	434	569.748	0.194598	0.186049	1.04595	0.295584	0.504119		ENSMUSG00000003378	763.512	0.372087	0.228716	1.62685	0.103769	0.193317		ENSMUSG00000003378	731.121	0.528889	0.151463	3.49187	0.000479655	0.00222285
ENSMUSG00000003380	Rabac1	1641	2037	1714	1157	753	786	1029	752	878	785	1235	504	825.388	0.0799039	0.222157	0.359673	0.719092	0.847622		ENSMUSG00000003380	1210.61	0.685395	0.321607	2.13116	0.033076	0.0794662		ENSMUSG00000003380	1199	0.72452	0.256777	2.82159	0.00477866	0.0153214
ENSMUSG00000003382	Etv3	959	329	635	1133	556	660	673	569	1434	1035	1184	1054	886.735	0.979112	0.0941797	10.3962	2.58e-25	2.49e-23		ENSMUSG00000003382	964.34	-1.0032	0.26792	-3.74439	0.000180829	0.00109561		ENSMUSG00000003382	658.772	-0.0590191	0.262258	-0.225042	0.821947	0.877054
ENSMUSG00000003402	Prkcsh	7053	6718	7063	6362	3103	3658	4048	3561	5229	3020	4263	3485	3722.97	0.18442	0.109216	1.68858	0.0913004	0.228486		ENSMUSG00000003402	5198.18	0.483616	0.190783	2.5349	0.011248	0.0333465		ENSMUSG00000003402	5000.98	0.628907	0.162502	3.87016	0.000108765	0.000626035
ENSMUSG00000003410	Elavl3	314	250	258	242	244	250	299	265	292	261	240	244	259.348	0.0256306	0.133963	0.191326	0.84827	0.924582		ENSMUSG00000003410	260.871	-0.284197	0.197493	-1.43902	0.150144	0.257275		ENSMUSG00000003410	262.509	-0.29657	0.162469	-1.82539	0.0679416	0.132182
ENSMUSG00000003421	Nosip	1134	1209	1163	1107	619	749	910	771	893	509	762	622	714.031	-0.0956197	0.133449	-0.716524	0.473668	0.672589		ENSMUSG00000003421	894.104	0.449589	0.2087	2.15424	0.0312217	0.0757937		ENSMUSG00000003421	932.962	0.314212	0.185089	1.69763	0.0895778	0.164473
ENSMUSG00000003423	Pih1d1	991	1218	969	776	576	588	650	633	583	451	391	406	526.898	-0.376015	0.12921	-2.91011	0.00361299	0.0184089		ENSMUSG00000003423	699.844	0.839998	0.264332	3.17781	0.0014839	0.00635555		ENSMUSG00000003423	784.636	0.422354	0.236367	1.78686	0.0739608	0.141414
ENSMUSG00000003429	Rps11	22368	26553	25573	18172	7655	8948	10752	9561	9163	6794	10007	5937	8441.7	-0.171582	0.145991	-1.17529	0.239877	0.438589		ENSMUSG00000003429	14845	1.27316	0.259708	4.90228	9.47e-07	1.18919e-05		ENSMUSG00000003429	15551.7	1.06113	0.230256	4.60849	4.06e-06	3.63813e-05
ENSMUSG00000003435	Supt5	5384	4136	4385	5756	2872	3249	3634	3139	4323	3048	4121	3083	3381.05	0.216465	0.0924323	2.34188	0.019187	0.0707105		ENSMUSG00000003435	4137.9	0.112468	0.142224	0.790777	0.429074	0.563131		ENSMUSG00000003435	3918.02	0.291027	0.110008	2.64551	0.00815685	0.023724
ENSMUSG00000003437	Paf1	1625	1500	1380	1691	699	908	924	869	1015	553	687	736	783.665	-0.153897	0.146086	-1.05347	0.292127	0.500193		ENSMUSG00000003437	1091.11	0.754718	0.189405	3.98469	6.76e-05	0.000475713		ENSMUSG00000003437	1152.06	0.561248	0.15592	3.59959	0.000318717	0.00157015
ENSMUSG00000003438	Timm50	2515	2830	2479	2411	1186	1467	1676	1536	1426	762	999	897	1214.6	-0.495925	0.1373	-3.61198	0.000303862	0.0022224		ENSMUSG00000003438	1700.91	1.0593	0.220896	4.79546	1.62e-06	1.91214e-05		ENSMUSG00000003438	1952.34	0.522752	0.196282	2.66326	0.0077387	0.0227185
ENSMUSG00000003444	Med29	341	410	307	276	166	223	309	242	248	133	103	140	190.065	-0.558707	0.240599	-2.32214	0.0202251	0.0736579		ENSMUSG00000003444	235.128	0.843494	0.300939	2.80288	0.00506489	0.0174157		ENSMUSG00000003444	278.864	0.241875	0.258403	0.936038	0.349254	0.472439
ENSMUSG00000003452	Bicd1	113	54	84	198	133	101	152	95	14	18	17	10	65.6422	-2.97072	0.288785	-10.2869	8.07e-25	7.58e-23	*	ENSMUSG00000003452	55.4482	2.54037	0.395684	6.42021	1.36e-10	4.16574e-09	*	ENSMUSG00000003452	112.915	-0.45692	0.308937	-1.47901	0.139139	0.233032		x
ENSMUSG00000003458	Ncstn	2987	1452	2229	2569	2531	2407	2828	2517	4244	3963	3865	3174	3170.83	0.621332	0.116041	5.35444	8.58e-08	1.45e-06		ENSMUSG00000003458	3093.56	-1.08119	0.183706	-5.88543	3.97e-09	9.08273e-08		ENSMUSG00000003458	2403.35	-0.49643	0.15113	-3.28478	0.00102062	0.00419537
ENSMUSG00000003464	Pex19	1687	913	1426	1228	1115	993	1342	1148	2180	1513	1818	1374	1413.15	0.618956	0.106637	5.80432	6.46e-09	1.33e-07		ENSMUSG00000003464	1507.08	-0.71369	0.180742	-3.94867	7.86e-05	0.000539772		ENSMUSG00000003464	1200.44	-0.131078	0.164562	-0.796524	0.425727	0.546626
ENSMUSG00000003500	Impdh1	1170	1041	861	1128	778	1297	1254	1302	1433	702	734	947	1032.61	-0.255451	0.219047	-1.16619	0.243536	0.44323		ENSMUSG00000003500	978.964	-0.151465	0.227814	-0.664866	0.506136	0.635416		ENSMUSG00000003500	1098.79	-0.447473	0.208405	-2.14713	0.0317827	0.0719801
ENSMUSG00000003518	Dusp3	1579	996	991	1899	1003	2083	1537	1744	1175	688	688	918	1207.56	-0.84205	0.237045	-3.55228	0.000381911	0.0027106		ENSMUSG00000003518	1060.36	0.312333	0.228006	1.36985	0.170735	0.282625		ENSMUSG00000003518	1464.42	-0.569514	0.254684	-2.23616	0.0253416	0.0599194
ENSMUSG00000003526	Prodh	639	718	563	640	361	335	373	341	533	325	399	300	363.744	0.16746	0.128218	1.30606	0.191533	0.379834		ENSMUSG00000003526	497.195	0.445663	0.221334	2.01354	0.0440582	0.0992372		ENSMUSG00000003526	480.456	0.57132	0.190987	2.9914	0.00277701	0.00971529
ENSMUSG00000003527	Ess2	1198	1044	1090	1236	821	964	1068	999	852	580	788	623	821.83	-0.399197	0.107401	-3.71687	0.000201703	0.00157643		ENSMUSG00000003527	891.84	0.377473	0.157109	2.40262	0.0162781	0.0450671		ENSMUSG00000003527	1032.09	-0.0606281	0.135509	-0.447411	0.654578	0.75002
ENSMUSG00000003528	Slc25a1	5832	4467	5150	4983	5864	6586	7759	6243	7281	4252	5652	5038	5959.02	-0.21729	0.102553	-2.11881	0.0341065	0.110286		ENSMUSG00000003528	5265.97	-0.422439	0.159727	-2.64476	0.00817492	0.0256445		ENSMUSG00000003528	5865.5	-0.677711	0.126208	-5.3698	7.88e-08	1.12973e-06
ENSMUSG00000003531	Dgcr6	1088	1303	1085	836	703	619	815	646	648	485	710	421	619.169	-0.258739	0.146891	-1.76143	0.0781648	0.204263		ENSMUSG00000003531	797.686	0.664708	0.267931	2.4809	0.0131053	0.037736		ENSMUSG00000003531	869.454	0.365918	0.234501	1.56041	0.118663	0.20558
ENSMUSG00000003534	Ddr1	3473	1761	3166	2240	2170	2423	2678	2381	2626	2291	2159	1838	2291.48	-0.0651568	0.113071	-0.576246	0.564449	0.743039		ENSMUSG00000003534	2381.82	-0.0810529	0.219766	-0.368815	0.712266	0.80508		ENSMUSG00000003534	2481.61	-0.183924	0.196552	-0.935753	0.3494	0.472549
ENSMUSG00000003541	Ier3	8392	4291	10103	3879	3839	5405	5459	4521	35771	8585	16215	26722	12973.3	2.19184	0.314609	6.96688	3.24e-12	1.02e-10	*	ENSMUSG00000003541	14598.2	-1.99051	0.405471	-4.90912	9.15e-07	1.1538e-05		ENSMUSG00000003541	5572.09	0.165736	0.305441	0.542612	0.587397	0.693645
ENSMUSG00000003545	Fosb	1061	577	842	1506	630	588	519	298	484	511	360	313	458.837	-0.233727	0.263862	-0.885793	0.375729	0.584669		ENSMUSG00000003545	655.257	0.884178	0.263589	3.35438	0.000795426	0.0037926		ENSMUSG00000003545	705.86	0.613443	0.277824	2.20803	0.0272424	0.0636422
ENSMUSG00000003546	Klc4	377	284	440	260	128	67	131	71	160	328	555	103	193.485	1.60106	0.457612	3.49873	0.000467476	0.0032182		ENSMUSG00000003546	310.296	-0.0750066	0.450382	-0.16654	0.867732	0.914316		ENSMUSG00000003546	205.429	1.48961	0.287706	5.17755	2.25e-07	2.87055e-06
ENSMUSG00000003549	Ercc1	6520	7642	6083	5767	3958	4192	4835	4121	3730	2608	2342	2601	3483.7	-0.558887	0.121025	-4.61794	3.88e-06	4.72e-05		ENSMUSG00000003549	4475.26	0.929865	0.237447	3.91609	9e-05	0.00060657		ENSMUSG00000003549	5275.61	0.329856	0.2037	1.61932	0.105378	0.187163
ENSMUSG00000003559	As3mt	15	23	11	12	1	1	5	0	5	0	3	1	1.82035	0.365076	1.27414	0.286528	0.774474	NA		ENSMUSG00000003559	8.14409	2.54779	0.752477	3.38587	0.000709527	0.00344837	*	ENSMUSG00000003559	7.91815	2.89101	0.795132	3.63589	0.000277025	0.00139298	*
ENSMUSG00000003573	Homer3	967	789	886	712	954	1159	1162	1119	1544	766	603	1211	1046.52	-0.059728	0.246768	-0.242041	0.808749	0.902907		ENSMUSG00000003573	932.879	-0.59105	0.289414	-2.04223	0.0411285	0.0940017		ENSMUSG00000003573	975.066	-0.690734	0.175261	-3.94118	8.11e-05	0.000485546
ENSMUSG00000003575	Crtc1	599	510	456	846	696	817	771	658	765	611	360	578	649.2	-0.296348	0.215259	-1.3767	0.168604	0.347933		ENSMUSG00000003575	580.876	-0.278865	0.264701	-1.05351	0.292108	0.423429		ENSMUSG00000003575	666.334	-0.614704	0.187148	-3.28458	0.00102135	0.00419751
ENSMUSG00000003581	Rnf215	381	321	303	335	246	261	275	276	317	215	264	239	257.926	0.00633505	0.118744	0.0533505	0.957453	0.980042		ENSMUSG00000003581	289.42	0.0646812	0.177142	0.365139	0.715008	0.807009		ENSMUSG00000003581	293.438	0.0315086	0.155535	0.202582	0.839462	0.890047
ENSMUSG00000003585	Sec14l2	469	290	438	310	300	496	489	530	623	443	339	560	467.927	0.168225	0.236311	0.711879	0.47654	0.674631		ENSMUSG00000003585	436.16	-0.711202	0.256744	-2.77008	0.00560423	0.0189038		ENSMUSG00000003585	414.385	-0.582932	0.236374	-2.46615	0.0136575	0.0361869
ENSMUSG00000003604	Aven	547	606	371	484	311	450	407	467	420	285	152	306	344.677	-0.451191	0.270456	-1.66826	0.0952642	0.235544		ENSMUSG00000003604	384.483	0.500824	0.319928	1.56543	0.117482	0.212623		ENSMUSG00000003604	450.034	0.00586573	0.246433	0.0238025	0.98101	0.98779
ENSMUSG00000003617	Cp	3043	855	4605	860	740	194	429	295	3136	12284	7531	2979	3622.14	4.07672	0.70541	5.77923	7.5e-09	1.53e-07	*	ENSMUSG00000003617	4750.54	-1.86402	0.797506	-2.33731	0.0194231	0.0520434		ENSMUSG00000003617	1256.2	2.17832	0.695503	3.132	0.00173618	0.00653469	*
ENSMUSG00000003623	Crot	1036	438	802	980	844	492	826	538	760	827	1117	515	732.266	0.308623	0.257367	1.19915	0.230468	0.427965		ENSMUSG00000003623	790.496	-0.350462	0.272625	-1.28551	0.198615	0.316899		ENSMUSG00000003623	716.712	-0.0748757	0.24089	-0.310829	0.755931	0.829649
ENSMUSG00000003644	Rps6ka1	2548	1892	2481	1830	2077	1795	2421	1936	3706	2805	3160	2535	2521.97	0.612378	0.100011	6.12311	9.18e-10	2.1e-08		ENSMUSG00000003644	2635.44	-0.785357	0.190344	-4.12598	3.69e-05	0.000284924		ENSMUSG00000003644	2093.01	-0.210597	0.174614	-1.20607	0.227789	0.34148
ENSMUSG00000003660	Snrnp200	3452	1842	2551	4800	4766	4630	5743	4402	6192	4269	5317	4467	4892.15	0.0927476	0.0807462	1.14863	0.250708	0.451446		ENSMUSG00000003660	4108.24	-1.03694	0.221	-4.69203	2.71e-06	2.97474e-05		ENSMUSG00000003660	4017.88	-0.979234	0.208885	-4.68792	2.76e-06	2.60267e-05
ENSMUSG00000003662	Ciao1	1628	1319	1404	1403	642	700	881	741	894	718	778	662	741.547	0.0919775	0.104367	0.881293	0.378159	0.587061		ENSMUSG00000003662	1053.92	0.601687	0.158327	3.80028	0.000144532	0.000907182		ENSMUSG00000003662	1041.11	0.655218	0.14	4.68012	2.87e-06	2.68723e-05
ENSMUSG00000003680	Taf6l	1215	1152	1239	998	1076	823	1303	852	1152	785	811	755	925.672	-0.16755	0.150509	-1.11323	0.265611	0.470472		ENSMUSG00000003680	991.262	0.108295	0.203428	0.532352	0.594482	0.710699		ENSMUSG00000003680	1066.36	-0.0971315	0.201271	-0.482591	0.629387	0.729686
ENSMUSG00000003721	Insig2	1893	960	1336	1549	1237	895	1276	956	1419	1559	2217	1035	1314.25	0.568399	0.229958	2.47175	0.0134452	0.0534738		ENSMUSG00000003721	1476.54	-0.474179	0.251983	-1.88179	0.0598645	0.126116		ENSMUSG00000003721	1215.85	0.059409	0.172407	0.344587	0.730405	0.810097
ENSMUSG00000003731	Kpna6	2653	1581	1761	3367	2644	3299	3455	3158	3927	2447	3472	2868	3104.82	0.0531477	0.111168	0.478085	0.63259	0.792568		ENSMUSG00000003731	2732.73	-0.787183	0.205219	-3.83581	0.000125151	0.000803239		ENSMUSG00000003731	2723.9	-0.77065	0.19124	-4.02976	5.58e-05	0.000354981
ENSMUSG00000003746	Man1a	2009	849	1075	2856	1398	2112	2002	2112	3679	2663	2332	3181	2417.96	0.68703	0.186539	3.68304	0.000230472	0.0017575		ENSMUSG00000003746	2342.73	-1.19628	0.302308	-3.95716	7.58e-05	0.000524265		ENSMUSG00000003746	1759.9	-0.546196	0.293987	-1.8579	0.0631838	0.124799
ENSMUSG00000003752	Itpkc	304	210	263	243	140	178	184	147	195	180	290	134	178.695	0.346047	0.224007	1.5448	0.122394	0.279384		ENSMUSG00000003752	221.36	0.0314922	0.250319	0.125808	0.899884	0.935592		ENSMUSG00000003752	200.908	0.339004	0.168903	2.00709	0.04474	0.0947605
ENSMUSG00000003762	Coq8b	354	241	368	226	206	162	214	150	256	235	434	117	218.09	0.543438	0.312846	1.73708	0.0823739	0.212538		ENSMUSG00000003762	272.944	-0.10835	0.349758	-0.309785	0.756724	0.838558		ENSMUSG00000003762	231.663	0.398471	0.230514	1.72862	0.0838774	0.156247
ENSMUSG00000003778	Brd8	1655	778	996	1761	1451	1531	1587	1400	2053	1552	2160	1489	1631.84	0.320417	0.112457	2.84925	0.0043823	0.0216892		ENSMUSG00000003778	1543.26	-0.844742	0.216617	-3.89971	9.63e-05	0.000642058		ENSMUSG00000003778	1371.72	-0.559858	0.193601	-2.89182	0.00383019	0.0127312
ENSMUSG00000003779	Kif20a	4858	2226	3605	4148	4743	5098	5838	5562	5852	3522	4886	4149	4864.64	-0.174278	0.10208	-1.70726	0.0877736	0.222235		ENSMUSG00000003779	4091.94	-0.652891	0.186996	-3.49146	0.00048038	0.00248598		ENSMUSG00000003779	4503.11	-0.862845	0.16762	-5.14762	2.64e-07	3.31277e-06
ENSMUSG00000003808	Farsa	2674	2264	2316	2608	2108	2830	3136	2963	3225	1882	2093	2421	2534.61	-0.160326	0.15643	-1.02491	0.305406	0.513937		ENSMUSG00000003808	2397.42	-0.268152	0.177605	-1.50982	0.131089	0.231291		ENSMUSG00000003808	2598.32	-0.467808	0.156265	-2.99369	0.00275622	0.0096568
ENSMUSG00000003809	Gcdh	832	596	769	608	630	483	762	554	444	388	487	259	490.714	-0.575965	0.189845	-3.03387	0.00241435	0.013062		ENSMUSG00000003809	524.786	0.520736	0.226885	2.29515	0.0217245	0.0568164		ENSMUSG00000003809	640.633	-0.0924721	0.183269	-0.504569	0.613861	0.716453
ENSMUSG00000003810	Mast2	3086	2378	2445	3647	4321	4983	5202	4320	5425	3115	3556	3766	4252.48	-0.215826	0.122392	-1.7634	0.0778329	0.203604		ENSMUSG00000003810	3411.96	-0.773643	0.173366	-4.46249	8.1e-06	7.69148e-05		ENSMUSG00000003810	3837.71	-1.02726	0.132974	-7.72528	1.12e-14	6.05352e-13
ENSMUSG00000003812	Dnase2a	560	399	542	418	419	392	455	367	713	495	321	548	458.762	0.393287	0.214068	1.83721	0.0661796	0.180531		ENSMUSG00000003812	496.315	-0.428875	0.259216	-1.65451	0.0980247	0.185279		ENSMUSG00000003812	435.429	-0.0744487	0.169831	-0.438368	0.661119	0.755108
ENSMUSG00000003813	Rad23a	3475	3135	2972	3182	2645	2767	3303	2952	3179	2160	2724	2171	2688.96	-0.151696	0.0822846	-1.84356	0.0652475	0.178665		ENSMUSG00000003813	2808.93	0.0218891	0.166093	0.131788	0.895152	0.932436		ENSMUSG00000003813	3012.51	-0.168938	0.141139	-1.19696	0.231322	0.345618
ENSMUSG00000003814	Calr	19966	12071	19125	12881	25663	35593	34183	35966	34478	17424	25874	24019	28549.7	-0.345478	0.161409	-2.14039	0.0323229	0.105856		ENSMUSG00000003814	20792.6	-0.970001	0.226262	-4.28706	1.81e-05	0.000153359		ENSMUSG00000003814	25062.5	-1.35323	0.210688	-6.42291	1.34e-10	3.67187e-09
ENSMUSG00000003824	Syce2	0	1	2	1	4	2	1	1	10	1	0	3	2.58945	0.727324	1.13186	0.642592	0.520489	NA		ENSMUSG00000003824	2.21328	-1.97894	1.32491	-1.49364	0.135269	0.236846		ENSMUSG00000003824	1.58359	-1.29723	1.25059	-1.03729	0.299599	0.420783
ENSMUSG00000003847	Nfat5	2648	1469	2132	6120	4862	4562	4678	3476	6743	5972	4763	5132	4989.67	0.415411	0.163643	2.53852	0.0111321	0.0459638		ENSMUSG00000003847	4415.76	-1.26237	0.336696	-3.74928	0.000177341	0.0010793		ENSMUSG00000003847	3713	-0.882239	0.326437	-2.70263	0.0068794	0.0206611
ENSMUSG00000003848	Nob1	2176	2209	1724	2234	1283	1741	1767	1626	2074	1231	1517	1495	1563.45	0.0116979	0.131242	0.0891323	0.928977	0.965391		ENSMUSG00000003848	1786.5	0.110732	0.198107	0.55895	0.576196	0.695693		ENSMUSG00000003848	1807.06	0.0820761	0.183542	0.447179	0.654746	0.750132
ENSMUSG00000003849	Nqo1	431	253	304	260	125	44	102	61	875	739	878	729	445.652	3.33118	0.272787	12.2116	2.69e-34	4.29e-32	*	ENSMUSG00000003849	579.723	-1.70164	0.199415	-8.53318	1.42e-17	1.33387e-15		ENSMUSG00000003849	181.939	1.59585	0.309046	5.16378	2.42e-07	3.06655e-06
ENSMUSG00000003863	Ppfia3	261	223	264	165	122	145	154	131	202	91	158	137	139.306	0.11566	0.183161	0.631465	0.527737	0.714474		ENSMUSG00000003863	181.283	0.361449	0.272943	1.32427	0.185415	0.300311		ENSMUSG00000003863	177.742	0.435798	0.232	1.87844	0.0603211	0.120298
ENSMUSG00000003865	Gys1	2199	1329	1732	1973	1325	1156	1511	1171	1499	1311	1130	985	1244.13	-0.0178563	0.140139	-0.127419	0.898609	0.95044		ENSMUSG00000003865	1460.7	0.216205	0.169207	1.27775	0.201338	0.32004		ENSMUSG00000003865	1492.13	0.161165	0.123685	1.30302	0.192568	0.299458
ENSMUSG00000003868	Ruvbl2	5062	5649	4736	5203	2415	2780	3495	2780	3123	1953	3018	2124	2654.36	-0.129747	0.127469	-1.01787	0.308739	0.51751		ENSMUSG00000003868	3699.65	0.736694	0.211718	3.47961	0.00050215	0.00258075		ENSMUSG00000003868	3878.39	0.567494	0.183587	3.09114	0.0019939	0.00735001
ENSMUSG00000003872	Lin7b	8	7	7	4	6	14	10	3	5	5	6	4	6.50568	-0.6672	0.625222	-1.06714	0.285908	0.493385		ENSMUSG00000003872	5.68174	0.069318	0.64004	0.108303	0.913756	0.94475		ENSMUSG00000003872	7.42014	-0.637355	0.614432	-1.03731	0.299593	0.420783
ENSMUSG00000003873	Bax	2893	3021	2710	2100	1380	1436	1714	1499	1826	1020	1252	1281	1397.93	-0.132761	0.11891	-1.11649	0.264214	0.468486		ENSMUSG00000003873	1937.61	0.726958	0.241854	3.00578	0.00264904	0.0102798		ENSMUSG00000003873	2033.27	0.554074	0.210852	2.62779	0.00859427	0.0247337
ENSMUSG00000003923	Tfam	2334	1885	1862	2155	1091	949	1151	1033	1329	1087	1063	997	1075.61	0.130522	0.108054	1.20793	0.227076	0.423818		ENSMUSG00000003923	1521.4	0.560498	0.15392	3.6415	0.000271057	0.00154009		ENSMUSG00000003923	1486.96	0.652783	0.125465	5.20293	1.96e-07	2.54678e-06
ENSMUSG00000003929	Zfp81	475	204	333	682	513	498	490	433	599	357	551	459	480.051	0.054495	0.137486	0.396367	0.691835	0.832102		ENSMUSG00000003929	446.055	-0.582701	0.275727	-2.11333	0.0345727	0.0822493		ENSMUSG00000003929	444.706	-0.562678	0.260322	-2.16147	0.0306592	0.0699186
ENSMUSG00000003934	Efnb3	44	21	18	48	36	84	49	48	74	19	14	50	45.5355	-0.467405	0.467914	-0.998911	0.317838	0.526999		ENSMUSG00000003934	34.736	-0.590374	0.490396	-1.20387	0.228639	0.352551		ENSMUSG00000003934	43.7884	-1.09131	0.369358	-2.95461	0.00313065	0.010746
ENSMUSG00000003955	Fam162a	2579	1969	2975	1215	1157	1020	1279	1180	1669	1972	2771	1057	1503.62	0.73968	0.252541	2.92896	0.00340103	0.0174826		ENSMUSG00000003955	2006.68	-0.0724999	0.355896	-0.203711	0.83858	0.895702		ENSMUSG00000003955	1614.59	0.628595	0.280533	2.24071	0.0250448	0.0593473
ENSMUSG00000003970	Rpl8	44074	41513	43053	31551	25093	26360	31423	28278	28311	20498	33701	18892	26095.1	-0.0964683	0.154337	-0.625049	0.531939	0.717186		ENSMUSG00000003970	31751.5	0.378682	0.244906	1.54623	0.122048	0.21891		ENSMUSG00000003970	33168.4	0.243357	0.196425	1.23893	0.215372	0.326841
ENSMUSG00000003992	Ssbp2	211	123	163	147	37	9	38	13	27	70	118	16	41.066	1.33574	0.620906	2.15128	0.0314542	0.103532		ENSMUSG00000003992	102.364	1.12623	0.49071	2.2951	0.0217275	0.0568164		ENSMUSG00000003992	83.4674	2.42571	0.374988	6.46877	9.88e-11	2.76984e-09	*
ENSMUSG00000004018	Fancl	922	712	657	946	568	456	574	553	415	312	298	314	429.568	-0.641166	0.135895	-4.71811	2.38e-06	3.04e-05		ENSMUSG00000004018	537.457	0.947159	0.171434	5.52493	3.3e-08	6.12852e-07		ENSMUSG00000004018	649.45	0.268654	0.148817	1.80527	0.0710327	0.136979
ENSMUSG00000004032	Gstm5	166	182	222	99	130	65	135	65	177	153	289	135	141.954	0.984449	0.310864	3.16682	0.00154115	0.00893192		ENSMUSG00000004032	179.331	-0.443586	0.349873	-1.26785	0.204853	0.324199		ENSMUSG00000004032	129.716	0.505577	0.355418	1.42249	0.154885	0.253242
ENSMUSG00000004040	Stat3	1365	606	1085	896	1387	1561	1836	1452	2497	1683	1997	1673	1731.76	0.371181	0.0889107	4.17476	2.98e-05	0.000295852		ENSMUSG00000004040	1494.68	-1.32541	0.206769	-6.41011	1.45e-10	4.41997e-09		ENSMUSG00000004040	1278.66	-0.990588	0.194283	-5.09868	3.42e-07	4.20093e-06
ENSMUSG00000004043	Stat5a	818	379	667	516	410	199	480	249	359	545	621	290	392.437	0.522876	0.323664	1.61549	0.106204	0.253337		ENSMUSG00000004043	510.437	0.0264375	0.306752	0.0861852	0.931319	0.955934		ENSMUSG00000004043	439.391	0.514808	0.284726	1.80808	0.0705944	0.136338
ENSMUSG00000004044	Cavin1	7008	4562	6552	5142	8111	8788	9968	9184	9174	7881	8366	6784	8422.88	-0.113249	0.0979416	-1.15629	0.247561	0.448035		ENSMUSG00000004044	6977.96	-0.793291	0.181712	-4.36564	1.27e-05	0.000113355		ENSMUSG00000004044	7491.64	-0.944922	0.158313	-5.96871	2.39e-09	5.03449e-08
ENSMUSG00000004054	Map3k11	1391	1149	1191	1135	1187	1344	1497	1227	2013	1118	1066	1399	1331.11	0.123393	0.164322	0.750921	0.4527	0.655286		ENSMUSG00000004054	1297.81	-0.495737	0.215013	-2.30561	0.0211326	0.0556117		ENSMUSG00000004054	1257.69	-0.411798	0.14574	-2.82556	0.00471979	0.0151732
ENSMUSG00000004056	Akt2	2567	2118	2199	2329	1506	1689	1924	1556	2028	1356	1690	1246	1593.05	-0.0445981	0.100476	-0.44387	0.657137	0.809257		ENSMUSG00000004056	1874.57	0.244577	0.158848	1.53969	0.123635	0.221023		ENSMUSG00000004056	1930.62	0.160941	0.126401	1.27326	0.202926	0.311802
ENSMUSG00000004070	Hmox2	1980	1946	1846	1662	1298	1351	1755	1518	1367	907	1250	1004	1281.12	-0.346094	0.106765	-3.24165	0.00118838	0.00713344		ENSMUSG00000004070	1448.4	0.4285	0.200252	2.1398	0.0323709	0.0780668		ENSMUSG00000004070	1640.29	0.0431805	0.179396	0.240699	0.809788	0.868327
ENSMUSG00000004071	Cdip1	1372	1025	1131	1410	820	862	1060	871	923	670	757	638	810.566	-0.231158	0.0900437	-2.56718	0.0102529	0.0431154		ENSMUSG00000004071	947.743	0.40394	0.134163	3.01081	0.00260548	0.0101399		ENSMUSG00000004071	1034.4	0.135007	0.109407	1.23399	0.217207	0.329027
ENSMUSG00000004085	Map3k20	4283	2910	2803	5119	3665	4347	4211	4188	3952	2232	3688	2991	3593.31	-0.322993	0.136823	-2.36067	0.0182421	0.0679653		ENSMUSG00000004085	3379.33	-0.0990394	0.204385	-0.484573	0.627979	0.738859		ENSMUSG00000004085	3887.86	-0.458809	0.170943	-2.68399	0.00727497	0.0216092
ENSMUSG00000004096	Cwc15	3946	3193	3753	3354	1853	2110	2448	2240	2398	1721	2347	1910	2096.93	-0.00195789	0.104595	-0.0187188	0.985065	0.992267		ENSMUSG00000004096	2721.86	0.458109	0.168868	2.71282	0.00667127	0.0217407		ENSMUSG00000004096	2761.4	0.417736	0.146865	2.84435	0.00445027	0.0144375
ENSMUSG00000004099	Dnmt1	11099	7305	7732	15050	8853	8438	9800	8069	10614	6002	8081	7895	8315.53	-0.076997	0.114034	-0.675214	0.49954	0.692745		ENSMUSG00000004099	8854.05	-0.00136708	0.211601	-0.00646067	0.994845	0.996687		ENSMUSG00000004099	9248.47	-0.113955	0.182589	-0.624108	0.532557	0.644429
ENSMUSG00000004100	Ppan	2659	2905	2338	2693	1595	2471	2450	2249	2884	1795	1556	2024	2090.74	-0.047386	0.187597	-0.252594	0.800582	0.898589		ENSMUSG00000004100	2309.37	0.0750777	0.230601	0.325574	0.744747	0.829361		ENSMUSG00000004100	2384.88	-0.0141713	0.20716	-0.0684076	0.945461	0.963628
ENSMUSG00000004105	Angptl2	4350	3726	2756	6173	2820	6022	4043	5574	5489	4535	2000	5056	4423.38	-0.0551487	0.333195	-0.165515	0.868539	0.934404		ENSMUSG00000004105	4217.63	-0.359458	0.332604	-1.08074	0.279814	0.410086		ENSMUSG00000004105	4397.43	-0.457764	0.28747	-1.59239	0.111297	0.195352
ENSMUSG00000004127	Trmt10a	657	342	471	749	479	772	535	723	1344	569	702	987	750.963	0.534187	0.250904	2.12905	0.0332499	0.108203		ENSMUSG00000004127	723.438	-1.03481	0.260452	-3.97312	7.09e-05	0.000495548		ENSMUSG00000004127	584.377	-0.537692	0.237388	-2.26503	0.0235107	0.0562853
ENSMUSG00000004151	Etv1	1110	391	1064	839	812	608	755	654	919	1238	857	751	826.274	0.484762	0.220217	2.20129	0.0277153	0.0940965		ENSMUSG00000004151	890.802	-0.529214	0.303928	-1.74125	0.0816402	0.16096		ENSMUSG00000004151	753.697	-0.0803013	0.257892	-0.311375	0.755515	0.829404
ENSMUSG00000004187	Kifc2	45	24	32	18	14	11	32	5	35	30	79	14	26.7785	1.41207	0.569305	2.48034	0.0131257	0.0524281		ENSMUSG00000004187	34.3867	-0.715369	0.482225	-1.48348	0.137948	0.240628		ENSMUSG00000004187	21.2699	0.661119	0.495111	1.33529	0.181781	0.285721
ENSMUSG00000004207	Psap	20473	13758	19921	13427	16661	14729	18963	15178	24363	24638	31446	20078	20637	0.675364	0.157304	4.29336	1.76e-05	0.000184981		ENSMUSG00000004207	21331.8	-0.897326	0.233811	-3.83782	0.000124131	0.000797635		ENSMUSG00000004207	16419.7	-0.259415	0.187448	-1.38393	0.16638	0.267505
ENSMUSG00000004221	Ikbkg	1375	820	1034	1404	881	699	923	692	1062	1503	1402	815	997.641	0.653897	0.231874	2.82005	0.00480157	0.0233338		ENSMUSG00000004221	1166.73	-0.413193	0.251157	-1.64516	0.0999377	0.188041		ENSMUSG00000004221	938.315	0.203678	0.150498	1.35336	0.17594	0.278809
ENSMUSG00000004233	Wars2	399	284	296	541	449	576	503	554	619	465	383	474	497.459	-0.059211	0.167557	-0.353378	0.723805	0.851209		ENSMUSG00000004233	430.465	-0.697918	0.219373	-3.18142	0.00146556	0.00629069		ENSMUSG00000004233	450.779	-0.795573	0.196674	-4.04513	5.23e-05	0.000335328
ENSMUSG00000004264	Phb2	8058	8823	7787	7328	4791	5326	6209	5698	6211	4176	5201	4144	5125.28	-0.122489	0.0907128	-1.3503	0.17692	0.359986		ENSMUSG00000004264	6277.61	0.420223	0.206907	2.03098	0.042257	0.0960839		ENSMUSG00000004264	6608.1	0.257492	0.18799	1.36971	0.170778	0.272726
ENSMUSG00000004266	Ptpn6	1114	844	1096	866	752	448	780	585	685	699	680	510	635.962	0.0648288	0.199704	0.324625	0.745465	0.865352		ENSMUSG00000004266	788.64	0.285254	0.206799	1.37938	0.167778	0.279011		ENSMUSG00000004266	783.808	0.313159	0.209136	1.49739	0.134291	0.226773
ENSMUSG00000004267	Eno2	189	119	229	60	60	39	86	36	252	543	1416	111	318.214	3.4623	0.763983	4.53191	5.85e-06	6.85e-05	*	ENSMUSG00000004267	386.174	-2.26153	0.817227	-2.76732	0.00565199	0.0190323		ENSMUSG00000004267	96.5883	1.16444	0.414064	2.81223	0.00491999	0.0156886
ENSMUSG00000004268	Emg1	3130	3336	2902	2772	1634	1783	2203	1786	2449	1359	1909	1519	1789.4	-0.00527474	0.117318	-0.0449612	0.964138	0.983282		ENSMUSG00000004268	2338.95	0.477987	0.215958	2.21333	0.0268748	0.0670615		ENSMUSG00000004268	2373.62	0.432939	0.185397	2.33519	0.0195334	0.0485575
ENSMUSG00000004270	Lpcat3	810	558	759	691	1049	1094	1432	1229	1634	907	895	1042	1135.24	-0.0704879	0.157448	-0.447691	0.654376	0.80732		ENSMUSG00000004270	914.703	-0.971783	0.198138	-4.90457	9.36e-07	1.17883e-05		ENSMUSG00000004270	964.975	-1.08015	0.142998	-7.55363	4.23e-14	2.10594e-12
ENSMUSG00000004285	Atp6v1f	2471	3291	2761	2123	1443	1656	1991	1615	1693	1135	1571	1216	1510.78	-0.214946	0.103406	-2.07866	0.0376488	0.118722		ENSMUSG00000004285	1977.96	0.664131	0.260703	2.54746	0.0108509	0.0323867		ENSMUSG00000004285	2128.12	0.408232	0.241652	1.68934	0.091155	0.16669
ENSMUSG00000004317	Clcn5	1249	824	792	1989	1851	2201	2316	2133	2556	1442	1363	2069	1958.92	-0.155759	0.184179	-0.845692	0.397724	0.605088		ENSMUSG00000004317	1531.89	-0.968119	0.284852	-3.39867	0.000677139	0.00331853		ENSMUSG00000004317	1683.42	-1.16057	0.237704	-4.88241	1.05e-06	1.12168e-05
ENSMUSG00000004319	Clcn3	3249	1475	1827	5238	2836	2493	3045	2480	2489	2305	2314	1982	2464.79	-0.200707	0.11792	-1.70205	0.0887454	0.224128		ENSMUSG00000004319	2489.64	-0.0210708	0.303039	-0.0695317	0.944566	0.963851		ENSMUSG00000004319	2725.41	-0.256265	0.289438	-0.885388	0.375947	0.5002
ENSMUSG00000004356	Utp20	2803	1840	1742	5382	3772	5014	4619	4794	5517	2617	2259	4126	4012.92	-0.300544	0.24005	-1.252	0.210569	0.40381		ENSMUSG00000004356	3214.78	-0.657537	0.346155	-1.89955	0.0574928	0.122411		ENSMUSG00000004356	3749.44	-0.994832	0.290548	-3.42398	0.000617112	0.00275941
ENSMUSG00000004364	Cul3	4827	2404	3346	5749	3649	4227	3822	4296	5129	3505	3763	4032	4006.46	0.0751998	0.127019	0.592037	0.553826	0.735034		ENSMUSG00000004364	3987.22	-0.370577	0.210307	-1.76208	0.0780563	0.155242		ENSMUSG00000004364	3945.32	-0.331983	0.203278	-1.63315	0.102438	0.182888
ENSMUSG00000004371	Il11	1127	2046	1022	1144	603	1125	910	1143	948	443	212	829	763.978	-0.601837	0.384692	-1.56447	0.117708	0.271699		ENSMUSG00000004371	949.394	0.895167	0.441887	2.02578	0.042787	0.096963		ENSMUSG00000004371	1136.79	0.247366	0.33895	0.729802	0.465512	0.584475
ENSMUSG00000004383	Large1	342	169	252	360	331	337	373	344	496	408	499	345	387.129	0.378282	0.122689	3.08326	0.00204746	0.0113698		ENSMUSG00000004383	359.433	-0.991679	0.201768	-4.91494	8.88e-07	1.12265e-05		ENSMUSG00000004383	310.229	-0.64851	0.175133	-3.70296	0.000213102	0.00111515
ENSMUSG00000004393	Ddx56	2288	2035	1837	2102	1277	1595	1670	1703	1724	1117	1006	1279	1398.63	-0.245797	0.160841	-1.52819	0.126465	0.285733		ENSMUSG00000004393	1614.54	0.385971	0.200161	1.9283	0.0538176	0.116251		ENSMUSG00000004393	1771.86	0.0998582	0.162059	0.616184	0.537773	0.649128
ENSMUSG00000004394	Tmed4	2021	1312	1686	1725	1102	1074	1336	1013	1458	1378	1712	1134	1263.58	0.383918	0.141768	2.70806	0.00676776	0.0308866		ENSMUSG00000004394	1518.51	-0.088243	0.177632	-0.496774	0.619348	0.731856		ENSMUSG00000004394	1355.58	0.258455	0.119728	2.15869	0.0308742	0.0703346
ENSMUSG00000004446	Bid	2325	1721	2206	1713	1333	1373	1777	1383	2004	1234	1587	1268	1464.35	0.0891222	0.103642	0.859901	0.389843	0.597602		ENSMUSG00000004446	1705.67	0.0909938	0.187749	0.484658	0.627919	0.738837		ENSMUSG00000004446	1681.52	0.142065	0.16484	0.861839	0.388776	0.512074
ENSMUSG00000004451	Ralb	3348	2329	3043	2553	3156	3343	3609	3374	3152	2241	3259	2394	3017.77	-0.248824	0.104616	-2.37845	0.0173855	0.0653472		ENSMUSG00000004451	2748.77	-0.284045	0.178958	-1.58722	0.112463	0.205447		ENSMUSG00000004451	3089.3	-0.570508	0.144292	-3.95385	7.69e-05	0.000464119
ENSMUSG00000004455	Ppp1cc	3591	2998	3096	3372	2287	2113	2432	2260	2981	1658	1903	2227	2194.93	-0.0212302	0.138881	-0.152867	0.878503	0.939703		ENSMUSG00000004455	2632.59	0.27297	0.184344	1.48077	0.138669	0.241593		ENSMUSG00000004455	2689.17	0.213815	0.120845	1.76933	0.0768385	0.145885
ENSMUSG00000004460	Dnajb11	3114	2358	2878	2520	2619	3581	3312	3878	2832	1391	1395	2186	2598.89	-0.752264	0.222676	-3.37829	0.000729383	0.00468037		ENSMUSG00000004460	2258.33	0.178342	0.242006	0.736933	0.461163	0.594089		ENSMUSG00000004460	3040.93	-0.613165	0.182126	-3.36671	0.000760716	0.00328545
ENSMUSG00000004462	Tbccd1	676	433	488	556	500	449	570	423	357	350	340	255	399.519	-0.521632	0.150655	-3.46243	0.000535327	0.00359784		ENSMUSG00000004462	413.995	0.387379	0.183048	2.11626	0.0343224	0.0817708		ENSMUSG00000004462	500.232	-0.171316	0.136968	-1.25078	0.211017	0.321335
ENSMUSG00000004473	Clec11a	24	29	42	21	14	8	13	4	8	11	18	6	10.1442	0.200262	0.549913	0.36417	0.715731	0.845642		ENSMUSG00000004473	19.1127	1.14159	0.484374	2.35684	0.0184314	0.0498758		ENSMUSG00000004473	18.4812	1.3037	0.473884	2.75109	0.00593972	0.0183716
ENSMUSG00000004500	Zfp324	273	141	186	189	218	200	237	215	277	168	71	166	190.312	-0.321482	0.305514	-1.05227	0.292677	0.500768		ENSMUSG00000004500	177.765	-0.115167	0.336925	-0.341819	0.732487	0.820225		ENSMUSG00000004500	204.689	-0.472624	0.174303	-2.7115	0.00669793	0.020234
ENSMUSG00000004508	Gab2	167	95	104	219	176	277	240	192	267	174	378	167	229.315	0.184242	0.250863	0.734431	0.462686	0.664036		ENSMUSG00000004508	195.917	-1.09602	0.298826	-3.66774	0.000244701	0.00141184		ENSMUSG00000004508	183.748	-0.946952	0.246995	-3.83389	0.000126132	0.000711985
ENSMUSG00000004530	Coro1c	5852	3898	4933	5546	6496	8418	7891	7798	8603	4871	5126	6257	6810.1	-0.269733	0.156488	-1.72366	0.0847693	0.216798		ENSMUSG00000004530	5582.73	-0.615825	0.177803	-3.46352	0.000533149	0.00271237		ENSMUSG00000004530	6407.84	-0.923761	0.132591	-6.967	3.24e-12	1.16975e-10
ENSMUSG00000004535	Tax1bp1	4218	2303	3358	4192	3075	3001	3280	3072	3592	2732	3468	2626	3064.56	0.0386896	0.089001	0.43471	0.663773	0.813254		ENSMUSG00000004535	3214.64	-0.164089	0.160233	-1.02407	0.305804	0.438674		ENSMUSG00000004535	3224.53	-0.161544	0.137821	-1.17213	0.241144	0.356828
ENSMUSG00000004540	Psg17	153	104	101	389	169	343	197	157	684	366	508	410	347.972	1.19961	0.256139	4.68341	2.82e-06	3.53e-05		ENSMUSG00000004540	343.854	-1.75325	0.359203	-4.88094	1.06e-06	1.30795e-05		ENSMUSG00000004540	198.159	-0.592222	0.400805	-1.47758	0.13952	0.23349
ENSMUSG00000004542	Psg19	9	8	8	12	5	10	3	8	30	6	7	12	9.70671	1.03898	0.622119	1.67007	0.0949064	0.234944		ENSMUSG00000004542	11.1596	-0.833222	0.558295	-1.49244	0.135584	0.237265		ENSMUSG00000004542	7.69908	0.173512	0.564188	0.307544	0.75843	0.831464
ENSMUSG00000004552	Ctse	88	48	66	74	106	134	142	162	26	21	12	19	75.9675	-2.75864	0.26873	-10.2655	1.01e-24	9.3e-23	*	ENSMUSG00000004552	40.5617	1.48284	0.313368	4.73195	2.22e-06	2.51474e-05		ENSMUSG00000004552	104.508	-1.31107	0.215762	-6.07645	1.23e-09	2.77e-08
ENSMUSG00000004561	Mettl17	746	663	560	702	290	280	339	275	501	337	282	340	325.614	0.341983	0.157021	2.17794	0.0294102	0.098425		ENSMUSG00000004561	494.326	0.568216	0.208815	2.72115	0.00650552	0.0213158		ENSMUSG00000004561	457.629	0.870462	0.155696	5.59078	2.26e-08	3.66728e-07
ENSMUSG00000004562	Arhgef40	5090	2868	3499	4682	3768	4369	4210	3994	7060	5811	3973	5373	4787.32	0.493172	0.175984	2.80236	0.00507296	0.0243796		ENSMUSG00000004562	4799.43	-0.813246	0.210224	-3.86848	0.000109517	0.000717796		ENSMUSG00000004562	3987.63	-0.358693	0.137853	-2.60199	0.00926852	0.0263275
ENSMUSG00000004565	Pnpla6	765	450	630	552	753	856	1014	833	2033	1068	1005	1488	1112.47	0.729482	0.18984	3.84262	0.00012173	0.00101604		ENSMUSG00000004565	1020.62	-1.53842	0.235164	-6.5419	6.07e-11	1.98576e-09		ENSMUSG00000004565	733.786	-0.846272	0.155726	-5.43435	5.5e-08	8.23124e-07
ENSMUSG00000004567	Mcoln1	1310	1164	1164	1290	1097	1125	1398	1048	1463	1041	991	1096	1139.59	0.0236698	0.119898	0.197417	0.843502	0.921891		ENSMUSG00000004567	1173.36	-0.205871	0.172109	-1.19617	0.231632	0.356086		ENSMUSG00000004567	1182.61	-0.221185	0.134368	-1.64612	0.0997387	0.178984
ENSMUSG00000004568	Arhgef18	1154	674	851	1352	1350	1468	1609	1324	1381	888	1047	954	1228.9	-0.393443	0.0897468	-4.38392	1.17e-05	0.000127444		ENSMUSG00000004568	1013.99	-0.423634	0.178297	-2.37601	0.017501	0.0478591		ENSMUSG00000004568	1220.81	-0.853732	0.158615	-5.38241	7.35e-08	1.06251e-06
ENSMUSG00000004591	Pkn2	2394	723	1417	3416	2590	2511	2766	2459	3737	2656	3337	2814	2822.75	0.320207	0.0759546	4.21576	2.49e-05	0.000251665		ENSMUSG00000004591	2540.21	-1.05437	0.32431	-3.25111	0.00114955	0.00515474		ENSMUSG00000004591	2244.13	-0.767586	0.315258	-2.43479	0.0149006	0.0388577
ENSMUSG00000004610	Etfb	1024	1196	1141	749	445	297	490	402	370	353	464	250	378.331	-0.135351	0.207223	-0.653168	0.513648	0.703884		ENSMUSG00000004610	663.713	1.2413	0.287871	4.31198	1.62e-05	0.000139506		ENSMUSG00000004610	689.755	1.06701	0.260231	4.10023	4.13e-05	0.000273582
ENSMUSG00000004626	Stxbp2	4146	3138	4320	2762	2359	2247	2761	2363	2847	2501	3304	1961	2510.01	0.171455	0.144441	1.18702	0.235219	0.43402		ENSMUSG00000004626	3048.79	0.132585	0.238178	0.556663	0.577758	0.697059		ENSMUSG00000004626	2927.95	0.265921	0.196119	1.35592	0.175124	0.27774
ENSMUSG00000004630	Pcp2	6	3	3	3	2	0	2	2	1	1	0	1	1.11276	-0.937777	1.4194	-0.660683	0.508815	NA		ENSMUSG00000004630	2.04519	1.9769	1.18709	1.66534	0.0958452	0.182162		ENSMUSG00000004630	2.44274	0.998135	0.969939	1.02907	0.303447	0.425
ENSMUSG00000004633	Chn2	16	9	10	12	3	5	4	5	1	0	2	0	2.41909	-2.49061	1.13432	-2.19568	0.0281146	NA		ENSMUSG00000004633	5.46892	3.6508	1.00753	3.62353	0.000290609	0.0016336	*	ENSMUSG00000004633	7.44339	1.13639	0.559495	2.0311	0.0422447	0.0904401
ENSMUSG00000004637	Wwox	271	180	206	231	155	151	215	140	252	283	423	193	224.878	0.862546	0.245303	3.51624	0.0004377	0.00304358		ENSMUSG00000004637	255.666	-0.712022	0.261316	-2.72475	0.00643497	0.0211329		ENSMUSG00000004637	186.976	0.112653	0.165642	0.680098	0.496442	0.613375
ENSMUSG00000004642	Slbp	4138	2335	2893	4292	2957	2239	2823	2568	3116	1718	1843	2281	2400.46	-0.212077	0.166161	-1.27634	0.201836	0.392713		ENSMUSG00000004642	2685.51	0.271424	0.20083	1.35151	0.176532	0.289586		ENSMUSG00000004642	2924.24	0.0243856	0.161258	0.151221	0.879802	0.919186
ENSMUSG00000004655	Aqp1	81	47	140	34	25	11	27	17	64	51	76	20	35.6197	1.42804	0.406766	3.51071	0.000446904	0.00310066		ENSMUSG00000004655	62.0735	0.241577	0.4767	0.50677	0.612316	0.725845		ENSMUSG00000004655	44.6387	1.63499	0.471238	3.46956	0.000521308	0.00238523
ENSMUSG00000004661	Arid3b	43	29	27	42	33	28	47	26	95	27	36	60	42.5844	0.718817	0.356993	2.01353	0.0440585	0.133898		ENSMUSG00000004661	44.2904	-0.925951	0.367003	-2.52301	0.0116357	0.0342285		ENSMUSG00000004661	33.4837	-0.242848	0.288681	-0.841233	0.400217	0.522722
ENSMUSG00000004665	Cnn2	7522	5504	7740	4274	6990	10411	8979	9521	6854	3521	6061	4955	7014.46	-0.724299	0.175466	-4.12785	3.66e-05	0.000354531		ENSMUSG00000004665	5679.48	-0.057297	0.260884	-0.219626	0.826163	0.8876		ENSMUSG00000004665	7718.36	-0.820434	0.246194	-3.33246	0.000860808	0.00365717
ENSMUSG00000004667	Polr2e	4702	5049	5034	3395	2451	2360	3101	2363	4484	3707	5055	3224	3305.17	0.729222	0.133205	5.47445	4.39e-08	7.82e-07		ENSMUSG00000004667	4308.88	-0.135651	0.254431	-0.533157	0.593925	0.710386		ENSMUSG00000004667	3456.46	0.554069	0.224321	2.46998	0.013512	0.0358586
ENSMUSG00000004677	Myo9b	2560	1703	1965	3157	3957	4646	4676	4174	4913	3144	3066	3503	3942.93	-0.218809	0.127737	-1.71296	0.0867194	0.220615		ENSMUSG00000004677	3006.46	-0.975797	0.187536	-5.20324	1.96e-07	2.99332e-06		ENSMUSG00000004677	3406.63	-1.23215	0.152756	-8.06613	7.26e-16	4.75853e-14
ENSMUSG00000004707	Ly9	396	208	302	358	120	139	167	149	665	390	356	402	293.886	1.6869	0.176469	9.55917	1.19e-21	8.74e-20		ENSMUSG00000004707	381.43	-0.847906	0.207547	-4.08536	4.4e-05	0.000332437		ENSMUSG00000004707	215.201	0.802555	0.172957	4.6402	3.48e-06	3.18119e-05
ENSMUSG00000004748	Mtfp1	68	83	76	71	40	27	38	33	127	74	79	75	60.6239	1.39087	0.229972	6.04798	1.47e-09	3.29e-08		ENSMUSG00000004748	81.54	-0.526693	0.265425	-1.98434	0.0472184	0.104757		ENSMUSG00000004748	52.499	0.824159	0.277845	2.96625	0.00301454	0.0103886
ENSMUSG00000004768	Rab23	1082	632	682	1367	813	872	893	840	1027	548	428	824	768.037	-0.239327	0.231596	-1.03338	0.301426	0.509926		ENSMUSG00000004768	787.614	0.0626578	0.289549	0.216398	0.828678	0.889411		ENSMUSG00000004768	872.347	-0.212777	0.195375	-1.08907	0.276122	0.395463
ENSMUSG00000004771	Rab11a	3432	2117	3017	2687	2406	2349	2614	2469	2393	1974	2244	1885	2263.93	-0.164845	0.0879617	-1.87405	0.0609231	0.170137		ENSMUSG00000004771	2396.29	0.0737817	0.161304	0.457406	0.647379	0.755043		ENSMUSG00000004771	2580.32	-0.128233	0.138131	-0.928345	0.353228	0.476327
ENSMUSG00000004788	Eif2b2	2376	2320	2232	2133	1120	1243	1427	1252	1497	1093	1380	1077	1241.71	0.0434242	0.0888255	0.488871	0.624933	0.786945		ENSMUSG00000004788	1700.25	0.551401	0.186318	2.95947	0.00308167	0.0116313		ENSMUSG00000004788	1701.63	0.555254	0.163628	3.39339	0.00069032	0.00302918
ENSMUSG00000004789	Dlst	5609	3502	4093	5717	4620	5520	5799	5283	6553	3648	5363	4561	5068.33	-0.0482377	0.118063	-0.408576	0.682851	0.826463		ENSMUSG00000004789	4774.25	-0.414175	0.164181	-2.52267	0.0116467	0.0342564		ENSMUSG00000004789	4957.62	-0.499197	0.129024	-3.86903	0.00010927	0.000628607
ENSMUSG00000004791	Pgf	743	322	989	190	398	391	468	352	562	670	483	310	451.308	0.393393	0.230492	1.70676	0.0878674	0.222406		ENSMUSG00000004791	527.71	-0.175203	0.448744	-0.390428	0.69622	0.793114		ENSMUSG00000004791	468.422	0.180111	0.414074	0.434974	0.663582	0.757098
ENSMUSG00000004798	Ulk2	1094	434	679	1279	802	640	844	694	705	990	625	582	734.183	0.0407816	0.227932	0.17892	0.858	0.929227		ENSMUSG00000004798	773.962	-0.144819	0.303376	-0.477357	0.633108	0.742922		ENSMUSG00000004798	776.406	-0.139967	0.240871	-0.581089	0.561181	0.669993
ENSMUSG00000004815	Dgkq	629	331	416	730	699	801	847	664	969	618	580	709	723.87	-0.0263496	0.146233	-0.180189	0.857004	0.928888		ENSMUSG00000004815	617.083	-0.801723	0.221891	-3.61314	0.000302515	0.00168912		ENSMUSG00000004815	637.247	-0.864142	0.188949	-4.5734	4.8e-06	4.20117e-05
ENSMUSG00000004837	Grap	114	96	146	65	1	3	3	3	559	324	443	371	211.288	7.43667	0.479879	15.497	3.64e-54	1.45e-51	*	ENSMUSG00000004837	277.169	-2.28788	0.285242	-8.02085	1.05e-15	7.28701e-14	*	ENSMUSG00000004837	48.7177	5.11207	0.569276	8.97995	2.71e-19	2.70177e-17	*	x
ENSMUSG00000004843	Chmp2b	3762	1777	2726	3476	2275	2281	2565	2377	2311	1756	2795	1800	2237.23	-0.0920361	0.138495	-0.664543	0.506343	0.697577		ENSMUSG00000004843	2442.54	0.0853618	0.206983	0.41241	0.680039	0.780226		ENSMUSG00000004843	2562.77	-0.0417701	0.160717	-0.259898	0.794942	0.858393
ENSMUSG00000004846	Plod3	3552	3050	3164	3325	3248	3764	3684	3643	5787	3521	4116	4071	3918.87	0.317285	0.109781	2.89017	0.00385037	0.0194003		ENSMUSG00000004846	3825.81	-0.717128	0.162981	-4.40008	1.08e-05	9.87919e-05		ENSMUSG00000004846	3417.06	-0.438991	0.136123	-3.22496	0.00125991	0.00498938
ENSMUSG00000004849	Ap1s1	4342	4535	4467	3426	3466	3599	4064	3834	4688	2847	3404	3308	3588.09	-0.0381235	0.0981839	-0.388287	0.697804	0.835815		ENSMUSG00000004849	3823.15	-0.0385593	0.224749	-0.171566	0.863779	0.912031		ENSMUSG00000004849	3936.94	-0.11657	0.19972	-0.583665	0.559446	0.668378
ENSMUSG00000004864	Mapk13	3878	3666	4429	2624	2410	1999	2971	2307	2329	1906	3144	1585	2290.62	-0.0674271	0.19078	-0.353429	0.723767	0.851209		ENSMUSG00000004864	2864.39	0.42185	0.278655	1.51388	0.130057	0.229751		ENSMUSG00000004864	2962.57	0.316624	0.23077	1.37204	0.170052	0.271847
ENSMUSG00000004865	Srpk1	5412	4424	4009	6436	3710	4335	4552	4342	4316	2550	2604	3312	3650.54	-0.369958	0.148887	-2.48482	0.0129618	0.0519363		ENSMUSG00000004865	3957.03	0.346168	0.200905	1.72304	0.0848804	0.166002		ENSMUSG00000004865	4540.15	-0.0623065	0.14968	-0.416264	0.677217	0.768118
ENSMUSG00000004880	Lbr	4906	2299	3092	4808	4385	3963	5069	4172	5845	4073	4854	4292	4512.95	0.157961	0.0803457	1.96602	0.0492961	0.145506		ENSMUSG00000004880	4214.16	-0.692752	0.188776	-3.6697	0.000242833	0.00140331		ENSMUSG00000004880	4019.01	-0.569963	0.176196	-3.23483	0.00121714	0.00485823
ENSMUSG00000004885	Crabp2	12	16	17	7	9	14	8	1	5	9	14	5	8.10525	0.107511	0.685839	0.156759	0.875435	0.937797		ENSMUSG00000004885	10.5902	0.3664	0.581183	0.630438	0.528408	0.65516		ENSMUSG00000004885	10.3776	0.433996	0.632861	0.685768	0.492859	0.610314
ENSMUSG00000004891	Nes	3118	2035	2541	3764	3287	3862	3843	3770	4826	2205	2577	3635	3433.2	-0.132683	0.195261	-0.679515	0.496812	0.691029		ENSMUSG00000004891	3030.51	-0.534031	0.234724	-2.27514	0.0228973	0.0592119		ENSMUSG00000004891	3265.91	-0.703202	0.148565	-4.7333	2.21e-06	2.15343e-05
ENSMUSG00000004895	Prcc	2414	1953	1997	1967	1122	980	1342	988	2025	1410	2050	1413	1395.27	0.678811	0.127056	5.34263	9.16e-08	1.54e-06		ENSMUSG00000004895	1860.63	-0.0299832	0.178084	-0.168365	0.866296	0.913575		ENSMUSG00000004895	1526.88	0.61142	0.149249	4.09665	4.19e-05	0.000277169
ENSMUSG00000004896	Rrnad1	562	532	497	569	324	283	356	317	490	331	415	279	343.095	0.273502	0.134377	2.03534	0.041817	0.128747		ENSMUSG00000004896	444.81	0.220162	0.1899	1.15936	0.24631	0.372642		ENSMUSG00000004896	415.058	0.453922	0.154654	2.93508	0.00333466	0.0113295
ENSMUSG00000004897	Hdgf	20568	17456	18010	20038	10393	12181	12382	12526	21181	13081	16864	14653	13943.8	0.50033	0.103163	4.84992	1.24e-06	1.67e-05		ENSMUSG00000004897	17331.9	-0.0909906	0.150097	-0.60621	0.544375	0.668219		ENSMUSG00000004897	14921.9	0.370539	0.13231	2.80054	0.00510177	0.0161753
ENSMUSG00000004929	Thop1	2960	2971	2638	3022	1727	1982	2489	2068	2225	1491	1753	1590	1879.7	-0.184883	0.102615	-1.80171	0.0715904	0.191533		ENSMUSG00000004929	2251.94	0.421567	0.177398	2.3764	0.0174827	0.0478211		ENSMUSG00000004929	2418.58	0.197171	0.163476	1.20612	0.227773	0.34148
ENSMUSG00000004931	Apba3	1404	1364	1270	1353	901	918	1188	986	1697	1019	1328	1112	1122.23	0.402467	0.105273	3.82309	0.00013179	0.0010883		ENSMUSG00000004931	1298.77	-0.222008	0.182311	-1.21775	0.223321	0.346261		ENSMUSG00000004931	1145.43	0.141287	0.155806	0.906816	0.364504	0.488374
ENSMUSG00000004933	Matk	8	12	11	12	4	2	6	1	1	5	0	1	2.50266	-0.748921	1.10523	-0.677614	0.498017	NA		ENSMUSG00000004933	5.89279	2.28252	0.836462	2.72878	0.00635696	0.0209211		ENSMUSG00000004933	6.58926	1.45214	0.654296	2.2194	0.0264597	0.0621219
ENSMUSG00000004934	Pias4	1053	959	1040	873	640	592	765	572	1038	698	1437	701	791.521	0.626955	0.205504	3.05082	0.00228218	0.0124361		ENSMUSG00000004934	963.378	-0.26742	0.256521	-1.04249	0.297187	0.42921		ENSMUSG00000004934	788.508	0.321892	0.171762	1.87406	0.0609228	0.121274
ENSMUSG00000004936	Map2k1	3176	1836	2627	2668	2431	2176	2641	2400	3077	2261	2755	2061	2438.37	0.111106	0.0952494	1.16648	0.243421	0.443099		ENSMUSG00000004936	2503.88	-0.307644	0.152566	-2.01647	0.0437512	0.0986337		ENSMUSG00000004936	2442.95	-0.233008	0.130201	-1.7896	0.073518	0.140778
ENSMUSG00000004937	Sgta	4798	4621	4559	4134	2895	2989	3519	2989	4033	2822	3382	2737	3119.29	0.104892	0.0720527	1.45576	0.145458	0.315669		ENSMUSG00000004937	3789.53	0.192862	0.186894	1.03193	0.302103	0.434585		ENSMUSG00000004937	3718.24	0.258291	0.163024	1.58438	0.113108	0.197873
ENSMUSG00000004945	Tmem242	1479	1482	1597	1111	964	834	1100	950	850	751	912	637	862.589	-0.239001	0.129579	-1.84445	0.0651178	0.178401		ENSMUSG00000004945	1069.98	0.557375	0.237107	2.35073	0.0187365	0.0505605		ENSMUSG00000004945	1163.83	0.27949	0.209672	1.33299	0.182536	0.286763
ENSMUSG00000004947	Dtx2	960	913	817	928	609	526	709	550	919	584	685	620	638.933	0.266913	0.112651	2.36938	0.0178178	0.0667506		ENSMUSG00000004947	783.438	0.0724185	0.179019	0.404529	0.685824	0.784408		ENSMUSG00000004947	729.056	0.300676	0.158136	1.90138	0.0572522	0.115433
ENSMUSG00000004952	Rasa4	2202	1799	1803	2004	1834	2214	2203	1955	2194	2284	2296	1639	2060.17	0.0925155	0.150691	0.613941	0.539254	0.723227		ENSMUSG00000004952	2022.9	-0.433343	0.188248	-2.30198	0.0213365	0.0560121		ENSMUSG00000004952	1986.31	-0.381154	0.132485	-2.87696	0.00401522	0.0132324
ENSMUSG00000004980	Hnrnpa2b1	28571	14432	22095	23467	19900	18897	21083	20431	24977	15234	16801	19642	19333.6	-0.0313466	0.127166	-0.246502	0.805293	0.90105		ENSMUSG00000004980	20012.4	-0.131429	0.187108	-0.702423	0.482416	0.613889		ENSMUSG00000004980	20593.4	-0.198758	0.147499	-1.34752	0.177813	0.280996
ENSMUSG00000004994	Ccdc130	321	310	239	274	158	153	168	149	215	180	143	151	162.933	0.179529	0.162657	1.10373	0.269712	0.474766		ENSMUSG00000004994	222.096	0.428286	0.232175	1.84467	0.0650854	0.134663		ENSMUSG00000004994	213.673	0.567606	0.19385	2.92807	0.00341068	0.011548
ENSMUSG00000005034	Prkacb	2244	900	1586	2842	1606	1422	1587	1344	2625	2354	2403	1862	1886.88	0.680669	0.126391	5.38543	7.23e-08	1.24e-06		ENSMUSG00000005034	2069.15	-0.669123	0.257301	-2.60054	0.00930762	0.0285198		ENSMUSG00000005034	1618.84	-0.0232434	0.242882	-0.0956983	0.92376	0.949559
ENSMUSG00000005043	Sgsh	796	501	630	609	742	784	963	801	872	581	452	713	726.873	-0.280138	0.185796	-1.50777	0.131614	0.293804		ENSMUSG00000005043	635.922	-0.374567	0.225195	-1.6633	0.0962529	0.182825		ENSMUSG00000005043	726.7	-0.692708	0.136097	-5.08982	3.58e-07	4.38728e-06
ENSMUSG00000005045	Chd5	20	21	19	37	11	23	27	18	82	61	57	51	40.7856	1.71392	0.284228	6.03007	1.64e-09	3.66e-08		ENSMUSG00000005045	44.8171	-1.69267	0.307848	-5.4984	3.83e-08	6.97573e-07		ENSMUSG00000005045	21.3337	-0.0148181	0.383805	-0.0386085	0.969203	0.979751
ENSMUSG00000005054	Cstb	3338	3086	3459	2073	2119	1764	2378	1884	2881	3378	4456	2293	2633.13	0.736662	0.210646	3.49716	0.000470231	0.00323171		ENSMUSG00000005054	3142.94	-0.422079	0.294022	-1.43553	0.151135	0.258516		ENSMUSG00000005054	2457.19	0.275507	0.230669	1.19438	0.232329	0.34694
ENSMUSG00000005057	Sh2b2	112	90	123	102	58	68	89	67	348	339	318	263	194.155	2.2285	0.177507	12.5545	3.76e-36	6.49e-34	*	ENSMUSG00000005057	222.209	-1.89337	0.212421	-8.91332	4.95e-19	5.82527e-17		ENSMUSG00000005057	85.685	0.297442	0.214994	1.38349	0.166514	0.267615
ENSMUSG00000005069	Pex5	1501	1015	1131	1367	1207	1412	1509	1439	1729	1328	1633	1202	1412.31	0.122688	0.105493	1.163	0.24483	0.44487		ENSMUSG00000005069	1351.85	-0.559122	0.141699	-3.94585	7.95e-05	0.000544413		ENSMUSG00000005069	1310.19	-0.474568	0.120444	-3.94017	8.14e-05	0.000487331
ENSMUSG00000005078	Jkamp	1059	712	859	894	676	689	809	717	781	811	745	560	716.953	0.0602315	0.15024	0.400902	0.688492	0.829878		ENSMUSG00000005078	785.306	-0.0542227	0.186686	-0.290448	0.771473	0.849205		ENSMUSG00000005078	781.596	-0.032597	0.116903	-0.278838	0.780369	0.847125
ENSMUSG00000005087	Cd44	10270	3834	6935	10690	14601	25727	20680	22506	15130	13361	12960	11613	16846.8	-0.604803	0.183112	-3.30292	0.00095685	0.00593043		ENSMUSG00000005087	10659.1	-1.12404	0.239211	-4.69892	2.62e-06	2.88636e-05		ENSMUSG00000005087	14835.9	-1.76701	0.261938	-6.74593	1.52e-11	4.90091e-10
ENSMUSG00000005102	Eif2ak4	732	349	496	811	1057	975	1115	948	1194	828	952	795	966.94	-0.0839869	0.0931551	-0.901581	0.367279	0.576535		ENSMUSG00000005102	767.633	-1.01199	0.203006	-4.98504	6.2e-07	8.16173e-06		ENSMUSG00000005102	815.766	-1.1316	0.188459	-6.00449	1.92e-09	4.10873e-08
ENSMUSG00000005103	Wdr1	10648	6318	8527	8336	13045	16791	14472	15974	18147	10667	11465	13643	14061.3	-0.131233	0.156908	-0.836368	0.402948	0.61		ENSMUSG00000005103	11024.2	-0.995971	0.182131	-5.46843	4.54e-08	8.04116e-07		ENSMUSG00000005103	11980.1	-1.1654	0.160092	-7.27956	3.35e-13	1.42121e-11
ENSMUSG00000005107	Slc2a9	355	184	426	245	310	189	270	207	441	770	458	337	377.621	1.12432	0.303025	3.71034	0.00020698	0.00161212		ENSMUSG00000005107	414.754	-1.0941	0.345362	-3.16798	0.00153502	0.00652284		ENSMUSG00000005107	266.259	-0.00741001	0.275403	-0.0269061	0.978535	0.986098
ENSMUSG00000005124	Ccn4	58	20	43	58	32	15	32	10	64	52	111	47	44.8747	1.67079	0.400956	4.16702	3.09e-05	0.000304885		ENSMUSG00000005124	56.3266	-0.975117	0.353116	-2.76146	0.00575432	0.0193018		ENSMUSG00000005124	31.0433	0.663911	0.408849	1.62386	0.104407	0.185789
ENSMUSG00000005125	Ndrg1	14016	7676	9551	12130	1884	3603	3257	3129	11555	19336	31583	6657	10181.5	2.60238	0.393775	6.60881	3.87e-11	1.08e-09	*	ENSMUSG00000005125	14239.8	-1.03122	0.392075	-2.63016	0.00853447	0.0265721		ENSMUSG00000005125	6319.81	1.53165	0.213921	7.15987	8.08e-13	3.27884e-11
ENSMUSG00000005142	Man2b1	1489	858	1347	1093	1537	1224	1988	1299	1694	1472	1993	1389	1552.97	0.173731	0.16348	1.0627	0.287917	0.495644		ENSMUSG00000005142	1422.79	-0.786581	0.200073	-3.93148	8.44e-05	0.000573513		ENSMUSG00000005142	1345.03	-0.648311	0.18836	-3.44187	0.000577715	0.00260225
ENSMUSG00000005148	Klf5	3028	1733	1991	4299	1181	1400	1361	1183	2347	1660	2618	1806	1675.08	0.756394	0.134865	5.60853	2.04e-08	3.89e-07		ENSMUSG00000005148	2328.49	0.0314475	0.243308	0.12925	0.89716	0.93395		ENSMUSG00000005148	1883.79	0.752015	0.220846	3.40516	0.000661261	0.0029236
ENSMUSG00000005150	Wdr83	944	900	926	707	397	368	490	422	462	295	309	340	378.508	-0.213635	0.131928	-1.61933	0.105377	0.251904		ENSMUSG00000005150	581.129	1.02107	0.226337	4.51129	6.44e-06	6.32635e-05		ENSMUSG00000005150	618.956	0.768158	0.1984	3.87177	0.000108049	0.000622743
ENSMUSG00000005161	Prdx2	10493	9969	11973	6695	8161	7783	9318	8438	7792	6460	8510	5967	7695.67	-0.183862	0.112124	-1.63982	0.101043	0.244612		ENSMUSG00000005161	8345.61	0.159892	0.259169	0.616942	0.537273	0.662387		ENSMUSG00000005161	9020.83	-0.0631103	0.233917	-0.269798	0.787316	0.852338
ENSMUSG00000005198	Polr2a	5036	4407	5335	10727	6856	7900	8960	7099	9404	4014	3973	6950	6737.3	-0.313299	0.23414	-1.33808	0.18087	0.36545		ENSMUSG00000005198	6038.04	-0.257873	0.319219	-0.807825	0.419192	0.554261		ENSMUSG00000005198	6966.19	-0.60738	0.241686	-2.5131	0.0119677	0.0324608
ENSMUSG00000005204	Senp3	4591	3148	3389	4701	2185	2679	2935	2729	3349	1699	1899	2263	2414.88	-0.166715	0.163528	-1.01949	0.307968	0.516812		ENSMUSG00000005204	2965.41	0.466518	0.193286	2.41361	0.0157954	0.0439331		ENSMUSG00000005204	3165.35	0.262081	0.131683	1.99025	0.0465639	0.0977529
ENSMUSG00000005225	Plekha8	327	178	240	472	400	435	460	402	482	321	321	409	398.375	-0.101788	0.144395	-0.704928	0.480855	0.678164		ENSMUSG00000005225	339.743	-0.696972	0.252401	-2.76136	0.00575607	0.0193046		ENSMUSG00000005225	362.315	-0.833623	0.22031	-3.78387	0.000154408	0.000842799
ENSMUSG00000005233	Spc25	927	636	985	629	890	698	866	756	720	493	553	560	681.272	-0.424802	0.125336	-3.3893	0.000700705	0.0045144		ENSMUSG00000005233	669.028	0.140659	0.219649	0.640382	0.521924	0.64924		ENSMUSG00000005233	791.319	-0.320822	0.20642	-1.55422	0.120133	0.20733
ENSMUSG00000005237	Dnah2	8	0	12	1	3	6	5	3	13	18	4	9	7.72626	1.44843	0.645191	2.24497	0.0247701	0.0859575		ENSMUSG00000005237	8.43025	-1.44287	0.843333	-1.71091	0.0870975	0.169389		ENSMUSG00000005237	4.5825	-0.0272425	0.931589	-0.0292431	0.976671	0.984926
ENSMUSG00000005251	Ripk4	1996	909	1376	1754	1917	1868	2290	1723	1388	1243	1970	1025	1649.77	-0.422462	0.183871	-2.2976	0.0215846	0.0772471		ENSMUSG00000005251	1416.95	-0.256808	0.23842	-1.07713	0.281423	0.411775		ENSMUSG00000005251	1712.12	-0.713977	0.168767	-4.23055	2.33e-05	0.000166321
ENSMUSG00000005262	Ufd1	2099	1536	1856	1899	1206	1586	1663	1623	1698	1085	969	1233	1359.38	-0.246981	0.165297	-1.49417	0.135132	0.299127		ENSMUSG00000005262	1490.65	0.253769	0.184962	1.37201	0.170061	0.28187		ENSMUSG00000005262	1644.72	-0.0324888	0.145032	-0.224011	0.822749	0.877399
ENSMUSG00000005299	Letm1	3523	3371	2731	4020	2784	3441	3374	3426	3834	1808	2032	2811	2880.75	-0.289153	0.192597	-1.50133	0.133269	0.296389		ENSMUSG00000005299	2925.26	0.086044	0.238792	0.36033	0.718601	0.809745		ENSMUSG00000005299	3295.29	-0.242382	0.168436	-1.43901	0.150146	0.247052
ENSMUSG00000005312	Ubqln1	4934	2374	3582	4819	4745	4929	5458	5196	6202	3944	5013	4503	4917.91	-0.0136313	0.0843615	-0.161581	0.871635	0.936011		ENSMUSG00000005312	4358.98	-0.671383	0.180496	-3.71966	0.000199493	0.00118937		ENSMUSG00000005312	4471.56	-0.720819	0.162859	-4.42603	9.6e-06	7.69642e-05
ENSMUSG00000005354	Txn2	3667	4409	3645	4024	2105	3028	3079	3003	3026	1728	2193	1903	2454.48	-0.314806	0.147424	-2.13539	0.0327296	0.106833		ENSMUSG00000005354	2965.01	0.562473	0.216821	2.59418	0.00948155	0.0289626		ENSMUSG00000005354	3304.82	0.206549	0.210772	0.979962	0.327105	0.450045
ENSMUSG00000005362	Crbn	831	352	534	802	578	533	592	572	633	694	803	451	602.734	0.23415	0.186361	1.25644	0.208958	0.401741		ENSMUSG00000005362	623.861	-0.411009	0.253423	-1.62183	0.104841	0.194844		ENSMUSG00000005362	580.717	-0.211928	0.196654	-1.07767	0.281181	0.400946
ENSMUSG00000005370	Msh6	5074	2612	2897	6064	4442	3952	5002	4501	5124	3020	4619	3866	4239.21	-0.0725723	0.119006	-0.609821	0.54198	0.725546		ENSMUSG00000005370	4031.56	-0.353797	0.232137	-1.52408	0.127488	0.226189		ENSMUSG00000005370	4223.97	-0.460899	0.208992	-2.20534	0.0274299	0.0639559
ENSMUSG00000005371	Fbxo11	2405	941	1570	3273	2260	2458	2293	2262	2453	1760	1524	1943	2093.68	-0.23024	0.147945	-1.55626	0.119647	0.274884		ENSMUSG00000005371	1913.61	-0.292507	0.285767	-1.02359	0.306031	0.438966		ENSMUSG00000005371	2137.79	-0.558185	0.264168	-2.11299	0.0346017	0.0771375
ENSMUSG00000005374	Tbl2	1076	619	877	996	1194	1141	1376	1244	1601	1158	1369	1005	1240.42	0.0868548	0.100021	0.868364	0.385195	0.593213		ENSMUSG00000005374	1084.92	-0.855055	0.156073	-5.47855	4.29e-08	7.66997e-07		ENSMUSG00000005374	1065.17	-0.804691	0.126729	-6.3497	2.16e-10	5.68701e-09
ENSMUSG00000005378	Bud23	2063	1725	1786	2002	1285	1355	1566	1482	1501	956	1069	1090	1265.61	-0.264285	0.105987	-2.49356	0.0126468	0.0509034		ENSMUSG00000005378	1464.17	0.408452	0.156874	2.60369	0.00922266	0.0282956		ENSMUSG00000005378	1615.33	0.105386	0.123278	0.854865	0.392626	0.515858
ENSMUSG00000005397	Nid1	76	10	94	18	118	13	53	19	8	27	49	7	36.5075	-1.09612	0.7318	-1.49785	0.134173	0.297868		ENSMUSG00000005397	33.981	0.742037	0.709836	1.04536	0.295855	0.427658		ENSMUSG00000005397	49.1943	-0.379467	0.92915	-0.408402	0.682978	0.773059
ENSMUSG00000005410	Mcm5	7699	6136	5545	7922	7684	8025	9723	8193	8831	5225	5633	6511	7334.7	-0.322401	0.126657	-2.54547	0.0109132	0.0453403		ENSMUSG00000005410	6556.05	-0.25414	0.180624	-1.40701	0.159423	0.269041		ENSMUSG00000005410	7588.56	-0.61465	0.127025	-4.8388	1.31e-06	1.36834e-05
ENSMUSG00000005413	Hmox1	854	933	655	1213	813	957	1127	847	1748	1450	1643	934	1172.06	0.667023	0.166655	4.00241	6.27e-05	0.000570265		ENSMUSG00000005413	1189.93	-0.963058	0.24853	-3.87502	0.000106616	0.000701549		ENSMUSG00000005413	914.617	-0.336149	0.206647	-1.62668	0.103804	0.18491
ENSMUSG00000005417	Mprip	9278	5845	6716	10109	9108	10554	10888	9875	13218	8151	9483	9363	9911.26	0.025883	0.100292	0.258076	0.796348	0.89631		ENSMUSG00000005417	8921.02	-0.664898	0.160993	-4.12997	3.63e-05	0.000280521		ENSMUSG00000005417	8996.7	-0.67625	0.136093	-4.96902	6.73e-07	7.6089e-06
ENSMUSG00000005442	Cic	3771	2385	2639	4545	3445	4018	3975	3336	5162	2700	3547	3511	3638.83	0.0390184	0.133859	0.29149	0.770677	0.88073		ENSMUSG00000005442	3454.05	-0.491039	0.198498	-2.47377	0.0133695	0.0383439		ENSMUSG00000005442	3463.68	-0.488557	0.165741	-2.94771	0.00320135	0.0109591
ENSMUSG00000005447	Pafah1b3	1294	1293	1682	832	830	794	1012	902	1199	1068	1352	818	985.222	0.373876	0.147794	2.52972	0.0114155	0.0469113		ENSMUSG00000005447	1184.44	-0.0786723	0.287855	-0.273305	0.784618	0.858653		ENSMUSG00000005447	1060.44	0.255789	0.258318	0.990211	0.322071	0.444475
ENSMUSG00000005465	Il27ra	20	26	20	24	1	1	0	0	23	7	41	12	10.3011	5.37165	1.16452	4.61274	3.97e-06	4.83e-05	*	ENSMUSG00000005465	21.1531	-0.141893	0.494065	-0.287195	0.773963	0.850797		ENSMUSG00000005465	10.4219	5.19873	1.09082	4.76588	1.88e-06	1.87097e-05	*
ENSMUSG00000005469	Prkaca	2745	2026	2671	2257	2816	2532	3223	2660	2996	2185	2941	1970	2618.89	-0.116279	0.113457	-1.02487	0.305423	0.513937		ENSMUSG00000005469	2443.58	-0.363831	0.178356	-2.03992	0.0413588	0.0944483		ENSMUSG00000005469	2605.44	-0.517389	0.14359	-3.60323	0.000314287	0.0015515
ENSMUSG00000005470	Asf1b	2676	2143	2072	2299	2228	2233	2789	2401	2321	1268	1723	1494	2010.4	-0.476367	0.113933	-4.1811	2.9e-05	0.000289119		ENSMUSG00000005470	1932.87	0.138361	0.173503	0.797457	0.425185	0.55999		ENSMUSG00000005470	2333.01	-0.376286	0.129335	-2.90938	0.00362144	0.0121437
ENSMUSG00000005481	Ddx39	6421	6311	5868	5426	6396	8265	8339	8296	7115	3726	3535	4723	6163.42	-0.68747	0.185031	-3.71544	0.000202853	0.00158482		ENSMUSG00000005481	5268.19	0.0557823	0.239528	0.232884	0.815851	0.880543		ENSMUSG00000005481	6975.99	-0.672257	0.185674	-3.62063	0.000293891	0.00146688
ENSMUSG00000005483	Dnajb1	1727	1262	1568	1323	1442	1482	1754	1458	1522	1131	1237	1209	1383.45	-0.219574	0.0842536	-2.60611	0.00915784	0.0393961		ENSMUSG00000005483	1347.47	-0.110017	0.170488	-0.645305	0.518729	0.646341		ENSMUSG00000005483	1487.96	-0.367306	0.144941	-2.53418	0.0112712	0.0309251
ENSMUSG00000005493	Msh4	0	1	1	2	3	1	1	3	3	1	3	6	2.65489	0.745067	0.946684	0.787029	0.431265	NA		ENSMUSG00000005493	2.26851	-2.03484	1.1617	-1.75161	0.0798417	0.158134		ENSMUSG00000005493	1.56667	-1.32357	1.23898	-1.06827	0.285397	0.405633
ENSMUSG00000005501	Usp40	1060	547	683	1256	862	918	967	998	1253	827	678	1010	927.85	0.0505816	0.177834	0.284432	0.776079	0.884031		ENSMUSG00000005501	894.088	-0.449544	0.247602	-1.8156	0.0694324	0.14168		ENSMUSG00000005501	892.941	-0.435194	0.19728	-2.20597	0.0273862	0.0638879
ENSMUSG00000005505	Kbtbd4	578	396	417	483	443	388	505	418	813	460	515	570	505.206	0.459857	0.141095	3.25921	0.00111725	0.00675816		ENSMUSG00000005505	524.799	-0.644778	0.181023	-3.56186	0.000368237	0.00198756		ENSMUSG00000005505	444.881	-0.222112	0.134152	-1.65568	0.0977873	0.176139
ENSMUSG00000005506	Celf1	4156	1897	2820	5293	3874	4754	4686	4330	5690	3027	2872	4367	4127.57	-0.1126	0.191328	-0.588516	0.556186	0.736872		ENSMUSG00000005506	3669.93	-0.532497	0.275706	-1.9314	0.053434	0.115561		ENSMUSG00000005506	3923.73	-0.680873	0.224481	-3.03311	0.0024205	0.00864288
ENSMUSG00000005510	Ndufs3	1861	2214	1794	1461	946	941	1188	1098	1231	925	1135	825	1019.63	0.0208666	0.109374	0.190783	0.848696	0.924879		ENSMUSG00000005510	1392.45	0.563975	0.248826	2.26654	0.0234183	0.0601922		ENSMUSG00000005510	1401.6	0.544005	0.229372	2.37172	0.0177056	0.0447488
ENSMUSG00000005514	Por	7517	3593	6600	4245	6309	4095	6138	4313	5829	5364	8200	4179	5484.43	0.224045	0.218534	1.02522	0.30526	0.513881		ENSMUSG00000005514	5619.97	-0.437653	0.272019	-1.60891	0.107637	0.198659		ENSMUSG00000005514	5241.1	-0.247749	0.243889	-1.01583	0.309712	0.431769
ENSMUSG00000005533	Igf1r	1355	771	1200	1921	1363	1370	1448	1031	1854	1351	1646	1428	1418.46	0.312085	0.121495	2.5687	0.010208	0.0429531		ENSMUSG00000005533	1421	-0.613738	0.209863	-2.92448	0.00345034	0.0127816		ENSMUSG00000005533	1276.52	-0.33699	0.21021	-1.60311	0.108911	0.192067
ENSMUSG00000005534	Insr	1286	520	928	2009	1449	1292	1608	1270	1504	1484	1638	1130	1407.49	0.090135	0.143232	0.629296	0.529156	0.715563		ENSMUSG00000005534	1291.34	-0.672362	0.300067	-2.24071	0.025045	0.0634243		ENSMUSG00000005534	1267.79	-0.616259	0.279365	-2.20593	0.027389	0.0638879
ENSMUSG00000005566	Trim28	14153	12813	11878	13271	7596	9392	9732	9104	8843	5822	6029	6480	7740.02	-0.359792	0.118069	-3.04731	0.00230897	0.012572		ENSMUSG00000005566	9482.83	0.638981	0.174938	3.65262	0.000259579	0.00148541		ENSMUSG00000005566	10689.8	0.239255	0.149575	1.59957	0.109695	0.193162
ENSMUSG00000005575	Ube2m	4261	4909	4199	3791	2135	2922	3042	2781	3188	1873	2251	2141	2491.09	-0.170993	0.132841	-1.28719	0.198026	0.38756		ENSMUSG00000005575	3216.51	0.592995	0.227066	2.61155	0.00901324	0.0277757		ENSMUSG00000005575	3424.14	0.380786	0.213948	1.7798	0.0751083	0.143266
ENSMUSG00000005580	Adcy9	130	75	87	163	106	168	147	134	127	110	110	97	123.276	-0.273428	0.184949	-1.47839	0.139303	0.305926		ENSMUSG00000005580	109.761	-0.32132	0.235617	-1.36374	0.17265	0.284878		ENSMUSG00000005580	124.888	-0.632194	0.236751	-2.67029	0.00757862	0.0223299
ENSMUSG00000005583	Mef2c	7	3	3	4	3	3	3	1	15	13	37	8	10.2471	2.90117	0.699438	4.14786	3.36e-05	0.000327731	*	ENSMUSG00000005583	11.7179	-2.43481	0.630007	-3.86473	0.000111214	0.000727379	*	ENSMUSG00000005583	3.18598	0.430615	0.813589	0.529278	0.596612	0.702114		x
ENSMUSG00000005609	Ctr9	1753	1002	1341	1802	1293	1299	1535	1392	1538	1097	1054	1074	1264.89	-0.171576	0.106719	-1.60774	0.107893	0.25567		ENSMUSG00000005609	1286.25	-0.032917	0.16571	-0.198643	0.842542	0.898507		ENSMUSG00000005609	1392.75	-0.241135	0.134505	-1.79276	0.0730107	0.140005
ENSMUSG00000005610	Eif4g2	28016	11713	16671	32853	20890	26854	26196	27486	26004	16638	13676	19578	21816.4	-0.380109	0.182262	-2.0855	0.0370236	0.117279		ENSMUSG00000005610	19784.3	-0.138514	0.270752	-0.511589	0.608938	0.722692		ENSMUSG00000005610	23369.7	-0.555325	0.239215	-2.32145	0.0202627	0.0499572
ENSMUSG00000005615	Pcyt1a	1097	605	772	1340	1380	1483	1718	1507	1264	914	880	966	1242.6	-0.551444	0.11018	-5.00493	5.59e-07	8.03e-06		ENSMUSG00000005615	959.085	-0.433988	0.205025	-2.11676	0.0342802	0.0816914		ENSMUSG00000005615	1241.44	-1.02154	0.179395	-5.69435	1.24e-08	2.17368e-07
ENSMUSG00000005621	Zfp592	948	641	597	1207	701	845	805	649	879	562	510	654	689.568	-0.165008	0.162055	-1.01822	0.308573	0.517274		ENSMUSG00000005621	720.82	0.0392997	0.22945	0.171278	0.864005	0.912137		ENSMUSG00000005621	777.265	-0.163373	0.197555	-0.826977	0.40825	0.530556
ENSMUSG00000005625	Psmd4	5967	6299	6057	5174	3307	3491	4408	3488	6079	3921	5950	4073	4263.13	0.482717	0.1183	4.08045	4.49e-05	0.000427094		ENSMUSG00000005625	5357.09	-0.0445353	0.218374	-0.203941	0.8384	0.89559		ENSMUSG00000005625	4644.66	0.399102	0.186925	2.1351	0.0327531	0.0737532
ENSMUSG00000005628	Tmod4	53	46	41	55	28	24	19	28	39	30	18	33	27.311	0.316937	0.338483	0.936347	0.349095	0.559226		ENSMUSG00000005628	38.0246	0.376453	0.317499	1.18568	0.235747	0.360696		ENSMUSG00000005628	35.2223	0.655579	0.289933	2.26114	0.0237506	0.0567091
ENSMUSG00000005656	Snx6	3745	2099	3102	3016	2564	2193	2630	2318	2754	2033	2451	1959	2328.64	-0.038495	0.0946062	-0.406897	0.684084	0.827499		ENSMUSG00000005656	2554.8	0.0469821	0.155891	0.301379	0.763126	0.843183		ENSMUSG00000005656	2631.17	-0.0276651	0.142414	-0.194258	0.845974	0.894868
ENSMUSG00000005667	Mthfd2	6795	6262	4221	8614	2418	2085	3296	2115	2827	1768	2716	1763	2318.2	-0.0898641	0.157501	-0.570563	0.568296	0.74596		ENSMUSG00000005667	4064.94	1.20594	0.231867	5.20099	1.98e-07	3.01909e-06		ENSMUSG00000005667	4187.79	1.0792	0.215865	4.99945	5.75e-07	6.65766e-06
ENSMUSG00000005674	Tomm40l	1116	875	1088	646	829	755	956	882	1224	883	1063	819	912.602	0.259291	0.101071	2.56543	0.0103047	0.0432885		ENSMUSG00000005674	958.981	-0.390264	0.238276	-1.63786	0.10145	0.190242		ENSMUSG00000005674	883.911	-0.169757	0.222073	-0.764418	0.444618	0.565267
ENSMUSG00000005677	Nr1i3	70	57	73	36	30	32	32	37	53	22	38	31	33.567	0.154201	0.276639	0.557411	0.577247	0.752358		ENSMUSG00000005677	45.7049	0.443373	0.347971	1.27417	0.202604	0.321582		ENSMUSG00000005677	44.4887	0.55315	0.320136	1.72786	0.0840135	0.156419
ENSMUSG00000005682	Pan2	929	627	620	948	675	556	705	506	1098	970	1504	768	839.371	0.874587	0.197356	4.43153	9.36e-06	0.000104033		ENSMUSG00000005682	933.172	-0.810452	0.223599	-3.62458	0.000289435	0.00162827		ENSMUSG00000005682	673.318	0.0284224	0.159046	0.178706	0.858169	0.903111
ENSMUSG00000005683	Cs	11607	6822	8961	10628	11397	12144	14884	12777	15182	9442	15314	10089	12403.2	-0.00113255	0.129189	-0.00876667	0.993005	0.996573		ENSMUSG00000005683	10902.5	-0.721137	0.172199	-4.18781	2.82e-05	0.000224349		ENSMUSG00000005683	11120	-0.758305	0.118718	-6.38744	1.69e-10	4.58056e-09
ENSMUSG00000005686	Ampd3	1435	582	977	1469	1445	1122	1579	1135	1741	1130	1411	1021	1296.35	0.0376395	0.1399	0.269047	0.787894	0.891431		ENSMUSG00000005686	1191.54	-0.60143	0.225377	-2.66855	0.00761785	0.0241632		ENSMUSG00000005686	1195.44	-0.597671	0.218013	-2.74144	0.00611705	0.018802
ENSMUSG00000005687	Bcas2	3121	2521	2670	2838	1513	1680	1858	1607	2385	1544	2059	1904	1793.11	0.286183	0.0961695	2.97582	0.00292207	0.0153942		ENSMUSG00000005687	2307.11	0.188637	0.155718	1.2114	0.22574	0.349037		ENSMUSG00000005687	2142.34	0.436524	0.119539	3.65173	0.000260483	0.00132457
ENSMUSG00000005698	Ctcf	3139	1212	1939	3731	2680	2877	2926	2696	2985	2066	1817	2469	2531.62	-0.214906	0.150889	-1.42427	0.154369	0.328293		ENSMUSG00000005698	2336.03	-0.280773	0.272895	-1.02887	0.303542	0.436037		ENSMUSG00000005698	2591.86	-0.530999	0.242082	-2.19347	0.0282736	0.0655067
ENSMUSG00000005699	Pard6a	291	266	233	257	139	109	177	107	139	92	169	95	125.581	-0.0621458	0.219875	-0.282641	0.777452	0.88505		ENSMUSG00000005699	183.487	0.785694	0.239421	3.28164	0.00103204	0.0047151		ENSMUSG00000005699	188.648	0.685844	0.204837	3.34825	0.000813236	0.00348309
ENSMUSG00000005705	Agrp	12	21	13	18	7	4	10	7	9	2	2	9	6.08904	-0.307075	0.668002	-0.459691	0.645738	0.801219		ENSMUSG00000005705	10.2633	1.27069	0.611921	2.07657	0.0378417	0.0882415		ENSMUSG00000005705	11.072	0.918599	0.503979	1.82269	0.0683499	0.132857
ENSMUSG00000005718	Tfap4	1113	1115	1002	1469	541	673	649	654	600	411	466	489	552.36	-0.315067	0.126008	-2.50038	0.0124061	0.0501498		ENSMUSG00000005718	787.602	0.944282	0.190388	4.95978	7.06e-07	9.20514e-06		ENSMUSG00000005718	864.656	0.589894	0.173179	3.40627	0.00065858	0.00291412
ENSMUSG00000005732	Ranbp1	10368	9349	9167	10406	6516	8686	8652	9005	7968	4393	3365	5813	6670.63	-0.577128	0.225772	-2.55624	0.0105811	0.0441947		ENSMUSG00000005732	7273.98	0.569754	0.249337	2.28508	0.022308	0.0580417		ENSMUSG00000005732	8858.31	-0.0476374	0.160887	-0.296092	0.76716	0.837471
ENSMUSG00000005774	Rfx5	431	155	278	472	201	193	236	190	420	335	343	336	279.683	0.855805	0.121045	7.07012	1.55e-12	4.99e-11		ENSMUSG00000005774	337.778	-0.483842	0.256644	-1.88526	0.0593945	0.125364		ENSMUSG00000005774	253.342	0.339277	0.247737	1.36951	0.17084	0.272805
ENSMUSG00000005779	Psmb4	6875	7475	6845	4689	3656	3042	4485	3731	6345	4291	5764	4245	4372.72	0.507276	0.120113	4.22332	2.41e-05	0.000244461		ENSMUSG00000005779	5737.15	0.0600949	0.252084	0.238392	0.811577	0.878375		ENSMUSG00000005779	4964.8	0.528176	0.23746	2.22427	0.0261303	0.0614285
ENSMUSG00000005802	Slc30a4	3675	1488	2133	4923	2726	2832	2975	3017	4209	3734	4069	3038	3296.93	0.427619	0.115932	3.68854	0.000225544	0.00172962		ENSMUSG00000005802	3350.38	-0.688798	0.277274	-2.48418	0.0129849	0.0374793		ENSMUSG00000005802	2872.88	-0.296697	0.262804	-1.12897	0.258912	0.376567
ENSMUSG00000005803	Sqor	224	149	207	149	128	50	111	55	60	110	219	39	95.7184	0.377115	0.49419	0.763098	0.445405	0.648253		ENSMUSG00000005803	139.452	0.439337	0.448746	0.979034	0.327563	0.461922		ENSMUSG00000005803	127.239	0.782618	0.318066	2.46055	0.0138723	0.0366262
ENSMUSG00000005804	Bloc1s6	1584	891	1049	1675	924	861	982	870	1106	958	1136	778	940.979	0.174026	0.122302	1.42292	0.154758	0.32875		ENSMUSG00000005804	1103.78	0.0335784	0.18897	0.177692	0.858965	0.909121		ENSMUSG00000005804	1058.2	0.17154	0.155802	1.10101	0.270893	0.389649
ENSMUSG00000005813	Metap1	3286	1737	2225	3574	2129	2446	2615	2474	3509	2258	2723	2535	2546.72	0.226012	0.0932556	2.42358	0.0153683	0.059363		ENSMUSG00000005813	2660.13	-0.374883	0.183258	-2.04565	0.0407907	0.093427		ENSMUSG00000005813	2485.6	-0.18544	0.169564	-1.09363	0.274118	0.393347
ENSMUSG00000005823	Gpr108	1556	1027	1492	1181	937	776	1050	798	1031	1078	1491	677	968.936	0.316099	0.217626	1.45249	0.146367	0.316808		ENSMUSG00000005823	1164.72	-0.0266964	0.255902	-0.104323	0.916913	0.946703		ENSMUSG00000005823	1064.55	0.252506	0.16784	1.50445	0.132467	0.22436
ENSMUSG00000005846	Rsl1d1	10110	7142	7268	11871	4492	5840	5760	6609	5109	3077	3342	3732	4661.4	-0.541171	0.158437	-3.41568	0.000636228	0.00415014		ENSMUSG00000005846	6020.61	0.924817	0.181915	5.08378	3.7e-07	5.2099e-06		ENSMUSG00000005846	7071.14	0.34523	0.178441	1.9347	0.0530274	0.108491
ENSMUSG00000005871	Apc	1029	434	628	2103	1846	2107	1904	1633	2896	1746	1623	2168	1962.68	0.204663	0.169725	1.20585	0.227875	0.42489		ENSMUSG00000005871	1585.41	-1.39804	0.364639	-3.83403	0.000126058	0.000808341		ENSMUSG00000005871	1465.84	-1.22799	0.347358	-3.53524	0.000407411	0.00193657
ENSMUSG00000005873	Reep5	3756	2655	3103	2542	3773	3598	4643	3831	3484	3251	4514	2756	3681.61	-0.124274	0.154239	-0.805725	0.420401	0.626454		ENSMUSG00000005873	3256.17	-0.536292	0.21754	-2.46525	0.0136916	0.0390696		ENSMUSG00000005873	3494.49	-0.698457	0.160998	-4.3383	1.44e-05	0.000109422
ENSMUSG00000005881	Ergic3	3284	2946	3714	2322	1683	1417	1876	1372	1720	1934	2231	1092	1648.7	0.192937	0.213704	0.902824	0.366619	0.575809		ENSMUSG00000005881	2334.24	0.513857	0.281954	1.82248	0.0683815	0.140003		ENSMUSG00000005881	2241.6	0.667795	0.216432	3.08547	0.00203229	0.00746865
ENSMUSG00000005882	Uqcc1	945	664	669	944	700	840	839	903	764	521	607	594	710.164	-0.362063	0.122613	-2.9529	0.003148	0.0163796		ENSMUSG00000005882	690.664	0.0450547	0.153255	0.293985	0.768769	0.847522		ENSMUSG00000005882	801.95	-0.35528	0.14816	-2.39794	0.0164876	0.0422323
ENSMUSG00000005883	Spo11	23	9	17	25	16	19	16	19	20	20	38	7	19.0866	0.307436	0.452961	0.678725	0.497312	0.691373		ENSMUSG00000005883	19.3691	-0.549239	0.485692	-1.13084	0.258123	0.385954		ENSMUSG00000005883	17.5135	-0.269183	0.377823	-0.712458	0.476181	0.594217
ENSMUSG00000005886	Ncoa2	940	351	558	1821	1267	1315	1293	1086	2191	1554	1546	1678	1476.08	0.531349	0.121957	4.35686	1.32e-05	0.000142579		ENSMUSG00000005886	1334.63	-1.32588	0.358864	-3.69466	0.000220185	0.00129385		ENSMUSG00000005886	1062.56	-0.828602	0.3508	-2.36203	0.0181751	0.0457325
ENSMUSG00000005893	Nr2c2	1151	521	731	1942	1324	1364	1320	1254	1763	1249	1015	1322	1311.09	0.0634645	0.157379	0.40326	0.686757	0.828913		ENSMUSG00000005893	1188.19	-0.684305	0.313781	-2.18083	0.0291957	0.0717282		ENSMUSG00000005893	1180.19	-0.656224	0.290086	-2.26217	0.0236868	0.056594
ENSMUSG00000005897	Nr2c1	1223	529	768	1412	698	437	651	433	576	498	618	460	539.827	0.00674868	0.190717	0.0353858	0.971772	0.98643		ENSMUSG00000005897	711.992	0.492292	0.239487	2.05561	0.0398204	0.0917485		ENSMUSG00000005897	720.735	0.466055	0.254677	1.82998	0.0672527	0.131077
ENSMUSG00000005899	Smpd4	1808	1116	1174	2149	1468	1811	1848	1631	1457	922	907	1037	1358.8	-0.607632	0.133573	-4.54908	5.39e-06	6.35e-05		ENSMUSG00000005899	1260.07	0.188978	0.205402	0.920037	0.357553	0.4925		ENSMUSG00000005899	1598.27	-0.456196	0.176732	-2.58128	0.00984336	0.0276408
ENSMUSG00000005907	Pex1	393	173	284	366	426	382	466	366	519	392	482	395	422.836	0.168998	0.110233	1.53311	0.12525	0.283932		ENSMUSG00000005907	374.675	-0.912468	0.198656	-4.59321	4.36e-06	4.53495e-05		ENSMUSG00000005907	354.429	-0.777661	0.186074	-4.17931	2.92e-05	0.000202493
ENSMUSG00000005917	Otx1	78	57	75	103	74	56	114	54	87	32	103	56	69.6486	-0.0695432	0.327778	-0.212165	0.831978	0.915486		ENSMUSG00000005917	71.2128	-0.134865	0.320462	-0.420846	0.673868	0.776026		ENSMUSG00000005917	74.26	-0.23762	0.262951	-0.903669	0.366171	0.489964
ENSMUSG00000005936	Kctd20	2366	1364	1596	2273	1969	2057	2367	2124	2518	1472	1638	1862	1965.27	-0.15037	0.125181	-1.20123	0.229663	0.427053		ENSMUSG00000005936	1838.36	-0.314737	0.180325	-1.74539	0.0809178	0.159944		ENSMUSG00000005936	1986.82	-0.501548	0.132183	-3.79434	0.000148036	0.000814386
ENSMUSG00000005947	Itgae	4	2	9	7	2	0	0	1	4	3	3	4	2.15027	2.25561	1.16459	1.93683	0.0527656	NA		ENSMUSG00000005947	4.31611	0.313179	0.753026	0.415894	0.677487	0.778206		ENSMUSG00000005947	2.81953	2.53191	1.15732	2.18774	0.0286886	0.066312
ENSMUSG00000005949	Ctns	822	460	792	554	354	216	312	210	328	630	453	258	348.151	0.69905	0.32074	2.17949	0.0292951	0.0981847		ENSMUSG00000005949	522.296	0.28874	0.330117	0.87466	0.381759	0.517088		ENSMUSG00000005949	437.28	0.949961	0.241751	3.92949	8.51e-05	0.000507234
ENSMUSG00000005951	Shpk	131	62	176	65	64	18	46	19	25	99	170	20	58.1048	1.17427	0.644587	1.82174	0.068494	0.185381		ENSMUSG00000005951	91.721	0.115677	0.596647	0.193878	0.846271	0.900841		ENSMUSG00000005951	67.8786	1.25824	0.462658	2.71959	0.00653637	0.0198485
ENSMUSG00000005958	Ephb3	473	329	459	391	292	300	305	268	429	476	695	270	376.7	0.729236	0.249539	2.92233	0.00347419	0.0177951		ENSMUSG00000005958	438.46	-0.502399	0.280955	-1.78818	0.0737466	0.148536		ENSMUSG00000005958	341.657	0.188819	0.158468	1.19153	0.233447	0.348096
ENSMUSG00000005968	Tuft1	729	456	585	645	458	625	490	526	616	407	702	373	515.77	0.0209909	0.194135	0.108126	0.913896	0.958045		ENSMUSG00000005968	546.923	-0.114406	0.205274	-0.557334	0.577299	0.696661		ENSMUSG00000005968	552.328	-0.130794	0.166973	-0.783324	0.433437	0.554269
ENSMUSG00000005973	Rcn1	2444	1322	1889	1990	1891	1812	2011	1838	1609	1594	1813	1250	1708.99	-0.216595	0.137601	-1.57408	0.115468	0.268045		ENSMUSG00000005973	1691.58	-0.063303	0.187202	-0.338153	0.735248	0.822222		ENSMUSG00000005973	1864.48	-0.316607	0.134996	-2.34531	0.0190113	0.0474668
ENSMUSG00000005980	Dnase1	10	5	7	9	8	14	12	11	6	8	3	6	8.43575	-0.905158	0.529601	-1.70913	0.0874266	0.221757		ENSMUSG00000005980	6.57248	0.0671892	0.6062	0.110837	0.911746	0.943528		ENSMUSG00000005980	9.50356	-0.869187	0.485374	-1.79076	0.0733323	0.140435
ENSMUSG00000005981	Trap1	5225	4244	4370	5228	3245	3320	4270	3740	3575	2945	4145	2476	3408.59	-0.104035	0.145423	-0.715394	0.474366	0.673134		ENSMUSG00000005981	3893.29	0.221435	0.180729	1.22523	0.220488	0.3429		ENSMUSG00000005981	4090.18	0.0792647	0.119246	0.664718	0.506231	0.621629
ENSMUSG00000005982	Naa60	2312	2100	2044	2496	1406	1451	1827	1481	1474	971	1085	1045	1316.45	-0.389309	0.0953892	-4.08127	4.48e-05	0.000425799		ENSMUSG00000005982	1611.88	0.664193	0.15943	4.16605	3.1e-05	0.000244525		ENSMUSG00000005982	1831.56	0.236212	0.130804	1.80585	0.0709413	0.136886
ENSMUSG00000005983	1700037C18Rik	122	157	143	101	63	47	61	64	40	51	25	37	48.2982	-0.552234	0.294852	-1.87292	0.0610792	0.170425		ENSMUSG00000005983	81.0052	1.47411	0.351043	4.19922	2.68e-05	0.000214525		ENSMUSG00000005983	91.8021	0.881816	0.284304	3.10167	0.00192434	0.00713491
ENSMUSG00000005986	Ankrd13d	65	41	72	24	77	53	81	51	26	24	63	12	47.1843	-1.03195	0.413096	-2.49809	0.0124864	0.0503953		ENSMUSG00000005986	39.4315	0.402611	0.497514	0.809247	0.418373	0.55345		ENSMUSG00000005986	58.2109	-0.666589	0.356726	-1.86863	0.0616745	0.12241
ENSMUSG00000006005	Tpr	7088	4216	4687	11000	8640	9601	9816	9039	11164	6871	7398	8508	8741.27	-0.0922057	0.122325	-0.753777	0.450983	0.653864		ENSMUSG00000006005	7500.26	-0.688866	0.25505	-2.70091	0.00691504	0.0223801		ENSMUSG00000006005	7965.24	-0.817242	0.232065	-3.52161	0.000428941	0.0020238
ENSMUSG00000006010	Odr4	968	493	604	970	595	485	609	529	549	637	627	361	544.483	0.0277017	0.202018	0.137125	0.890932	0.946525		ENSMUSG00000006010	624.971	0.112494	0.246582	0.456212	0.648237	0.755637		ENSMUSG00000006010	629.286	0.104369	0.177737	0.587208	0.557064	0.666223
ENSMUSG00000006014	Prg4	25	20	22	16	14	14	26	28	20	12	15	24	18.8795	-0.149824	0.397211	-0.377191	0.706031	0.840143		ENSMUSG00000006014	19.0575	-0.0934764	0.403994	-0.23138	0.817019	0.881465		ENSMUSG00000006014	20.4035	-0.281219	0.383504	-0.73329	0.463382	0.582562
ENSMUSG00000006019	Dhx34	487	392	394	363	307	190	312	204	249	450	716	172	324.146	0.715593	0.389995	1.83487	0.0665242	0.181325		ENSMUSG00000006019	401.501	-0.282756	0.393412	-0.718727	0.472309	0.604513		ENSMUSG00000006019	319.489	0.394903	0.21547	1.83275	0.0668396	0.130462
ENSMUSG00000006021	Kptn	310	290	306	222	177	134	192	153	115	128	142	83	138.691	-0.430708	0.209403	-2.05684	0.039702	0.12339		ENSMUSG00000006021	190.996	0.965891	0.27001	3.57724	0.000347244	0.00189577		ENSMUSG00000006021	216.087	0.496669	0.22171	2.24018	0.0250793	0.059416
ENSMUSG00000006024	Napa	3040	2852	2685	2892	1421	1670	1973	1728	1816	1315	1343	1276	1541.13	-0.196041	0.107596	-1.82202	0.0684522	0.185342		ENSMUSG00000006024	2059.18	0.696566	0.172337	4.04188	5.3e-05	0.000390592		ENSMUSG00000006024	2203.28	0.460671	0.154439	2.98286	0.00285566	0.00994725
ENSMUSG00000006050	Sra1	1190	1165	1179	983	623	614	825	715	964	717	976	685	753.406	0.310757	0.122233	2.54232	0.0110118	0.0456294		ENSMUSG00000006050	961.791	0.146106	0.209312	0.698033	0.485156	0.616344		ENSMUSG00000006050	885.014	0.417835	0.186547	2.23984	0.0251016	0.0594605
ENSMUSG00000006057	Atp5g1	684	1104	616	626	262	238	391	276	414	236	278	217	281.422	0.00333522	0.17258	0.0193256	0.984581	0.992025		ENSMUSG00000006057	502.79	1.17668	0.313629	3.75181	0.000175561	0.00107028		ENSMUSG00000006057	506.946	1.13748	0.29715	3.82798	0.0001292	0.000725139
ENSMUSG00000006058	Snf8	1343	1424	1343	978	764	848	941	851	864	591	611	656	753.485	-0.280434	0.10966	-2.5573	0.0105489	0.0441057		ENSMUSG00000006058	946.061	0.623945	0.242172	2.57645	0.0099821	0.0302181		ENSMUSG00000006058	1040.18	0.303002	0.217657	1.39211	0.16389	0.26428
ENSMUSG00000006095	Tbcb	1237	1319	1195	1012	744	763	904	795	653	497	635	513	676.866	-0.43491	0.0957642	-4.54147	5.59e-06	6.57e-05		ENSMUSG00000006095	850.577	0.765224	0.221391	3.45644	0.000547359	0.00277553		ENSMUSG00000006095	974.511	0.290969	0.196798	1.47851	0.139271	0.233145
ENSMUSG00000006127	Inpp5k	606	491	652	614	294	237	326	240	284	506	540	186	326.584	0.542155	0.324087	1.67287	0.0943534	0.23394		ENSMUSG00000006127	471.994	0.300252	0.338522	0.886951	0.375105	0.510419		ENSMUSG00000006127	410.784	0.802721	0.162203	4.94885	7.47e-07	8.35291e-06
ENSMUSG00000006134	Crkl	2497	1241	1455	3371	2167	2351	2466	2281	2523	1441	1429	1820	2022.46	-0.329645	0.151072	-2.18204	0.0291067	0.0977559		ENSMUSG00000006134	1886.5	-0.11342	0.26923	-0.421274	0.673555	0.775789		ENSMUSG00000006134	2179.13	-0.478817	0.235098	-2.03667	0.0416829	0.0895652
ENSMUSG00000006143	Upk3bl	61	15	76	16	13	3	3	7	16	103	274	2	53.2878	3.95204	1.26539	3.12319	0.00178904	0.010125		ENSMUSG00000006143	73.0265	-1.5882	1.23617	-1.28477	0.198872	0.317192		ENSMUSG00000006143	21.9526	2.34342	0.655972	3.57243	0.00035368	0.00171892	*
ENSMUSG00000006154	Eps8l1	96	56	96	69	74	91	92	86	4	6	3	2	43.5889	-4.47059	0.427816	-10.4498	1.47e-25	1.43e-23	*	ENSMUSG00000006154	36.7612	4.07215	0.481447	8.45816	2.72e-17	2.42921e-15	*	ENSMUSG00000006154	81.753	-0.432593	0.228473	-1.89341	0.0583035	0.117007		x
ENSMUSG00000006169	Clint1	3140	1052	1951	3760	2579	2640	3057	2404	2676	2131	2660	2097	2494.65	-0.110806	0.0930609	-1.19068	0.233777	0.432338		ENSMUSG00000006169	2349.3	-0.339275	0.278713	-1.2173	0.223492	0.346427		ENSMUSG00000006169	2501.18	-0.483953	0.266488	-1.81604	0.0693641	0.134466
ENSMUSG00000006179	Prss16	183	176	140	174	9	10	19	14	31	10	24	26	17.4375	0.844023	0.411118	2.05299	0.0400732	0.124327		ENSMUSG00000006179	87.0202	2.59607	0.30834	8.41948	3.78e-17	3.31336e-15	*	ENSMUSG00000006179	81.9083	3.4006	0.301037	11.2963	1.37e-29	4.85626e-27	*
ENSMUSG00000006191	Cdkal1	339	186	213	360	246	276	265	244	329	233	355	252	271.391	0.218804	0.141445	1.54692	0.121881	0.278713		ENSMUSG00000006191	277.337	-0.438783	0.20936	-2.09583	0.036097	0.085053		ENSMUSG00000006191	259.479	-0.255833	0.183058	-1.39755	0.162249	0.262318
ENSMUSG00000006205	Htra1	13698	13768	11134	14095	8110	5844	8388	6299	3550	3879	6472	2143	5484.26	-0.788762	0.280919	-2.80779	0.00498821	0.0240574		ENSMUSG00000006205	8056.56	1.41252	0.308594	4.57728	4.71e-06	4.84085e-05		ENSMUSG00000006205	9775.52	0.586229	0.18294	3.20448	0.00135305	0.00529622
ENSMUSG00000006215	Zbtb17	1252	885	1043	942	821	767	994	700	1056	688	1047	740	836.022	0.144078	0.130853	1.10106	0.270869	0.475939		ENSMUSG00000006215	933.564	-0.0843128	0.181416	-0.464749	0.642111	0.750679		ENSMUSG00000006215	901.695	0.0227938	0.152093	0.149867	0.880869	0.919667
ENSMUSG00000006218	Fam131c	33	27	42	10	9	1	4	2	39	9	49	18	15.7627	2.82801	0.666367	4.24392	2.2e-05	0.00022484	*	ENSMUSG00000006218	27.8178	-0.270714	0.536845	-0.504269	0.614072	0.727408		ENSMUSG00000006218	14.8962	2.52885	0.664394	3.80625	0.000141089	0.000780628	*
ENSMUSG00000006219	Fblim1	2198	843	1904	1232	2552	2642	3052	2578	3921	3049	3063	2880	2931.74	0.301268	0.0850567	3.54197	0.000397149	0.00279733		ENSMUSG00000006219	2435.61	-1.41055	0.256178	-5.50614	3.67e-08	6.74432e-07		ENSMUSG00000006219	2147.75	-1.14528	0.241519	-4.74199	2.12e-06	2.07523e-05
ENSMUSG00000006241	Ccdc159	56	35	32	46	44	17	48	21	53	70	105	39	49.3847	1.10723	0.405856	2.72813	0.00636947	0.0293182		ENSMUSG00000006241	55.2515	-1.00723	0.349713	-2.88017	0.00397457	0.0143458		ENSMUSG00000006241	35.9363	0.0648036	0.356392	0.181832	0.855714	0.901361
ENSMUSG00000006262	Mob1b	3856	1487	1992	5575	4322	3900	4046	3851	4467	2457	2288	3494	3546.53	-0.312678	0.190793	-1.63883	0.101248	0.245021		ENSMUSG00000006262	3077.79	-0.361098	0.332425	-1.08625	0.277367	0.407438		ENSMUSG00000006262	3566.61	-0.707631	0.296784	-2.38433	0.0171102	0.0435338
ENSMUSG00000006273	Atp6v1b2	3028	2091	2291	3122	2480	2884	3275	2809	4031	2746	3749	2920	3063.19	0.271986	0.0954649	2.84907	0.00438477	0.0216961		ENSMUSG00000006273	2978.78	-0.678878	0.141678	-4.79169	1.65e-06	1.9452e-05		ENSMUSG00000006273	2712.5	-0.444326	0.118095	-3.76245	0.00016826	0.00090878
ENSMUSG00000006276	Eps15l1	1774	1174	1377	1804	1545	1492	1702	1463	1895	1461	1536	1369	1537.37	0.0571502	0.0841982	0.678759	0.497291	0.691373		ENSMUSG00000006276	1522.95	-0.365012	0.134781	-2.7082	0.00676497	0.0219864		ENSMUSG00000006276	1516.23	-0.344824	0.107515	-3.20722	0.00134023	0.00525456
ENSMUSG00000006281	Tep1	953	652	707	1440	1162	890	1249	792	1254	1305	1975	912	1180.32	0.466627	0.23532	1.98294	0.047374	0.141456		ENSMUSG00000006281	1151.96	-0.89498	0.28	-3.19636	0.00139173	0.00603481		ENSMUSG00000006281	961.815	-0.462983	0.225262	-2.05531	0.039849	0.0864747
ENSMUSG00000006288	Ttc5	965	620	954	732	670	499	739	495	809	1034	1224	593	754.715	0.673117	0.243146	2.76836	0.00563387	0.0265128		ENSMUSG00000006288	865.893	-0.499011	0.269645	-1.85062	0.0642238	0.133352		ENSMUSG00000006288	687.164	0.137205	0.193834	0.707848	0.479039	0.596889
ENSMUSG00000006289	Osgep	839	777	909	590	569	437	644	444	419	505	809	315	511.698	0.0271974	0.272014	0.0999853	0.920356	0.961601		ENSMUSG00000006289	631.723	0.304782	0.320736	0.950259	0.341981	0.476878		ENSMUSG00000006289	634.958	0.293838	0.226113	1.29951	0.193767	0.300912
ENSMUSG00000006299	Aamp	6576	5562	6137	5270	2863	2734	3521	3112	3528	2917	3453	2469	3031.75	0.0625978	0.110817	0.564874	0.572159	0.748592		ENSMUSG00000006299	4307.34	0.625331	0.185548	3.37019	0.00075117	0.00361343		ENSMUSG00000006299	4289.34	0.649183	0.156589	4.14578	3.39e-05	0.000229472
ENSMUSG00000006301	Tmbim1	2831	1842	2310	2553	1854	1842	2117	1876	2762	2384	3229	1973	2230.37	0.473419	0.137969	3.43135	0.000600582	0.00396576		ENSMUSG00000006301	2457.32	-0.449097	0.176005	-2.55161	0.0107227	0.0320615		ENSMUSG00000006301	2094.07	-0.0127278	0.100751	-0.12633	0.899471	0.93252
ENSMUSG00000006304	Arpc2	10286	6857	9104	8762	7693	7532	8404	7753	9924	6905	8649	7141	7883.67	0.092727	0.0696381	1.33155	0.183006	0.368333		ENSMUSG00000006304	8280.3	-0.217181	0.140335	-1.54759	0.12172	0.218531		ENSMUSG00000006304	8138.42	-0.161718	0.116041	-1.39363	0.163429	0.263737
ENSMUSG00000006307	Kmt2b	1459	1087	1090	2043	1279	1602	1503	1266	1884	1052	1008	1305	1337.52	-0.0766392	0.171654	-0.446474	0.655255	0.807964		ENSMUSG00000006307	1325.96	-0.214219	0.23048	-0.929447	0.352658	0.487277		ENSMUSG00000006307	1389.71	-0.328716	0.188219	-1.74646	0.0807311	0.151771
ENSMUSG00000006310	Zbtb32	49	31	45	13	13	6	20	8	3	0	10	2	7.40984	-1.61206	0.770332	-2.09268	0.0363777	0.11583		ENSMUSG00000006310	17.3761	2.92611	0.695411	4.20774	2.58e-05	0.000207515	*	ENSMUSG00000006310	21.72	1.28027	0.504749	2.53646	0.0111981	0.0307588
ENSMUSG00000006313	Upk1a	21	38	25	16	7	14	4	5	16	13	8	9	9.45372	0.643463	0.545801	1.17893	0.238425	0.43713		ENSMUSG00000006313	17.9389	0.872994	0.487524	1.79067	0.0733467	0.1479		ENSMUSG00000006313	15.8326	1.4736	0.552093	2.66911	0.00760526	0.0223906
ENSMUSG00000006315	Tmem147	1700	2020	1726	1277	766	1045	1132	998	827	606	637	543	803.319	-0.550875	0.130366	-4.22559	2.38e-05	0.000242249		ENSMUSG00000006315	1119.4	1.09741	0.255452	4.29596	1.74e-05	0.000148553		ENSMUSG00000006315	1301.86	0.504396	0.245253	2.05663	0.0397214	0.0862325
ENSMUSG00000006333	Rps9	60287	56810	61866	40644	23941	19404	24459	23252	20100	21505	23980	14735	21218	-0.126895	0.173433	-0.731667	0.464372	0.665566		ENSMUSG00000006333	35740.1	1.15255	0.259744	4.43725	9.11e-06	8.50333e-05		ENSMUSG00000006333	37162.4	0.986079	0.217338	4.53708	5.7e-06	4.89854e-05
ENSMUSG00000006335	Tfpt	768	897	619	614	200	284	301	256	195	121	127	131	197.36	-0.820961	0.164638	-4.98647	6.15e-07	8.81e-06		ENSMUSG00000006335	405.6	2.06851	0.262939	7.86687	3.64e-15	2.36341e-13	*	ENSMUSG00000006335	469.992	1.20478	0.244597	4.92556	8.41e-07	9.279e-06
ENSMUSG00000006342	Susd2	1	7	4	11	10	5	2	4	6	1	4	6	4.71182	-0.303135	0.763262	-0.397157	0.691252	0.831968		ENSMUSG00000006342	4.88542	0.156217	0.823092	0.189793	0.849471	0.902738		ENSMUSG00000006342	5.53904	-0.184712	0.792527	-0.233067	0.815709	0.872471
ENSMUSG00000006356	Crip2	177	149	213	114	116	170	156	124	318	126	326	217	189.647	0.81933	0.247548	3.30978	0.000933705	0.00580994		ENSMUSG00000006356	205.636	-0.863474	0.31656	-2.72768	0.00637822	0.0209731		ENSMUSG00000006356	150.624	-0.0832312	0.264888	-0.314213	0.753359	0.827624
ENSMUSG00000006360	Crip1	3779	3560	5396	1373	3525	4894	4598	4452	3553	4083	5443	3118	4174.94	-0.0491432	0.204077	-0.240807	0.809705	0.903225		ENSMUSG00000006360	3849.84	-0.483208	0.393294	-1.22862	0.219215	0.341362		ENSMUSG00000006360	4001.79	-0.573601	0.365208	-1.57062	0.116272	0.202295
ENSMUSG00000006373	Pgrmc1	2885	1706	2585	2523	1340	1392	1535	1505	1339	1545	1507	1008	1386.29	-0.0364479	0.172816	-0.210906	0.832961	0.915984		ENSMUSG00000006373	1802.41	0.495454	0.210978	2.34837	0.0188559	0.0508068		ENSMUSG00000006373	1848.72	0.420862	0.13762	3.05815	0.00222707	0.00805185
ENSMUSG00000006378	Gcat	4245	4228	4224	2936	2199	2526	3146	2731	6094	3994	5565	3600	3666.83	0.893285	0.132677	6.73278	1.66e-11	4.81e-10		ENSMUSG00000006378	4367.16	-0.568661	0.242949	-2.34066	0.0192499	0.0516432		ENSMUSG00000006378	3207.52	0.284714	0.219982	1.29426	0.195576	0.302743
ENSMUSG00000006390	Elovl1	1377	1443	1452	1265	1825	2629	2524	2548	2456	1551	1548	1769	2069.61	-0.343046	0.158092	-2.16991	0.0300134	0.0999344		ENSMUSG00000006390	1618.37	-0.686493	0.214952	-3.1937	0.00140461	0.00607994		ENSMUSG00000006390	1926.38	-1.0707	0.203004	-5.27429	1.33e-07	1.80941e-06
ENSMUSG00000006392	Med8	1225	1168	1033	1077	644	856	908	971	809	521	642	561	725.388	-0.38116	0.144099	-2.64513	0.00816603	0.0359841		ENSMUSG00000006392	846.098	0.539778	0.188302	2.86655	0.00414976	0.0148617		ENSMUSG00000006392	965.023	0.118239	0.193199	0.612007	0.540533	0.651384
ENSMUSG00000006395	Hyi	253	231	260	120	166	95	157	106	141	178	347	87	158.042	0.572659	0.373569	1.53294	0.12529	0.283992		ENSMUSG00000006395	200.966	-0.0861592	0.419264	-0.205501	0.837181	0.894817		ENSMUSG00000006395	169.115	0.449009	0.317996	1.412	0.157951	0.25704
ENSMUSG00000006398	Cdc20	3876	2396	3817	2089	3313	3571	4182	3962	4723	3002	5855	3175	3899.58	0.186624	0.179358	1.04051	0.298102	0.50662		ENSMUSG00000006398	3616.1	-0.758994	0.278691	-2.72342	0.00646098	0.0211962		ENSMUSG00000006398	3402.08	-0.609034	0.230103	-2.64679	0.00812594	0.0236588
ENSMUSG00000006403	Adamts4	419	100	583	119	93	71	159	95	1144	935	1020	841	544.285	3.29838	0.193212	17.0713	2.43e-65	1.77e-62	*	ENSMUSG00000006403	673.175	-2.02587	0.458991	-4.41374	1.02e-05	9.35272e-05	*	ENSMUSG00000006403	189.73	1.24276	0.484384	2.56565	0.0102984	0.028655		x
ENSMUSG00000006411	Nectin4	75	31	67	43	25	11	21	11	3	4	4	1	9.75271	-2.4554	0.617944	-3.9735	7.08e-05	0.000633407	*	ENSMUSG00000006411	24.9981	3.83064	0.554264	6.91121	4.81e-12	1.94023e-10	*	ENSMUSG00000006411	32.7053	1.34112	0.383869	3.4937	0.000476377	0.00221002		x
ENSMUSG00000006412	Pfdn2	1872	1925	2108	1561	1001	1229	1272	1098	1992	1254	1854	1396	1365.01	0.531737	0.115411	4.60734	4.08e-06	4.94e-05		ENSMUSG00000006412	1721.39	-0.075515	0.223482	-0.337903	0.735437	0.822222		ENSMUSG00000006412	1468.93	0.416402	0.201373	2.06781	0.0386576	0.0843631
ENSMUSG00000006418	Rnf114	2184	1491	1855	1715	1300	1167	1597	1196	1535	1394	2555	1070	1455.87	0.364054	0.231736	1.57099	0.116186	0.269248		ENSMUSG00000006418	1691.4	-0.174721	0.262054	-0.666739	0.504939	0.63433		ENSMUSG00000006418	1513.58	0.152866	0.139537	1.09552	0.273289	0.392392
ENSMUSG00000006423	C330007P06Rik	830	318	528	1189	581	586	639	596	780	688	531	624	623.369	0.180752	0.148698	1.21557	0.224149	0.420752		ENSMUSG00000006423	662.184	-0.269613	0.302082	-0.892515	0.372117	0.507414		ENSMUSG00000006423	630.673	-0.123627	0.277871	-0.444907	0.656387	0.751278
ENSMUSG00000006435	Neurl1a	170	105	138	114	56	56	85	49	160	114	139	160	101.819	1.28049	0.208663	6.13664	8.43e-10	1.94e-08		ENSMUSG00000006435	136.72	-0.453123	0.228924	-1.97936	0.0477756	0.105691		ENSMUSG00000006435	91.186	0.792102	0.229812	3.44675	0.000567378	0.00256672
ENSMUSG00000006442	Srm	4367	5879	3813	4476	2294	3798	3828	4038	3902	2219	2120	2637	3041.65	-0.328052	0.207818	-1.57856	0.114438	0.266345		ENSMUSG00000006442	3574.9	0.508848	0.26935	1.88917	0.0588692	0.124638		ENSMUSG00000006442	4010.64	0.137703	0.264748	0.520129	0.602974	0.707102
ENSMUSG00000006445	Epha2	9733	6096	6491	10857	10261	12028	14539	10064	18153	8771	15138	12893	12447.1	0.259401	0.161404	1.60715	0.108021	0.255886		ENSMUSG00000006445	11001.5	-1.05452	0.207845	-5.07359	3.9e-07	5.44718e-06		ENSMUSG00000006445	9970.74	-0.830792	0.164457	-5.05172	4.38e-07	5.23528e-06
ENSMUSG00000006457	Actn3	7	11	6	7	5	5	6	7	9	2	2	5	4.95826	-0.345508	0.672779	-0.513553	0.607565	0.774705		ENSMUSG00000006457	5.91653	0.539235	0.69295	0.778173	0.436467	0.570412		ENSMUSG00000006457	6.70364	0.145003	0.583293	0.248594	0.803675	0.864185
ENSMUSG00000006462	A530013C23Rik	18	8	8	6	2	3	4	2	4	10	5	5	4.47543	1.22194	0.743048	1.6445	0.100073	0.243341		ENSMUSG00000006462	7.76581	0.359147	0.622357	0.577076	0.563888	0.685599		ENSMUSG00000006462	5.82301	1.53913	0.69261	2.22222	0.0262683	0.0617128
ENSMUSG00000006463	Zdhhc24	310	234	236	377	167	175	201	166	224	192	232	168	188.444	0.250425	0.139125	1.80001	0.0718596	0.191993		ENSMUSG00000006463	237.812	0.167697	0.192372	0.871731	0.383355	0.518519		ENSMUSG00000006463	223.026	0.381905	0.163189	2.34026	0.0192702	0.04803
ENSMUSG00000006464	Bbs1	111	70	89	132	173	84	136	114	93	87	49	56	97.6539	-0.785189	0.293231	-2.67772	0.00741255	0.0333295		ENSMUSG00000006464	82.5625	0.15059	0.277118	0.543414	0.586844	0.70509		ENSMUSG00000006464	112.957	-0.670084	0.255021	-2.62757	0.0085998	0.0247435
ENSMUSG00000006476	Nsmf	1152	680	1172	872	1276	1113	1494	1084	1310	1105	960	995	1151.43	-0.12961	0.135755	-0.954731	0.339714	0.549306		ENSMUSG00000006476	1025.02	-0.50465	0.207849	-2.42796	0.0151841	0.0425556		ENSMUSG00000006476	1102.22	-0.670908	0.185278	-3.62109	0.000293369	0.00146495
ENSMUSG00000006488	Prl7a1	1	3	1	1	18	5	9	10	1	1	3	3	6.19577	-2.34528	0.767965	-3.05389	0.00225891	0.0123382		ENSMUSG00000006488	1.85139	-0.704131	1.14264	-0.616234	0.53774	0.662743		ENSMUSG00000006488	6.51172	-3.10086	0.825589	-3.75594	0.000172693	0.000929014	*
ENSMUSG00000006494	Pdk1	1594	473	1449	863	859	356	665	530	846	2626	1751	448	1033.15	1.33387	0.620109	2.15103	0.0314739	0.103581		ENSMUSG00000006494	1275.09	-0.782364	0.494204	-1.58308	0.113403	0.206676		ENSMUSG00000006494	800.724	0.515352	0.346801	1.48602	0.137275	0.230481
ENSMUSG00000006498	Ptbp1	12616	7392	9670	13561	14543	17152	18337	15773	19186	10759	11577	13891	14864	-0.214797	0.142641	-1.50585	0.132106	0.294594		ENSMUSG00000006498	12187.3	-0.691882	0.190607	-3.62989	0.000283538	0.00160134		ENSMUSG00000006498	13674.2	-0.943488	0.139637	-6.7567	1.41e-11	4.60811e-10
ENSMUSG00000006526	Stimate	734	623	629	657	604	556	718	547	849	543	681	695	639.604	0.23512	0.119355	1.96993	0.0488467	0.144604		ENSMUSG00000006526	670.704	-0.37399	0.174654	-2.14131	0.0322488	0.0778638		ENSMUSG00000006526	623.674	-0.176775	0.14161	-1.24832	0.211914	0.322339
ENSMUSG00000006527	Sfmbt1	247	142	179	306	157	87	102	97	338	155	134	243	161.729	0.988738	0.298977	3.30707	0.000942778	0.00585568		ENSMUSG00000006527	211.248	-0.328178	0.291911	-1.12424	0.260911	0.389182		ENSMUSG00000006527	154.987	0.627973	0.25722	2.44138	0.0146312	0.0383073
ENSMUSG00000006538	Ihh	3	1	2	2	0	1	2	4	2	1	0	2	1.47745	-0.435877	1.30445	-0.334145	0.73827	NA		ENSMUSG00000006538	1.53906	0.327326	1.20186	0.27235	0.785353	0.859066		ENSMUSG00000006538	1.81075	-0.146824	1.1191	-0.131199	0.895618	0.929862
ENSMUSG00000006567	Atp7b	4	1	3	1	5	1	6	2	16	9	5	5	5.92059	1.34542	0.699393	1.9237	0.0543918	0.156146		ENSMUSG00000006567	5.60686	-2.26247	0.77803	-2.90795	0.00363812	0.0133496		ENSMUSG00000006567	2.84188	-0.950317	0.934335	-1.01711	0.309103	0.431227
ENSMUSG00000006575	Rundc3a	18	13	8	8	4	2	6	4	8	0	9	6	4.68235	0.537462	0.791629	0.678932	0.497181	0.691339		ENSMUSG00000006575	8.23755	0.752159	0.669305	1.12379	0.261102	0.389386		ENSMUSG00000006575	7.36965	1.25438	0.610636	2.05421	0.0399554	0.0866035
ENSMUSG00000006576	Slc4a3	30	25	30	24	39	31	45	19	0	1	1	0	16.4196	-6.00656	1.05885	-5.6727	1.41e-08	2.74e-07	*	ENSMUSG00000006576	12.3874	5.45182	1.07071	5.09178	3.55e-07	5.01418e-06	*	ENSMUSG00000006576	30.2991	-0.594391	0.330503	-1.79845	0.0721065	0.138701		x
ENSMUSG00000006599	Gtf2h1	3158	2169	1919	3563	1687	1957	1996	1794	2455	1318	1280	1741	1745.53	-0.100689	0.172007	-0.585376	0.558295	0.738657		ENSMUSG00000006599	2090.02	0.342588	0.231527	1.47969	0.138956	0.241918		ENSMUSG00000006599	2190.1	0.204168	0.169978	1.20114	0.229696	0.343686
ENSMUSG00000006611	Hfe	197	130	184	85	59	18	58	28	45	56	59	39	44.9685	0.361336	0.379896	0.951142	0.341532	0.551444		ENSMUSG00000006611	93.8451	1.25931	0.336745	3.73966	0.00018427	0.00111225		ENSMUSG00000006611	88.381	1.58584	0.394129	4.02365	5.73e-05	0.000362616
ENSMUSG00000006638	Abhd1	422	269	423	196	306	240	324	234	333	291	326	236	282.714	0.152184	0.15501	0.981773	0.326212	0.536055		ENSMUSG00000006638	307.922	-0.166258	0.284794	-0.583781	0.559368	0.681736		ENSMUSG00000006638	296.167	-0.0504408	0.273358	-0.184523	0.853603	0.899839
ENSMUSG00000006641	Slc5a6	373	316	260	402	428	709	557	694	642	471	357	498	538.315	-0.237341	0.221722	-1.07045	0.284418	0.491864		ENSMUSG00000006641	418.336	-0.866347	0.223703	-3.87275	0.000107615	0.000706828		ENSMUSG00000006641	477.134	-1.1451	0.221059	-5.18005	2.22e-07	2.83739e-06
ENSMUSG00000006649	Nphs1	830	1232	908	606	247	282	273	268	256	274	351	249	273.614	0.136555	0.176194	0.775028	0.438323	0.64264		ENSMUSG00000006649	568.767	1.39328	0.324444	4.29436	1.75e-05	0.000149291		ENSMUSG00000006649	558.759	1.48826	0.292533	5.08748	3.63e-07	4.42664e-06
ENSMUSG00000006673	Qrich1	3718	2083	2758	4161	2976	3414	3598	3384	4443	2961	3509	3231	3387.95	0.118235	0.0860197	1.37451	0.169282	0.348635		ENSMUSG00000006673	3294.83	-0.498057	0.170196	-2.92636	0.00342949	0.0127221		ENSMUSG00000006673	3201.83	-0.416577	0.157193	-2.6501	0.00804681	0.023473
ENSMUSG00000006676	Usp19	5829	3360	4189	6078	4261	3934	5183	3892	6392	4807	5162	4488	4697.37	0.31788	0.0942359	3.37324	0.000742898	0.00475469		ENSMUSG00000006676	4945.53	-0.444332	0.154811	-2.87015	0.00410272	0.0147225		ENSMUSG00000006676	4456.82	-0.162663	0.142399	-1.1423	0.253329	0.370493
ENSMUSG00000006678	Pola1	1841	853	1127	2800	2005	1506	1980	1632	1416	1053	1272	1142	1477.64	-0.499966	0.124288	-4.02266	5.75e-05	0.000530709		ENSMUSG00000006678	1366.3	0.057537	0.276725	0.207921	0.83529	0.893459		ENSMUSG00000006678	1674.05	-0.475817	0.272128	-1.7485	0.0803773	0.151197
ENSMUSG00000006699	Cdc42	10392	6348	8887	9707	8309	8979	9967	10183	9016	6599	7552	6401	8244.56	-0.301259	0.0941736	-3.19898	0.00137917	0.00809051		ENSMUSG00000006699	7877.15	-0.0743246	0.133486	-0.556795	0.577668	0.696988		ENSMUSG00000006699	8978.39	-0.41306	0.13012	-3.17445	0.00150118	0.00578089
ENSMUSG00000006705	Pknox1	824	481	608	731	762	667	789	626	662	554	467	487	618.338	-0.341111	0.140445	-2.42879	0.0151493	0.0586899		ENSMUSG00000006705	584.533	-0.0584106	0.172805	-0.338014	0.735353	0.822222		ENSMUSG00000006705	676.134	-0.435918	0.136303	-3.19815	0.00138312	0.00539925
ENSMUSG00000006715	Gmnn	1891	1700	1608	1483	992	812	1054	969	1242	729	1193	831	959.456	0.089217	0.141842	0.628989	0.529357	0.715576		ENSMUSG00000006715	1285.22	0.458069	0.209658	2.18484	0.0289008	0.071141		ENSMUSG00000006715	1268.89	0.509307	0.174787	2.91387	0.00356978	0.0120077
ENSMUSG00000006717	Acot13	1073	1122	1026	749	661	457	788	512	597	649	1059	505	646.36	0.279183	0.250824	1.11306	0.265681	0.470555		ENSMUSG00000006717	835.531	0.206927	0.302364	0.684363	0.493746	0.623761		ENSMUSG00000006717	776.741	0.448004	0.246397	1.81822	0.0690305	0.13399
ENSMUSG00000006720	Zfp184	244	160	120	278	105	127	125	125	163	62	94	141	115.562	-0.0403876	0.255703	-0.157947	0.874499	0.937369		ENSMUSG00000006720	148.594	0.468098	0.31572	1.48263	0.138172	0.24096		ENSMUSG00000006720	152.608	0.39171	0.235955	1.6601	0.0968939	0.174894
ENSMUSG00000006724	Cyp27b1	18	21	10	26	18	20	12	14	14	7	7	12	12.8464	-0.650315	0.437575	-1.48618	0.137231	0.302419		ENSMUSG00000006724	13.7443	0.596883	0.480742	1.24159	0.214389	0.335658		ENSMUSG00000006724	17.1639	-0.0934446	0.420331	-0.222312	0.824071	0.878506
ENSMUSG00000006728	Cdk4	18235	16640	17685	15247	10389	9676	12110	10602	11332	8101	8262	8563	9728.21	-0.194071	0.0968808	-2.0032	0.0451564	0.136594		ENSMUSG00000006728	12515.1	0.605693	0.187575	3.22907	0.00124195	0.00549993		ENSMUSG00000006728	13413.1	0.372681	0.160236	2.32583	0.0200277	0.0495246
ENSMUSG00000006731	B4galnt1	4851	3714	4968	3441	3094	3366	3958	3300	3350	2985	2425	2558	3090.24	-0.220186	0.132604	-1.66048	0.0968174	0.238258		ENSMUSG00000006731	3442.23	0.270248	0.21887	1.23474	0.216926	0.338626		ENSMUSG00000006731	3759.69	0.0104706	0.181976	0.0575383	0.954116	0.969394
ENSMUSG00000006732	Mettl1	1350	1626	1053	1670	692	864	932	939	971	627	519	702	767.832	-0.242565	0.177996	-1.36276	0.172958	0.354412		ENSMUSG00000006732	1021	0.725947	0.257138	2.82318	0.00475501	0.0165847		ENSMUSG00000006732	1106.26	0.441854	0.220088	2.00762	0.0446832	0.094668
ENSMUSG00000006736	Tspan31	3583	2828	3839	2269	2333	2471	3066	2702	2970	1992	2663	2124	2495.24	-0.0774307	0.0944797	-0.819549	0.412473	0.619211		ENSMUSG00000006736	2723.02	0.0696683	0.232343	0.299851	0.764291	0.844176		ENSMUSG00000006736	2841.02	-0.0461959	0.215504	-0.214362	0.830265	0.882804
ENSMUSG00000006740	Kif5b	4562	1249	1988	7526	4839	6293	5243	5920	7539	4702	5153	6263	5678.07	0.120923	0.160253	0.754574	0.450505	0.65336		ENSMUSG00000006740	4808.8	-1.0411	0.393341	-2.6468	0.00812574	0.0255236		ENSMUSG00000006740	4648.87	-0.954455	0.38643	-2.46993	0.0135139	0.0358591
ENSMUSG00000006782	Cnp	1592	1107	1627	921	779	671	991	867	1251	936	1120	1017	942.853	0.436332	0.121402	3.59409	0.000325521	0.00235953		ENSMUSG00000006782	1174.75	-0.0290525	0.237839	-0.122152	0.902779	0.937656		ENSMUSG00000006782	1034.09	0.370298	0.230619	1.60567	0.108347	0.191323
ENSMUSG00000006784	Ttc25	13	7	10	2	7	3	1	3	11	8	11	4	5.93433	1.2842	0.685138	1.87437	0.0608798	0.170073		ENSMUSG00000006784	8.12304	-0.381584	0.625335	-0.610206	0.541725	0.666175		ENSMUSG00000006784	5.52768	0.864651	0.779927	1.10863	0.26759	0.38603
ENSMUSG00000006800	Sulf2	153	89	133	139	95	16	18	23	278	245	146	350	149.688	2.78599	0.695842	4.00377	6.23e-05	0.000567587	*	ENSMUSG00000006800	198.627	-1.35524	0.304134	-4.45605	8.35e-06	7.88272e-05		ENSMUSG00000006800	77.201	1.40047	0.504387	2.77658	0.00549341	0.0172102
ENSMUSG00000006818	Sod2	2416	1897	2083	2096	1677	2090	2141	1961	2458	1604	2122	1778	1946.72	0.0533376	0.102054	0.522639	0.601225	0.770074		ENSMUSG00000006818	2020.61	-0.21337	0.151929	-1.4044	0.160199	0.269996		ENSMUSG00000006818	2015.14	-0.198897	0.136812	-1.4538	0.146002	0.242057
ENSMUSG00000006850	Tmco6	153	104	152	85	175	53	125	70	159	165	293	85	139.06	0.76959	0.411697	1.86931	0.0615792	0.171609		ENSMUSG00000006850	150.62	-0.811443	0.362644	-2.23757	0.025249	0.063814		ENSMUSG00000006850	112.559	-0.074067	0.372779	-0.198689	0.842506	0.892462
ENSMUSG00000006906	Stambp	565	345	540	612	435	359	485	363	356	404	536	238	392.267	-0.0426297	0.232766	-0.183144	0.854685	0.927846		ENSMUSG00000006906	434.772	0.0807146	0.260979	0.309277	0.757111	0.8389		ENSMUSG00000006906	448.237	0.00264234	0.160987	0.0164134	0.986905	0.99167
ENSMUSG00000006920	Ezh1	649	439	459	699	422	277	482	267	513	667	980	358	492.769	0.863844	0.30539	2.82866	0.00467435	0.0228177		ENSMUSG00000006920	591.294	-0.514592	0.299832	-1.71627	0.0861131	0.167943		ENSMUSG00000006920	440.708	0.313833	0.209289	1.49952	0.133739	0.226021
ENSMUSG00000006930	Hap1	1232	1011	959	1130	399	255	373	249	406	199	357	250	303.766	-0.0542714	0.212863	-0.254959	0.798755	0.89768		ENSMUSG00000006930	640.362	1.54684	0.203265	7.60997	2.74e-14	1.60356e-12		ENSMUSG00000006930	652.554	1.45771	0.193879	7.51865	5.53e-14	2.68778e-12
ENSMUSG00000006932	Ctnnb1	25337	9030	21979	16598	21795	21404	24313	22543	33303	37396	32281	26607	27405	0.588593	0.154616	3.80681	0.000140769	0.00115184		ENSMUSG00000006932	25803.2	-1.20202	0.271868	-4.42135	9.81e-06	9.07165e-05		ENSMUSG00000006932	20181.8	-0.650243	0.237744	-2.73505	0.00623704	0.0190922
ENSMUSG00000006941	Eif1b	1422	1425	1564	1098	646	674	763	723	918	835	887	688	759.797	0.296513	0.118066	2.51142	0.0120248	0.0489317		ENSMUSG00000006941	1076.87	0.433639	0.231379	1.87415	0.0609097	0.127832		ENSMUSG00000006941	1003.94	0.690322	0.205751	3.35512	0.000793297	0.00340645
ENSMUSG00000006998	Psmd2	12230	8242	10276	9216	13912	14545	17900	15448	15580	9086	12087	10522	13347.5	-0.354777	0.100011	-3.54738	0.000389086	0.00275003		ENSMUSG00000006998	10794	-0.548167	0.167659	-3.26953	0.00107726	0.00488765		ENSMUSG00000006998	12834.1	-0.940297	0.136727	-6.87718	6.11e-12	2.13449e-10
ENSMUSG00000007021	Syngr3	10	14	19	9	25	16	22	6	47	11	69	16	25.4101	1.03819	0.564367	1.83957	0.0658318	0.179799		ENSMUSG00000007021	24.6755	-1.67794	0.558807	-3.00273	0.00267572	0.0103629		ENSMUSG00000007021	15.333	-0.675682	0.5107	-1.32305	0.185819	0.291096
ENSMUSG00000007029	Vars	27331	20443	21439	21963	17403	16124	21434	16974	18753	13863	22601	12044	17073.8	-0.0589813	0.164445	-0.358669	0.719843	0.848261		ENSMUSG00000007029	19184.1	0.132231	0.206408	0.64063	0.521763	0.649077		ENSMUSG00000007029	19866.1	0.0361484	0.129301	0.279568	0.779809	0.846749
ENSMUSG00000007030	Vwa7	49	22	51	29	95	64	85	33	58	171	203	41	94.5098	0.86016	0.504927	1.70353	0.0884684	0.223539		ENSMUSG00000007030	83.0015	-2.01775	0.50335	-4.00865	6.11e-05	0.000438098	*	ENSMUSG00000007030	54.2002	-1.19299	0.370589	-3.21916	0.00128566	0.00506911
ENSMUSG00000007033	Hspa1l	46	16	31	49	41	106	41	30	167	109	106	129	90.5522	1.25966	0.367719	3.4256	0.000613447	0.0040364		ENSMUSG00000007033	84.8048	-2.20545	0.284968	-7.73927	1e-14	6.0955e-13	*	ENSMUSG00000007033	45.2015	-0.994841	0.437823	-2.27224	0.0230719	0.0554493
ENSMUSG00000007036	Abhd16a	1323	918	1184	1041	961	966	1123	1039	1133	972	836	884	978.657	-0.0439269	0.124266	-0.353491	0.72372	0.851209		ENSMUSG00000007036	1017.47	-0.103186	0.180584	-0.571403	0.567727	0.688796		ENSMUSG00000007036	1051.36	-0.18553	0.13892	-1.33551	0.181708	0.285649
ENSMUSG00000007038	Neu1	660	484	635	435	779	679	948	786	1097	809	1237	816	880.87	0.353978	0.140814	2.5138	0.0119437	0.0486893		ENSMUSG00000007038	786.014	-1.14251	0.224297	-5.09373	3.51e-07	4.96947e-06		ENSMUSG00000007038	681.097	-0.825691	0.193578	-4.26541	2e-05	0.000145841
ENSMUSG00000007039	Ddah2	717	499	1046	277	666	326	556	375	292	492	1287	180	516.189	0.274326	0.631941	0.4341	0.664216	0.813504		ENSMUSG00000007039	594.161	-0.120697	0.541234	-0.223004	0.823532	0.885929		ENSMUSG00000007039	548.021	0.120585	0.385218	0.31303	0.754258	0.828317
ENSMUSG00000007041	Clic1	20068	18479	20425	12966	16760	15558	19472	17670	16691	12419	14865	11994	15426	-0.269623	0.0822	-3.28008	0.00103777	0.00635472		ENSMUSG00000007041	15723.4	0.0771923	0.233955	0.329945	0.741442	0.826872		ENSMUSG00000007041	17581.4	-0.231602	0.216764	-1.06845	0.285317	0.40561
ENSMUSG00000007050	Lsm2	1994	2739	1983	1778	1363	1792	1777	1883	1742	886	1004	1286	1437.97	-0.443123	0.182839	-2.42358	0.0153684	0.059363		ENSMUSG00000007050	1634.99	0.537245	0.285773	1.87997	0.0601116	0.126471		ENSMUSG00000007050	1902.74	0.051963	0.253412	0.205054	0.83753	0.88839
ENSMUSG00000007080	Pole	2776	1914	1945	4329	3217	2948	3782	2731	3451	1984	2706	2577	2866.74	-0.20553	0.123813	-1.66	0.0969144	0.23841		ENSMUSG00000007080	2632.39	-0.31019	0.23698	-1.30893	0.190559	0.306878		ENSMUSG00000007080	2908.23	-0.550881	0.217742	-2.52998	0.011407	0.0312257
ENSMUSG00000007097	Atp1a2	0	3	3	1	10	17	9	14	13	10	3	14	11.2453	-0.273413	0.527439	-0.518379	0.604194	0.772082		ENSMUSG00000007097	6.43304	-2.79444	0.860367	-3.24797	0.00116233	0.00520273	*	ENSMUSG00000007097	7.78316	-3.12529	0.75505	-4.13918	3.49e-05	0.000235584	*
ENSMUSG00000007207	Stx1a	339	273	294	319	283	322	315	269	386	176	281	250	278.871	-0.102444	0.16658	-0.614982	0.538567	0.722889		ENSMUSG00000007207	281.968	-0.128011	0.205139	-0.624024	0.532612	0.658539		ENSMUSG00000007207	298.105	-0.269574	0.145133	-1.85743	0.06325	0.124896
ENSMUSG00000007338	Mrpl49	1656	1273	1297	1431	1286	1455	1406	1461	1928	1122	1078	1488	1382.83	0.0349328	0.169457	0.206146	0.836677	0.918229		ENSMUSG00000007338	1387.61	-0.299584	0.203822	-1.46983	0.141607	0.245683		ENSMUSG00000007338	1393.43	-0.303651	0.13549	-2.24113	0.0250175	0.0593022
ENSMUSG00000007379	Dennd2c	159	76	109	214	194	241	228	221	363	217	228	263	240.749	0.310112	0.156052	1.98724	0.0468957	0.140439		ENSMUSG00000007379	204.844	-1.29705	0.25974	-4.99366	5.92e-07	7.85846e-06		ENSMUSG00000007379	180.594	-1.02305	0.240183	-4.25946	2.05e-05	0.00014927
ENSMUSG00000007411	Mark3	4078	2489	2748	4406	2618	2928	2863	2855	3427	2075	2372	2605	2676.65	-0.0711848	0.122636	-0.580457	0.561607	0.741006		ENSMUSG00000007411	2906.54	0.0500114	0.1814	0.275697	0.782781	0.857223		ENSMUSG00000007411	3029.04	-0.0582295	0.151504	-0.384342	0.700725	0.786082
ENSMUSG00000007415	Gatad1	4244	2925	3468	4084	3376	2998	3726	3451	3232	2188	2571	2456	2950.99	-0.335577	0.0939822	-3.57064	0.000356106	0.00254695		ENSMUSG00000007415	3032.92	0.169746	0.127979	1.32635	0.184723	0.299413		ENSMUSG00000007415	3464.39	-0.202677	0.105312	-1.92454	0.0542867	0.110587
ENSMUSG00000007458	M6pr	3564	2205	2767	3150	2360	2740	2989	2913	3995	2423	2630	3185	2862.74	0.192129	0.141269	1.36002	0.173823	0.355724		ENSMUSG00000007458	2939.98	-0.395394	0.172457	-2.2927	0.0218651	0.0570884		ENSMUSG00000007458	2779.77	-0.240757	0.1254	-1.91991	0.0548699	0.111617
ENSMUSG00000007476	Lrrc8a	5307	4085	4067	6995	4422	4546	5713	4228	6014	3827	4545	4314	4615.47	0.0247356	0.097165	0.254574	0.799052	0.897861		ENSMUSG00000007476	4766.42	-0.198119	0.178381	-1.11065	0.266718	0.395771		ENSMUSG00000007476	4803.69	-0.210361	0.159426	-1.31949	0.187006	0.292591
ENSMUSG00000007564	Ppp2r1a	10587	9618	10236	9240	8257	8461	10190	8988	10092	7911	10276	7145	8782.48	0.024429	0.103917	0.235081	0.814146	0.905439		ENSMUSG00000007564	9257.89	-0.134696	0.185053	-0.72788	0.466687	0.599074		ENSMUSG00000007564	9326.96	-0.149186	0.151199	-0.986689	0.323795	0.446484
ENSMUSG00000007570	Fance	1456	1576	1234	1311	961	851	1086	980	820	652	658	557	807.125	-0.485831	0.111017	-4.37616	1.21e-05	0.00013185		ENSMUSG00000007570	993.156	0.765525	0.215157	3.55798	0.000373719	0.00201195		ENSMUSG00000007570	1156.41	0.239733	0.191247	1.25353	0.210014	0.320328
ENSMUSG00000007589	Tinf2	1329	1000	1056	1276	749	649	891	732	1331	637	1248	856	866.667	0.452285	0.17343	2.60787	0.00911066	0.0392594		ENSMUSG00000007589	1058.82	-0.103677	0.203689	-0.508997	0.610754	0.72432		ENSMUSG00000007589	924.082	0.312513	0.121284	2.5767	0.00997479	0.0279027
ENSMUSG00000007591	Tssk4	12	5	8	7	9	8	6	5	17	19	9	11	10.5467	1.05017	0.497164	2.11231	0.0346595	0.111685		ENSMUSG00000007591	11.2058	-1.15795	0.509259	-2.2738	0.0229782	0.0593294		ENSMUSG00000007591	7.31452	-0.145468	0.549845	-0.264563	0.791346	0.855546
ENSMUSG00000007594	Hapln4	6	11	7	15	4	7	7	6	34	6	8	22	11.3309	1.54491	0.598848	2.57981	0.00988549	0.0419249		ENSMUSG00000007594	13.5883	-1.10344	0.592375	-1.86275	0.0624979	0.130394		ENSMUSG00000007594	7.63606	0.400216	0.569566	0.702667	0.482263	0.59987
ENSMUSG00000007603	Dus3l	1899	1587	1756	1856	987	1401	1401	1385	1963	1029	1151	1315	1302.7	0.103335	0.172565	0.598818	0.549294	0.731591		ENSMUSG00000007603	1521.07	0.0842339	0.18992	0.443522	0.657388	0.763078		ENSMUSG00000007603	1493.09	0.148186	0.161289	0.91876	0.358221	0.481799
ENSMUSG00000007610	Gtpbp3	1327	1172	1131	1229	984	897	1159	940	1220	849	1114	848	984.584	0.057954	0.0985669	0.587966	0.556555	0.737217		ENSMUSG00000007610	1087.35	-0.0313977	0.166176	-0.188942	0.850138	0.903181		ENSMUSG00000007610	1082.33	-0.0118262	0.138906	-0.085138	0.932152	0.955055
ENSMUSG00000007613	Tgfbr1	1838	477	1189	2383	1772	1862	1887	1821	1591	2429	1248	1475	1765.04	-0.0371192	0.249757	-0.148621	0.881853	0.941458		ENSMUSG00000007613	1562.09	-0.636718	0.380794	-1.67208	0.0945085	0.180224		ENSMUSG00000007613	1621.77	-0.710658	0.320406	-2.21799	0.0265553	0.0623195
ENSMUSG00000007617	Homer1	910	273	508	1011	1136	1190	1231	1105	1218	770	776	915	1025.85	-0.305001	0.129158	-2.36145	0.0182035	0.0678588		ENSMUSG00000007617	783.8	-0.831486	0.299586	-2.77545	0.00551253	0.0186672		ENSMUSG00000007617	922.065	-1.17078	0.279671	-4.18626	2.84e-05	0.000197404
ENSMUSG00000007646	Rad51c	306	218	236	253	242	127	280	135	277	209	242	197	209.972	0.292524	0.244957	1.19418	0.232406	0.430403		ENSMUSG00000007646	237.537	-0.188873	0.168644	-1.11995	0.262735	0.391228		ENSMUSG00000007646	217.378	0.0694814	0.255237	0.272223	0.78545	0.850858
ENSMUSG00000007655	Cav1	534	325	444	593	1117	1112	1293	1332	1198	1574	2422	862	1355.19	0.374153	0.279814	1.33715	0.181175	0.365848		ENSMUSG00000007655	1041.53	-2.0304	0.306778	-6.61847	3.63e-11	1.23303e-09	*	ENSMUSG00000007655	870.357	-1.6918	0.149402	-11.3238	1e-29	3.66813e-27
ENSMUSG00000007656	Arpp19	3858	2939	3171	3876	2370	2810	2575	2712	2490	1835	1647	2041	2282.38	-0.341454	0.145611	-2.34498	0.0190282	0.0703033		ENSMUSG00000007656	2616.97	0.461514	0.168161	2.74447	0.0060609	0.0201273		ENSMUSG00000007656	2957.9	0.0808761	0.12872	0.628311	0.5298	0.641846
ENSMUSG00000007659	Bcl2l1	3233	2720	3036	2788	2575	2842	3216	2806	3141	1873	3039	2220	2661.62	-0.123178	0.12143	-1.0144	0.310392	0.51932		ENSMUSG00000007659	2698.89	-0.0969385	0.186912	-0.518631	0.604018	0.718951		ENSMUSG00000007659	2870.84	-0.258271	0.140003	-1.84476	0.0650723	0.127829
ENSMUSG00000007670	Khsrp	9649	6121	7935	10717	7390	7906	8970	7664	9375	5983	7116	6809	7520.41	-0.0873444	0.0826884	-1.05631	0.290827	0.498593		ENSMUSG00000007670	7713.54	-0.09935	0.149932	-0.662635	0.507565	0.636684		ENSMUSG00000007670	8101.6	-0.223425	0.122424	-1.82501	0.0679998	0.132271
ENSMUSG00000007682	Dio2	104	41	248	67	22	53	16	42	43	279	21	39	68.9117	1.67317	0.947611	1.76568	NA	NA		ENSMUSG00000007682	107.687	-0.164395	0.989258	-0.16618	NA	NA		ENSMUSG00000007682	69.5923	1.45937	0.54315	2.68687	0.00721247	0.0214442
ENSMUSG00000007721	Ccdc124	1262	1679	1535	985	1256	1412	1570	1299	1533	831	1321	1100	1263.87	-0.180124	0.12722	-1.41585	0.156821	0.331646		ENSMUSG00000007721	1272.46	-0.0567187	0.285448	-0.198701	0.842497	0.898503		ENSMUSG00000007721	1380.85	-0.277602	0.257168	-1.07946	0.280384	0.40011
ENSMUSG00000007739	Cct4	12634	8616	10307	10340	8779	9774	10489	10612	10366	8139	11504	7397	9495.49	-0.0446658	0.131772	-0.338962	0.734638	0.858995		ENSMUSG00000007739	9701.69	-0.156968	0.170101	-0.922795	0.356114	0.490987		ENSMUSG00000007739	10033.4	-0.239626	0.128003	-1.87204	0.0612016	0.121661
ENSMUSG00000007777	0610009B22Rik	695	480	574	522	288	225	337	190	278	243	263	225	252.676	0.0150958	0.179587	0.0840586	0.93301	0.967209		ENSMUSG00000007777	388.394	0.844069	0.179057	4.71397	2.43e-06	2.7101e-05		ENSMUSG00000007777	391.39	0.822739	0.194948	4.2203	2.44e-05	0.00017306
ENSMUSG00000007812	Zfp655	1148	562	753	1454	909	935	904	934	1246	737	773	971	913.463	0.0496485	0.151914	0.326819	0.743805	0.864409		ENSMUSG00000007812	923.99	-0.289061	0.246769	-1.17138	0.241445	0.367232		ENSMUSG00000007812	923.366	-0.274972	0.21689	-1.26779	0.204871	0.314166
ENSMUSG00000007815	Rhoa	18050	11938	14973	14585	11968	13032	13177	14208	13358	9662	12227	9780	12004.3	-0.182177	0.100603	-1.81085	0.0701638	0.188773		ENSMUSG00000007815	12665.8	0.0821341	0.14274	0.57541	0.565014	0.686428		ENSMUSG00000007815	13722.8	-0.138023	0.135511	-1.01853	0.308425	0.430558
ENSMUSG00000007817	Zmiz1	1828	927	1630	2719	2039	2536	2421	1914	4704	3530	3774	3399	3009.5	0.833162	0.113832	7.3192	2.49e-13	8.72e-12		ENSMUSG00000007817	2863.97	-1.4796	0.236717	-6.2505	4.09e-10	1.13084e-08		ENSMUSG00000007817	1978.57	-0.682682	0.234605	-2.90992	0.0036152	0.0121246
ENSMUSG00000007827	Ankrd26	413	212	242	873	763	924	911	817	754	512	428	661	711.028	-0.487756	0.181318	-2.69006	0.00714385	0.0323424		ENSMUSG00000007827	505.588	-0.831028	0.364944	-2.27714	0.0227779	0.0589947		ENSMUSG00000007827	650.419	-1.35395	0.336278	-4.02627	5.67e-05	0.000359345
ENSMUSG00000007833	Aldh16a1	800	658	710	640	521	514	636	564	639	507	512	476	538.812	-0.0194648	0.104423	-0.186404	0.852128	0.926714		ENSMUSG00000007833	603.788	0.0865925	0.178564	0.484939	0.627719	0.738642		ENSMUSG00000007833	617.092	0.0287474	0.153473	0.187312	0.851416	0.898451
ENSMUSG00000007836	Hnrnpa0	6717	5773	6279	5860	4813	5093	5565	4946	5826	3697	3437	4801	4703.18	-0.157868	0.155489	-1.0153	0.309963	0.518965		ENSMUSG00000007836	5161.53	0.166749	0.208847	0.79843	0.424621	0.559442		ENSMUSG00000007836	5529.97	-0.0301744	0.137751	-0.219051	0.82661	0.880302
ENSMUSG00000007837	Prrg2	696	663	609	505	296	328	328	307	323	256	310	234	293.746	-0.123564	0.119729	-1.03203	0.30206	0.510325		ENSMUSG00000007837	430.687	0.847238	0.223332	3.79363	0.000148461	0.000928613		ENSMUSG00000007837	449.923	0.683402	0.200905	3.40162	0.000669869	0.00295562
ENSMUSG00000007850	Hnrnph1	11523	4897	7582	11743	9069	10561	10133	10677	11597	7238	6073	9360	9212.08	-0.200408	0.185953	-1.07774	0.281152	0.487871		ENSMUSG00000007850	8483.35	-0.304939	0.253458	-1.20311	0.228932	0.352914		ENSMUSG00000007850	9363.19	-0.541762	0.203683	-2.65983	0.00781794	0.0229138
ENSMUSG00000007867	Ift43	1260	1242	1275	887	825	561	810	715	498	490	716	393	617.706	-0.423078	0.206021	-2.05357	0.0400173	0.124204		ENSMUSG00000007867	813.019	0.860219	0.270279	3.18271	0.00145901	0.00627091		ENSMUSG00000007867	923.177	0.399116	0.229779	1.73696	0.0823944	0.154121
ENSMUSG00000007872	Id3	1373	956	1621	709	1203	1129	1276	1456	1717	1609	1226	1573	1394.83	0.333658	0.175531	1.90085	0.0573218	0.162906		ENSMUSG00000007872	1368.61	-0.713305	0.298077	-2.39302	0.0167102	0.0461044		ENSMUSG00000007872	1214.96	-0.418801	0.273352	-1.53209	0.125499	0.214843
ENSMUSG00000007877	Tcap	1	1	5	2	0	1	1	0	2	2	2	5	1.67284	2.55242	1.38041	1.84903	0.064454	NA		ENSMUSG00000007877	2.58026	-0.633955	0.999657	-0.634172	0.525969	0.652958		ENSMUSG00000007877	1.27523	1.88668	1.50602	1.25276	0.210294	0.320618
ENSMUSG00000007880	Arid1a	2379	1584	1830	4262	3053	3532	3308	2600	3908	2194	2101	2811	2886.56	-0.150947	0.177665	-0.849617	0.395538	0.602841		ENSMUSG00000007880	2568.7	-0.480568	0.279309	-1.72056	0.0853304	0.166672		ENSMUSG00000007880	2788.03	-0.667849	0.250162	-2.66967	0.00759267	0.0223596
ENSMUSG00000007888	Crlf1	199	171	413	74	81	175	103	175	100	80	142	99	118.394	-0.304607	0.304351	-1.00084	0.316904	0.526006		ENSMUSG00000007888	155.344	0.746779	0.451619	1.65356	0.0982173	0.18553		ENSMUSG00000007888	171.502	0.401332	0.470325	0.853309	0.393488	0.51652
ENSMUSG00000007892	Rplp1	48245	73984	54107	35977	30467	32531	38463	31703	26541	23012	40937	19686	29921.6	-0.227837	0.199886	-1.13984	0.254354	0.455716		ENSMUSG00000007892	39583.3	0.699452	0.340033	2.05702	0.0396847	0.0915236		ENSMUSG00000007892	42677.3	0.430259	0.287279	1.49771	0.134209	0.226671
ENSMUSG00000007908	Hmgcll1	2	0	0	2	1	5	2	1	81	7	8	91	24.2024	4.40071	0.907933	4.84696	1.25e-06	1.69e-05	*	ENSMUSG00000007908	25.7162	-5.94645	1.33943	-4.43952	9.02e-06	8.43585e-05	*	ENSMUSG00000007908	1.62934	-1.56927	1.30233	-1.20497	0.228214	0.341941		x
ENSMUSG00000007944	Ttc9b	14	17	13	6	6	4	4	5	5	0	1	4	3.52952	-0.924872	0.848781	-1.08965	0.275869	0.481308		ENSMUSG00000007944	7.06604	2.08474	0.780287	2.67175	0.00754561	0.0239832		ENSMUSG00000007944	8.37406	1.1188	0.594342	1.88242	0.0597784	0.119369
ENSMUSG00000007950	Abhd8	1698	1122	1681	862	1347	848	1531	984	1030	1269	2025	606	1188.59	0.123131	0.318823	0.386206	0.699344	0.836683		ENSMUSG00000007950	1272	-0.190296	0.362603	-0.524805	0.599718	0.715418		ENSMUSG00000007950	1235.58	-0.103111	0.270489	-0.381203	0.703053	0.787796
ENSMUSG00000007987	Ift22	504	434	546	356	342	323	422	357	294	307	336	218	320.821	-0.265089	0.164783	-1.60871	0.107679	0.255431		ENSMUSG00000007987	364.832	0.365002	0.251418	1.45177	0.146564	0.252323		ENSMUSG00000007987	402.917	0.0613154	0.207442	0.295579	0.767552	0.837773
ENSMUSG00000007989	Fzd3	396	219	286	663	503	482	602	510	531	252	207	471	436.501	-0.481065	0.267687	-1.79711	0.0723176	0.192863		ENSMUSG00000007989	365.062	-0.265936	0.349971	-0.759881	0.447326	0.580641		ENSMUSG00000007989	452.827	-0.780807	0.252742	-3.08934	0.00200599	0.00738244
ENSMUSG00000008035	Mid1ip1	2207	1810	1808	1887	1210	1189	1523	1218	1376	1261	1698	1027	1296	0.113323	0.151498	0.748012	0.454453	0.656518		ENSMUSG00000008035	1588.56	0.209163	0.198767	1.0523	0.292662	0.424119		ENSMUSG00000008035	1554.85	0.283878	0.134166	2.11588	0.0343551	0.0766588
ENSMUSG00000008036	Ap2s1	2208	2721	2789	1358	1794	1787	2264	1882	1610	1169	1450	1172	1610.78	-0.472882	0.083912	-5.63545	1.75e-08	3.36e-07		ENSMUSG00000008036	1776.17	0.491858	0.300777	1.63529	0.101989	0.190969		ENSMUSG00000008036	2093.37	-0.0214406	0.284564	-0.0753456	0.93994	0.960291
ENSMUSG00000008090	Fgfrl1	648	379	611	461	741	741	802	698	778	745	970	576	748.422	0.0902377	0.158387	0.569729	0.568861	0.746167		ENSMUSG00000008090	651.551	-0.879667	0.227711	-3.86308	0.000111965	0.000730981		ENSMUSG00000008090	638.441	-0.826423	0.174966	-4.72334	2.32e-06	2.2435e-05
ENSMUSG00000008129	4930432K21Rik	92	71	78	91	35	21	22	36	90	44	26	59	41.0529	0.953237	0.381925	2.49588	0.0125646	0.0506135		ENSMUSG00000008129	65.977	0.297052	0.326732	0.90916	0.363266	0.498121		ENSMUSG00000008129	52.2902	1.21654	0.274495	4.4319	9.34e-06	7.50642e-05
ENSMUSG00000008136	Fhl2	2136	1735	1958	1861	1605	1836	1817	1721	2329	2094	2151	1809	1905.07	0.314678	0.111034	2.83407	0.00459595	0.0225387		ENSMUSG00000008136	2004.33	-0.44298	0.166009	-2.6684	0.00762126	0.0241705		ENSMUSG00000008136	1808.31	-0.167845	0.137737	-1.21858	0.223002	0.335719
ENSMUSG00000008140	Emc10	3196	3666	3226	2882	1893	2125	2389	2147	2246	1756	1958	1551	1977.3	-0.14411	0.0918764	-1.56852	0.116759	0.270242		ENSMUSG00000008140	2488.7	0.507982	0.219712	2.31203	0.0207759	0.0549134		ENSMUSG00000008140	2632.68	0.323081	0.198762	1.62546	0.104064	0.185287
ENSMUSG00000008167	Fbxw9	540	446	606	437	415	322	486	350	343	318	345	238	346.665	-0.284927	0.164024	-1.73711	0.0823673	0.212538		ENSMUSG00000008167	396.303	0.397824	0.221459	1.79637	0.0724351	0.146508		ENSMUSG00000008167	440.078	0.0756336	0.199058	0.379958	0.703977	0.788667
ENSMUSG00000008200	Fnbp4	1558	787	907	2205	1200	1474	1445	1303	1768	1470	1696	1428	1458.81	0.279514	0.105905	2.63928	0.00830828	0.0364724		ENSMUSG00000008200	1451.91	-0.600122	0.257591	-2.32974	0.0198198	0.0528706		ENSMUSG00000008200	1322.11	-0.35673	0.248111	-1.43778	0.150495	0.247456
ENSMUSG00000008226	Scrn3	346	190	291	269	255	164	256	183	250	313	268	232	239.863	0.38249	0.219885	1.7395	0.0819475	0.211777		ENSMUSG00000008226	267.392	-0.316479	0.228682	-1.38393	0.16638	0.277283		ENSMUSG00000008226	236.385	0.0299773	0.203499	0.147309	0.882888	0.920859
ENSMUSG00000008301	Phax	1362	1248	1217	1209	854	949	941	932	1247	879	818	993	941.024	0.141324	0.135201	1.04529	0.295888	0.504511		ENSMUSG00000008301	1099.43	0.0516532	0.195846	0.263744	0.791977	0.864564		ENSMUSG00000008301	1064.98	0.152962	0.156103	0.979879	0.327146	0.450073
ENSMUSG00000008305	Tle1	999	745	741	1134	614	808	777	801	854	644	876	607	737.054	0.0291352	0.138436	0.210459	0.833309	0.916159		ENSMUSG00000008305	801.108	-0.0482638	0.171242	-0.281846	0.778062	0.853592		ENSMUSG00000008305	806.356	-0.0576185	0.160795	-0.358335	0.720093	0.802097
ENSMUSG00000008307	1700109H08Rik	22	6	16	36	16	20	15	7	64	25	37	41	27.4959	1.54214	0.369083	4.1783	2.94e-05	0.000291714		ENSMUSG00000008307	30.676	-1.41391	0.421909	-3.35123	0.000804548	0.00383019		ENSMUSG00000008307	16.2932	0.0883233	0.498724	0.177099	0.859431	0.904044
ENSMUSG00000008318	Relt	193	162	137	226	181	292	241	243	299	163	182	192	219.724	-0.170389	0.191802	-0.888358	0.374348	0.583268		ENSMUSG00000008318	191.556	-0.527644	0.216843	-2.4333	0.014962	0.0420584		ENSMUSG00000008318	210.06	-0.737869	0.21228	-3.47592	0.00050911	0.00233881
ENSMUSG00000008333	Snrpb2	1714	1562	1588	1503	1010	957	1089	1124	1222	847	854	930	990.659	-0.0780483	0.120963	-0.645225	0.518782	0.708111		ENSMUSG00000008333	1234.96	0.424792	0.18571	2.28739	0.0221729	0.0577571		ENSMUSG00000008333	1282.31	0.307515	0.159103	1.93281	0.0532596	0.108939
ENSMUSG00000008348	Ubc	21476	12186	16756	18375	27490	23849	31603	19658	29801	27159	35874	22479	26900	0.223215	0.171137	1.3043	0.19213	0.380509		ENSMUSG00000008348	23299.7	-1.08882	0.183964	-5.91866	3.25e-09	7.6021e-08		ENSMUSG00000008348	21447	-0.901438	0.160621	-5.6122	2e-08	3.29281e-07
ENSMUSG00000008373	Prpf31	2842	2554	2243	2800	1904	2460	2538	2478	1263	822	626	920	1592.45	-1.32899	0.189562	-7.01084	2.37e-12	7.56e-11		ENSMUSG00000008373	1649.57	1.21845	0.224566	5.42582	5.77e-08	9.93267e-07		ENSMUSG00000008373	2440.23	-0.151196	0.159293	-0.949172	0.342533	0.465413
ENSMUSG00000008384	Sertad1	1229	1222	1521	618	513	597	595	604	609	444	327	470	513.188	-0.275266	0.180782	-1.52264	0.127848	0.288124		ENSMUSG00000008384	774.578	1.03599	0.330871	3.1311	0.00174151	0.00723111		ENSMUSG00000008384	838.106	0.719488	0.297305	2.42003	0.0155192	0.0401649
ENSMUSG00000008393	Carhsp1	6162	5235	5010	5543	4157	4704	4989	4740	4540	2405	4370	3172	4049.01	-0.335437	0.147734	-2.27054	0.0231746	0.0815451		ENSMUSG00000008393	4385.76	0.307087	0.198647	1.54589	0.12213	0.218997		ENSMUSG00000008393	4976.44	-0.0663213	0.135108	-0.490875	0.623515	0.724671
ENSMUSG00000008398	Elk3	6624	3660	5295	6138	5172	6157	6290	5600	7316	5322	5034	5220	5682.88	0.0216454	0.111493	0.194142	0.846065	0.923339		ENSMUSG00000008398	5475.99	-0.416471	0.161627	-2.57674	0.0099738	0.0301977		ENSMUSG00000008398	5532.21	-0.432485	0.137029	-3.15616	0.00159861	0.00609642
ENSMUSG00000008429	Herpud2	1247	435	779	1504	845	840	1012	767	838	902	1191	627	868.455	0.095822	0.193191	0.495996	0.619897	0.783167		ENSMUSG00000008429	906.457	-0.238468	0.307613	-0.77522	0.438209	0.571895		ENSMUSG00000008429	890.625	-0.176661	0.262701	-0.672482	0.501277	0.61741
ENSMUSG00000008435	Rdh13	521	382	296	576	262	393	360	346	519	234	311	360	340.777	0.0870574	0.199655	0.43604	0.662808	0.81293		ENSMUSG00000008435	384.612	0.00297632	0.245974	0.0121001	0.990346	0.993513		ENSMUSG00000008435	379.55	0.0514154	0.211848	0.2427	0.808238	0.867182
ENSMUSG00000008450	Nutf2	2487	2688	2496	2206	1705	2081	2414	2021	2208	1185	1328	1577	1775.91	-0.350538	0.153877	-2.27804	0.022724	0.08032		ENSMUSG00000008450	1963.51	0.376719	0.233788	1.61137	0.107099	0.197954		ENSMUSG00000008450	2232.7	-0.0140799	0.193946	-0.0725967	0.942127	0.961636
ENSMUSG00000008461	Fut1	100	56	70	106	35	3	11	5	2	5	14	8	10.4226	-0.835754	0.820286	-1.01886	0.308271	0.517067		ENSMUSG00000008461	39.776	3.14525	0.4383	7.17601	7.18e-13	3.40641e-11	*	ENSMUSG00000008461	43.2657	2.26733	0.550938	4.1154	3.87e-05	0.000258491	*
ENSMUSG00000008475	Arpc5	6935	3962	5827	5507	5285	6563	6305	6869	6758	4313	4488	5103	5624.18	-0.240964	0.140782	-1.71162	0.0869674	0.220923		ENSMUSG00000008475	5236.03	-0.222938	0.176332	-1.26431	0.20612	0.325872		ENSMUSG00000008475	5858.55	-0.501887	0.161152	-3.11437	0.00184338	0.00688071
ENSMUSG00000008482	Rnf151	3	2	2	3	9	16	7	14	29	5	1	20	12.3048	0.236807	0.729171	0.324762	0.745361	0.865281		ENSMUSG00000008482	8.35217	-2.74608	0.866381	-3.16959	0.00152652	0.00650069	*	ENSMUSG00000008482	7.48794	-2.54221	0.672555	-3.77993	0.00015687	0.000854516	*
ENSMUSG00000008496	Pou2f2	17	17	34	18	3	3	6	0	118	19	37	86	32.8791	4.45475	0.67398	6.60962	3.85e-11	1.07e-09	*	ENSMUSG00000008496	44.1276	-1.84806	0.504907	-3.66019	0.000252024	0.0014483		ENSMUSG00000008496	11.2563	2.57033	0.642133	4.0028	6.26e-05	0.000389846	*
ENSMUSG00000008540	Mgst1	667	256	840	155	326	59	262	84	620	1119	1471	535	566.711	2.43965	0.649785	3.75455	0.000173655	0.00138537	*	ENSMUSG00000008540	734.005	-1.31028	0.492281	-2.66164	0.00777606	0.0246037		ENSMUSG00000008540	310.627	1.09954	0.743653	1.47856	0.139257	0.233145
ENSMUSG00000008575	Nfib	2456	1816	2202	3302	2507	2615	2675	2209	3459	2029	3347	2658	2644.44	0.231665	0.133652	1.73335	0.0830343	0.213755		ENSMUSG00000008575	2623.9	-0.560064	0.192337	-2.91188	0.00359255	0.0132026		ENSMUSG00000008575	2434.23	-0.364344	0.154052	-2.36506	0.0180269	0.045402
ENSMUSG00000008601	Rab25	1864	2060	1751	1515	777	992	1301	1066	7	10	6	3	502.601	-7.26025	0.333035	-21.8002	2.31e-105	3.92e-102	*	ENSMUSG00000008601	813.884	7.82516	0.393248	19.8988	4.17e-88	4.5088e-84	*	ENSMUSG00000008601	1373.96	0.527343	0.224355	2.35049	0.0187487	0.0469412		x
ENSMUSG00000008604	Ubqln4	3907	2906	2846	4324	2199	3108	2884	2816	4425	2394	2685	3154	2906.79	0.230127	0.165348	1.39178	0.163991	0.341392		ENSMUSG00000008604	3239.33	-0.173527	0.190493	-0.910939	0.362328	0.497241		ENSMUSG00000008604	3035.37	0.0179009	0.161865	0.110591	0.911941	0.940985
ENSMUSG00000008668	Rps18	1358	2317	1781	1241	402	371	492	371	484	329	531	297	401.438	0.0392134	0.162978	0.240606	0.809861	0.903286		ENSMUSG00000008668	996.425	1.79659	0.322186	5.57624	2.46e-08	4.76062e-07		ENSMUSG00000008668	996.81	1.79439	0.291517	6.15535	7.49e-10	1.76793e-08
ENSMUSG00000008682	Rpl10	6301	6981	6731	5541	1773	2118	2555	2022	2392	2508	3302	1501	2242.99	0.250816	0.21316	1.17666	0.239332	0.438014		ENSMUSG00000008682	4209.25	1.10964	0.276739	4.0097	6.08e-05	0.00043654		ENSMUSG00000008682	4034.73	1.31958	0.202217	6.52558	6.77e-11	1.94694e-09
ENSMUSG00000008683	Rps15a	9776	10371	9739	7560	4942	5157	5566	5407	4661	4346	6626	3706	4993.07	-0.0764471	0.173591	-0.440386	0.659658	0.810892		ENSMUSG00000008683	6876.25	0.665033	0.261493	2.54322	0.0109837	0.0327063		ENSMUSG00000008683	7109.78	0.548664	0.204726	2.67999	0.00736247	0.0218093
ENSMUSG00000008690	Ncaph2	7128	5559	6380	4866	4140	3562	4798	3937	3946	3483	5960	2744	4009.42	0.0174192	0.207213	0.0840642	0.933005	0.967209		ENSMUSG00000008690	4861.46	0.265856	0.261737	1.01574	0.309754	0.442931		ENSMUSG00000008690	4903.57	0.245987	0.177655	1.38464	0.166164	0.267231
ENSMUSG00000008730	Hipk1	3122	1398	1921	5027	2811	3536	3201	2832	8599	3720	4733	6303	4386.66	0.935955	0.201151	4.65298	3.27e-06	4.04e-05		ENSMUSG00000008730	4356.93	-1.39005	0.325118	-4.27552	1.91e-05	0.00016055		ENSMUSG00000008730	2906.52	-0.488658	0.28702	-1.70252	0.0886572	0.163129
ENSMUSG00000008734	Gprc5b	55	19	63	34	20	5	19	13	73	237	66	44	62.6058	3.01169	0.580816	5.18528	2.16e-07	3.38e-06	*	ENSMUSG00000008734	79.0679	-1.71108	0.537772	-3.1818	0.00146363	0.00628613		ENSMUSG00000008734	26.2808	1.26109	0.463414	2.72131	0.00650241	0.0197703
ENSMUSG00000008763	Man1a2	2315	1160	1373	3516	2251	2513	2407	2428	3107	2056	1645	2393	2320.52	-0.0223569	0.175139	-0.127653	0.898424	0.950316		ENSMUSG00000008763	2141.32	-0.512431	0.295868	-1.73196	0.083281	0.163486		ENSMUSG00000008763	2204.01	-0.571069	0.260877	-2.18904	0.0285941	0.0661429
ENSMUSG00000008822	Acyp1	341	297	326	237	124	74	98	67	107	147	229	77	114.986	0.679286	0.345771	1.96455	0.0494661	0.145834		ENSMUSG00000008822	211.467	0.791241	0.342477	2.31035	0.0208688	0.0550917		ENSMUSG00000008822	183.995	1.4332	0.260328	5.50535	3.68e-08	5.70763e-07
ENSMUSG00000008855	Hdac5	1875	1165	1683	1111	927	478	939	613	1256	1516	2089	750	1064.13	0.981345	0.306699	3.1997	0.00137571	0.00807253		ENSMUSG00000008855	1413.96	-0.26801	0.3144	-0.852447	0.393966	0.529401		ENSMUSG00000008855	1045.56	0.678038	0.258064	2.6274	0.00860391	0.0247483
ENSMUSG00000008859	Rala	2641	1711	2157	2219	1576	1729	1664	1849	1815	1718	1853	1395	1686.1	0.0400889	0.137161	0.292275	0.770076	0.88034		ENSMUSG00000008859	1887.18	0.0275085	0.163034	0.168728	0.86601	0.913363		ENSMUSG00000008859	1892.24	0.0290464	0.136955	0.212087	0.832039	0.884121
ENSMUSG00000008892	Vdac3	3405	2824	3169	3141	2308	2294	2670	2477	2806	1848	2196	1953	2279.91	-0.111698	0.0803393	-1.39033	0.164429	0.342056		ENSMUSG00000008892	2583.61	0.207819	0.151306	1.3735	0.169596	0.281261		ENSMUSG00000008892	2722.2	0.0575668	0.124373	0.462857	0.643467	0.740898
ENSMUSG00000008958	Vps72	3082	3130	2902	2793	1547	1588	2023	1602	2050	1538	2446	1431	1748.71	0.185402	0.150358	1.23307	0.21755	0.412581		ENSMUSG00000008958	2349.32	0.385914	0.222041	1.73803	0.0822052	0.161823		ENSMUSG00000008958	2254.88	0.532382	0.170393	3.12443	0.00178147	0.0066877
ENSMUSG00000008976	Gabpa	2623	1032	1400	3551	2184	2078	2186	2103	2022	1515	1726	1606	1902.65	-0.274201	0.0901066	-3.04308	0.00234172	0.01273		ENSMUSG00000008976	1842.87	-0.0642219	0.286315	-0.224305	0.82252	0.885241		ENSMUSG00000008976	2078.3	-0.372842	0.27657	-1.34809	0.177629	0.280786
ENSMUSG00000008999	Bmp7	1565	1310	1530	1600	2158	2320	2239	2343	1504	1856	1842	1036	1895.05	-0.481946	0.206264	-2.33655	0.0194627	0.0714298		ENSMUSG00000008999	1526.09	-0.384537	0.235044	-1.63602	0.101835	0.19075		ENSMUSG00000008999	1907.88	-0.906792	0.132978	-6.8191	9.16e-12	3.11261e-10
ENSMUSG00000009013	Dynll1	7344	6679	7420	5087	4074	5068	4987	5456	4912	3441	2673	3656	4221.97	-0.374759	0.178636	-2.0979	0.0359143	0.114587		ENSMUSG00000009013	4979.75	0.563102	0.250685	2.24625	0.0246878	0.0626957		ENSMUSG00000009013	5662.23	0.147197	0.214743	0.685459	0.493055	0.610459
ENSMUSG00000009030	Pdcl	953	233	630	930	875	616	908	721	763	757	762	599	742.543	-0.0570693	0.163785	-0.34844	0.72751	0.853498		ENSMUSG00000009030	684.612	-0.472074	0.313896	-1.50392	0.132602	0.233145		ENSMUSG00000009030	714.154	-0.56155	0.305857	-1.83599	0.0663595	0.129757
ENSMUSG00000009035	Tmem184b	2915	1893	2476	2730	4126	5313	5533	4747	6002	2949	4317	4022	4522.92	-0.165675	0.146646	-1.12976	0.258577	0.461259		ENSMUSG00000009035	3424.05	-1.09775	0.176236	-6.22885	4.7e-10	1.28236e-08		ENSMUSG00000009035	3789.24	-1.30048	0.128742	-10.1015	5.44e-24	8.98693e-22
ENSMUSG00000009073	Nf2	3899	2543	2977	4325	3016	2934	3341	2844	3815	2538	2629	2619	2918.73	-0.0285987	0.0974778	-0.293387	0.769227	0.87959		ENSMUSG00000009073	3067.62	-0.0875262	0.156667	-0.558677	0.576382	0.695786		ENSMUSG00000009073	3152.33	-0.153027	0.123896	-1.23512	0.216787	0.328528
ENSMUSG00000009075	Cabp7	9	17	9	4	3	3	6	1	10	1	1	4	3.39635	0.291455	0.916639	0.31796	0.750515	0.867726		ENSMUSG00000009075	6.65106	1.12216	0.804198	1.39538	0.162901	0.27302		ENSMUSG00000009075	6.33937	1.36809	0.746147	1.83355	0.0667216	0.130285
ENSMUSG00000009076	Zmat5	271	333	299	203	149	133	193	131	167	116	155	95	139.239	-0.146758	0.17489	-0.839145	0.401388	0.608347		ENSMUSG00000009076	198.096	0.796063	0.286881	2.77489	0.00552204	0.0186848		ENSMUSG00000009076	208.338	0.608365	0.263153	2.31183	0.0207869	0.0510403
ENSMUSG00000009079	Ewsr1	7781	5184	6772	6523	5910	5690	6832	5518	6796	4825	4734	5117	5592.1	-0.112683	0.105176	-1.07137	0.284002	0.491353		ENSMUSG00000009079	5811.35	-0.0328094	0.156459	-0.2097	0.833902	0.892459		ENSMUSG00000009079	6153.06	-0.182999	0.117016	-1.56388	0.117845	0.204458
ENSMUSG00000009090	Ap1b1	2128	1498	1621	2133	1614	1589	1976	1507	2124	1634	1517	1496	1657.72	0.0659105	0.1114	0.591657	0.55408	0.73521		ENSMUSG00000009090	1731.16	-0.205309	0.148558	-1.38201	0.166968	0.277963		ENSMUSG00000009090	1718.49	-0.177142	0.110665	-1.60071	0.109442	0.192846
ENSMUSG00000009097	Tbx1	2	3	15	3	8	6	10	6	13	10	26	11	11.1009	1.04606	0.494869	2.11382	0.0345311	0.111324		ENSMUSG00000009097	10.8272	-1.66138	0.687819	-2.41543	0.0157164	0.0437803		ENSMUSG00000009097	6.70904	-0.646912	0.727535	-0.889183	0.373905	0.498187
ENSMUSG00000009108	Gnat2	28	15	21	16	31	17	39	19	23	26	11	15	22.277	-0.42877	0.405528	-1.05731	0.290369	0.498118		ENSMUSG00000009108	19.131	-0.248765	0.421512	-0.590172	0.555075	0.67821		ENSMUSG00000009108	23.0572	-0.714493	0.373397	-1.9135	0.0556846	0.112903
ENSMUSG00000009112	Bcl2l13	1606	866	1059	1838	1263	1342	1540	1217	1780	1007	1626	1173	1340.49	0.0876535	0.126697	0.691834	0.489042	0.685091		ENSMUSG00000009112	1329.86	-0.396867	0.210615	-1.88433	0.0595208	0.125575		ENSMUSG00000009112	1308.53	-0.34453	0.176597	-1.95094	0.0510639	0.10538
ENSMUSG00000009115	Spatc1l	1	1	1	0	2	7	6	2	2	2	3	2	3.17459	-0.855284	0.843124	-1.01442	0.310381	0.51932		ENSMUSG00000009115	1.59397	-1.89352	1.27635	-1.48355	0.137929	0.240621		ENSMUSG00000009115	2.64699	-2.78929	1.1554	-2.41412	0.0157731	0.0406964
ENSMUSG00000009207	Lnpk	967	323	544	1113	1053	1129	1266	1154	991	797	1052	732	1006.04	-0.321417	0.112559	-2.85553	0.00429644	0.0212901		ENSMUSG00000009207	797.551	-0.665346	0.284061	-2.34226	0.0191674	0.0514857		ENSMUSG00000009207	939.406	-1.02102	0.266845	-3.82628	0.000130093	0.000729208
ENSMUSG00000009291	Pttg1ip	7873	4413	6757	5928	5748	6071	6256	5924	8710	10743	13169	5990	7801.86	0.741522	0.225881	3.2828	0.00102782	0.00630323		ENSMUSG00000009291	8053.31	-0.974605	0.265186	-3.67517	0.000237689	0.00137842		ENSMUSG00000009291	6015.05	-0.271068	0.15107	-1.79432	0.0727622	0.139674
ENSMUSG00000009376	Met	3518	1359	2254	4661	5578	6606	6534	6332	7450	4117	5200	5477	5806.78	-0.142359	0.130006	-1.09501	0.273511	0.479014		ENSMUSG00000009376	4259.06	-1.28633	0.279276	-4.60594	4.11e-06	4.30336e-05		ENSMUSG00000009376	4678.02	-1.46343	0.261238	-5.6019	2.12e-08	3.46554e-07
ENSMUSG00000009406	Elk1	905	518	674	1052	783	818	969	773	1151	753	862	856	856.863	0.156875	0.0979327	1.60187	0.109185	0.257954		ENSMUSG00000009406	832.266	-0.546823	0.181784	-3.0081	0.00262884	0.0102106		ENSMUSG00000009406	795.749	-0.425769	0.16059	-2.65128	0.00801869	0.023404
ENSMUSG00000009418	Nav1	1130	660	917	1876	2773	3293	3024	2690	4235	2705	3001	3197	3072.04	0.192954	0.122174	1.57934	0.114259	0.266086		ENSMUSG00000009418	2280.32	-1.87741	0.250147	-7.50525	6.13e-14	3.41541e-12		ENSMUSG00000009418	2105.27	-1.72061	0.238062	-7.22758	4.92e-13	2.03842e-11
ENSMUSG00000009470	Tnpo1	4372	1736	2510	8544	6720	7397	7254	6724	7954	4496	4461	5923	6258.1	-0.268077	0.160036	-1.6751	0.0939137	0.232968		ENSMUSG00000009470	4887.15	-0.802315	0.367149	-2.18526	0.0288701	0.0711139		ENSMUSG00000009470	5643.06	-1.10457	0.345334	-3.19856	0.00138118	0.00539363
ENSMUSG00000009535	Rnmt	1285	989	984	1583	648	668	798	716	1195	802	993	903	829.169	0.500792	0.0909512	5.50616	3.67e-08	6.65e-07		ENSMUSG00000009535	1058.11	-0.0136206	0.166746	-0.0816847	0.934897	0.958277		ENSMUSG00000009535	914.944	0.449883	0.146666	3.0674	0.00215928	0.00786322
ENSMUSG00000009545	Kcnq1	6	6	27	2	0	0	1	2	1	22	12	1	5.21966	3.73352	1.35086	2.76381	0.00571301	0.0268095		ENSMUSG00000009545	9.99569	-0.162256	0.974417	-0.166516	0.867751	0.914316		ENSMUSG00000009545	5.13374	3.52235	1.21315	2.90348	0.00369037	0.0123404
ENSMUSG00000009549	Srp14	1793	1794	1878	1477	1150	1178	1366	1176	1546	1166	1546	1151	1267.31	0.19449	0.0947366	2.05296	0.0400767	0.124327		ENSMUSG00000009549	1518.06	0.0719161	0.212261	0.33881	0.734753	0.821997		ENSMUSG00000009549	1445.14	0.227131	0.185704	1.22308	0.221298	0.333868
ENSMUSG00000009555	Cdk9	2836	2446	2448	2082	1675	1949	2285	1935	2727	1538	1655	1918	1922.48	0.0334449	0.141692	0.236039	0.813402	0.905206		ENSMUSG00000009555	2155.74	0.0370901	0.215854	0.17183	0.863571	0.911933		ENSMUSG00000009555	2164.63	0.0309999	0.175743	0.176394	0.859984	0.904237
ENSMUSG00000009563	Tor2a	929	1048	792	870	860	923	1056	1007	961	400	601	584	778.568	-0.582524	0.174136	-3.34523	0.000822151	0.00520474		ENSMUSG00000009563	749.799	0.259148	0.255874	1.0128	0.311158	0.444552		ENSMUSG00000009563	935.337	-0.363815	0.197041	-1.84639	0.0648358	0.127446
ENSMUSG00000009566	Fpgs	1341	1245	1241	1088	1553	1697	2110	1656	1449	722	985	1037	1367.29	-0.711141	0.146658	-4.84899	1.24e-06	1.67e-05		ENSMUSG00000009566	1115.6	-0.0507316	0.219741	-0.230871	0.817415	0.881704		ENSMUSG00000009566	1505.49	-0.800925	0.171289	-4.67586	2.93e-06	2.7354e-05
ENSMUSG00000009569	Mrtfb	723	344	513	1218	1329	1520	1569	1344	1394	758	828	984	1191.09	-0.509816	0.147234	-3.46264	0.000534913	0.00359625		ENSMUSG00000009569	832.144	-0.867165	0.299179	-2.89848	0.00374978	0.0136874		ENSMUSG00000009569	1084.48	-1.41208	0.27302	-5.17206	2.32e-07	2.94579e-06
ENSMUSG00000009575	Cbx5	5896	3349	4085	8384	6539	6304	6829	6028	6979	4283	4683	5317	5775.67	-0.238096	0.120932	-1.96885	0.0489705	0.144852		ENSMUSG00000009575	5212.74	-0.325601	0.235775	-1.38099	0.167284	0.278296		ENSMUSG00000009575	5843.3	-0.599176	0.210619	-2.84483	0.00444355	0.0144222
ENSMUSG00000009621	Vav2	718	450	522	778	692	741	778	697	740	457	416	548	622.847	-0.391766	0.155169	-2.52478	0.0115771	0.047432		ENSMUSG00000009621	561.182	-0.144081	0.202765	-0.710578	0.477346	0.609087		ENSMUSG00000009621	665.684	-0.572335	0.138623	-4.12872	3.65e-05	0.000245709
ENSMUSG00000009630	Ppp2cb	6721	4236	6048	6173	4044	3960	4490	4185	4110	3945	4069	2839	3910.53	-0.106631	0.134614	-0.792124	0.428288	0.633899		ENSMUSG00000009630	4582.6	0.294027	0.176374	1.66706	0.0955017	0.181685		ENSMUSG00000009630	4816.07	0.149597	0.117713	1.27086	0.203778	0.312821
ENSMUSG00000009640	Dmap1	766	739	732	612	365	386	432	411	483	379	429	342	398.024	0.0772793	0.107445	0.719243	0.471991	0.671803		ENSMUSG00000009640	542.188	0.510458	0.207574	2.45917	0.013926	0.0396092		ENSMUSG00000009640	537.418	0.547895	0.186397	2.9394	0.00328845	0.0112059
ENSMUSG00000009647	Mcu	1341	944	984	1700	993	1032	1087	1011	1260	997	1229	918	1052.77	0.136763	0.09778	1.39868	0.161908	0.338647		ENSMUSG00000009647	1140.27	-0.166521	0.181771	-0.916105	0.359612	0.494737		ENSMUSG00000009647	1103.92	-0.0668901	0.158587	-0.421787	0.67318	0.765097
ENSMUSG00000009654	Oit3	37	13	50	13	28	14	41	14	23	26	88	15	30.4826	0.707579	0.556299	1.27194	0.203394	0.394578		ENSMUSG00000009654	33.0944	-0.746953	0.592416	-1.26086	0.207359	0.327305		ENSMUSG00000009654	25.4116	-0.0699145	0.515958	-0.135504	0.892213	0.927565
ENSMUSG00000009681	Bcr	2630	1669	2267	2995	2314	2959	2609	2364	5154	2870	3231	3699	3102.26	0.573526	0.152301	3.76573	0.00016606	0.00133312		ENSMUSG00000009681	3064.61	-0.972742	0.183953	-5.28799	1.24e-07	1.98547e-06		ENSMUSG00000009681	2443.65	-0.436508	0.155275	-2.8112	0.00493571	0.0157318
ENSMUSG00000009687	Fxyd5	2335	2671	2108	2119	1701	4673	2589	4299	3634	2098	2060	2973	2967.08	-0.272981	0.31161	-0.876032	0.381012	0.588979		ENSMUSG00000009687	2509.15	-0.500706	0.254667	-1.96612	0.049285	0.108353		ENSMUSG00000009687	2874.73	-0.818128	0.329193	-2.48525	0.0129459	0.0345598
ENSMUSG00000009733	Tfcp2	416	276	292	458	279	226	289	183	302	312	319	221	264.133	0.297753	0.193387	1.53968	0.123639	0.28128		ENSMUSG00000009733	315.311	-0.0280537	0.204475	-0.137199	0.890874	0.92926		ENSMUSG00000009733	289.796	0.233286	0.187443	1.24457	0.21329	0.324159
ENSMUSG00000009739	Pou6f1	295	98	267	169	228	99	166	99	180	247	235	162	177.369	0.546457	0.312281	1.74989	0.0801377	0.208164		ENSMUSG00000009739	204.034	-0.368761	0.324038	-1.13802	0.255113	0.382537		ENSMUSG00000009739	170.295	0.144697	0.352638	0.410327	0.681566	0.772032
ENSMUSG00000009741	Ubp1	2249	1488	1524	3090	1633	2057	1849	1783	2491	1705	1369	1960	1834.41	0.0813138	0.176665	0.460271	0.645321	0.800995		ENSMUSG00000009741	1927.92	-0.201415	0.242636	-0.830112	0.406475	0.54165		ENSMUSG00000009741	1904.73	-0.158214	0.201764	-0.784157	0.432948	0.553938
ENSMUSG00000009772	Nuak2	781	499	795	609	898	935	974	898	465	378	817	343	700.394	-0.851365	0.239568	-3.55375	0.000379777	0.00269733		ENSMUSG00000009772	567.747	0.10542	0.287033	0.367275	0.713414	0.805872		ENSMUSG00000009772	802.897	-0.78203	0.168214	-4.64902	3.34e-06	3.06363e-05
ENSMUSG00000009828	Cilk1	798	666	657	890	475	457	481	487	687	507	389	549	499.409	0.210778	0.173058	1.21796	0.223238	0.419635		ENSMUSG00000009828	623.221	0.173195	0.206748	0.837714	0.402192	0.537497		ENSMUSG00000009828	591.877	0.34529	0.1364	2.53146	0.0113589	0.0311138
ENSMUSG00000009863	Sdhb	4169	4423	3829	3316	2549	3076	3431	3127	3896	2668	3707	2804	3106.51	0.140921	0.108326	1.3009	0.193293	0.381996		ENSMUSG00000009863	3552.51	-0.0106683	0.222457	-0.0479566	0.961751	0.975665		ENSMUSG00000009863	3437.28	0.0898571	0.203919	0.440652	0.659465	0.753784
ENSMUSG00000009894	Snap47	2161	1473	2039	1492	1247	860	1403	956	1563	1045	1884	1145	1241.14	0.376205	0.193517	1.94404	0.0518905	0.150725		ENSMUSG00000009894	1556.88	0.0402357	0.2279	0.17655	0.859862	0.909581		ENSMUSG00000009894	1399.24	0.381531	0.203995	1.87029	0.0614429	0.122051
ENSMUSG00000009905	Kdsr	1819	1026	1493	1806	1101	891	1178	977	1051	923	1038	844	988.888	-0.0528145	0.122151	-0.432372	0.665471	0.814068		ENSMUSG00000009905	1194.21	0.321646	0.16281	1.97559	0.0482013	0.106424		ENSMUSG00000009905	1232.35	0.233379	0.1461	1.5974	0.110177	0.193761
ENSMUSG00000009907	Vps4b	3140	1332	1923	3298	2080	2102	2188	2114	2486	1892	1830	2028	2067.78	0.00294923	0.111761	0.0263886	0.978947	0.989705		ENSMUSG00000009907	2158.74	-0.140066	0.22627	-0.619021	0.535902	0.661269		ENSMUSG00000009907	2194.91	-0.172766	0.206727	-0.835722	0.403312	0.52574
ENSMUSG00000009927	Rps25	9500	9082	9994	6847	4093	4029	4962	4625	4537	3639	5553	3147	4256.46	-0.0285723	0.155568	-0.183665	0.854277	0.927658		ENSMUSG00000009927	6279.8	0.785183	0.249292	3.14965	0.00163466	0.0068614		ENSMUSG00000009927	6401.97	0.71765	0.205394	3.49402	0.000475803	0.00220831
ENSMUSG00000009995	Taz	781	510	598	611	298	237	351	249	389	473	548	273	350.248	0.632066	0.231137	2.73459	0.00624574	0.0288464		ENSMUSG00000009995	505.975	0.231399	0.24708	0.936534	0.348998	0.48361		ENSMUSG00000009995	428.539	0.825669	0.158047	5.22419	1.75e-07	2.30552e-06
ENSMUSG00000010025	Aldh3a2	2422	1034	1856	1848	1426	975	1623	1168	2156	2523	2426	1749	1752.9	0.840405	0.198609	4.23146	2.32e-05	0.00023648		ENSMUSG00000010025	1997.23	-0.67837	0.234717	-2.89016	0.00385043	0.01397		ENSMUSG00000010025	1477.76	0.126748	0.211286	0.59989	0.54858	0.658515
ENSMUSG00000010044	Zmynd10	7	7	5	3	3	0	3	5	7	6	3	3	3.70844	0.823781	0.829777	0.992774	0.32082	0.530077		ENSMUSG00000010044	5.08223	-0.0763945	0.698671	-0.109343	0.912931	0.944167		ENSMUSG00000010044	4.00449	0.713417	0.823373	0.866456	0.38624	0.509975
ENSMUSG00000010045	Tmem115	1747	1725	1446	1623	939	1154	1247	1167	1399	937	822	977	1062.7	-0.0846287	0.148935	-0.568224	0.569883	0.74677		ENSMUSG00000010045	1292.64	0.368871	0.211134	1.74709	0.0806216	0.159489		ENSMUSG00000010045	1346.28	0.243331	0.173753	1.40044	0.161382	0.261228
ENSMUSG00000010047	Hyal2	1566	1240	1487	1161	1528	1805	1825	1855	2430	1266	1107	1750	1665.45	-0.0701499	0.205375	-0.34157	0.732675	0.857289		ENSMUSG00000010047	1493.35	-0.556447	0.254057	-2.19025	0.0285064	0.0704024		ENSMUSG00000010047	1567.31	-0.666061	0.174432	-3.81845	0.00013429	0.000749628
ENSMUSG00000010048	Ifrd2	3099	3109	2438	3400	1240	1755	1715	1822	2214	1079	1213	1479	1532.06	-0.104526	0.191711	-0.545227	0.585597	0.758455		ENSMUSG00000010048	2143.37	0.724758	0.228673	3.16941	0.00152747	0.00650069		ENSMUSG00000010048	2233.18	0.579939	0.194469	2.98217	0.00286209	0.00996324
ENSMUSG00000010051	Hyal1	796	600	780	742	389	452	485	339	653	688	1077	430	559.096	0.825277	0.247668	3.33219	0.000861668	0.0054129		ENSMUSG00000010051	711.825	-0.28579	0.268808	-1.06318	0.287701	0.418696		ENSMUSG00000010051	548.959	0.501061	0.154158	3.2503	0.00115283	0.00464782
ENSMUSG00000010054	Tusc2	951	851	851	883	499	426	662	537	538	345	415	366	463.604	-0.31188	0.133968	-2.32801	0.0199114	0.0727494		ENSMUSG00000010054	618.204	0.790818	0.171767	4.60402	4.14e-06	4.33066e-05		ENSMUSG00000010054	681.876	0.440964	0.16369	2.69389	0.00706235	0.0210644
ENSMUSG00000010057	Nprl2	631	430	556	472	329	277	376	265	453	361	583	284	360.273	0.471181	0.199814	2.3581	0.0183689	0.0683753		ENSMUSG00000010057	458.521	0.00206661	0.233467	0.00885182	0.992937	0.995336		ENSMUSG00000010057	400.098	0.436522	0.169466	2.57586	0.00999902	0.0279621
ENSMUSG00000010067	Rassf1	2440	2385	2149	2033	1367	2751	1688	2177	2464	1132	1650	1923	1862.93	-0.137246	0.252526	-0.543492	0.586791	0.759179		ENSMUSG00000010067	1977.7	0.050761	0.240973	0.210651	0.83316	0.892062		ENSMUSG00000010067	2109.71	-0.128016	0.259716	-0.492907	0.622078	0.723507
ENSMUSG00000010080	Epn3	1135	872	1089	823	816	714	871	797	204	213	200	149	485.525	-2.00843	0.153686	-13.0684	4.99e-39	9.88e-37	*	ENSMUSG00000010080	539.817	2.03685	0.223897	9.09727	9.26e-20	1.17924e-17	*	ENSMUSG00000010080	872.724	-0.00899186	0.173385	-0.0518606	0.95864	0.971984		x
ENSMUSG00000010095	Slc3a2	9862	11247	8580	11176	4415	3526	5510	3628	3869	3284	5205	2509	3917.72	-0.152513	0.205417	-0.742458	0.45781	0.659468		ENSMUSG00000010095	6595.27	1.16872	0.25365	4.60763	4.07e-06	4.27261e-05		ENSMUSG00000010095	6892.73	0.978157	0.200335	4.88261	1.05e-06	1.12106e-05
ENSMUSG00000010097	Nxf1	4262	3697	3620	4241	2896	3578	3530	3769	4645	3011	2749	3349	3391.23	0.0335692	0.154475	0.217312	0.827966	0.913406		ENSMUSG00000010097	3621.85	-0.10394	0.184155	-0.564415	0.572472	0.692689		ENSMUSG00000010097	3639.01	-0.110318	0.148823	-0.741272	0.458528	0.578156
ENSMUSG00000010110	Stx5a	1252	950	1167	1051	803	668	896	645	1006	1125	1085	753	867.7	0.461648	0.178298	2.58919	0.00962033	0.0409366		ENSMUSG00000010110	1036.64	-0.173668	0.20771	-0.836109	0.403094	0.538437		ENSMUSG00000010110	899.201	0.249504	0.153329	1.62724	0.103686	0.184735
ENSMUSG00000010277	2610507B11Rik	9477	4371	6166	11625	10921	11631	13135	11629	12585	7097	7855	9045	10284.3	-0.338935	0.130532	-2.59656	0.00941624	0.0402602		ENSMUSG00000010277	8321.12	-0.56746	0.2433	-2.33235	0.0196824	0.0526079		ENSMUSG00000010277	9838.15	-0.941636	0.212701	-4.42704	9.55e-06	7.66339e-05
ENSMUSG00000010290	AI597479	964	439	659	1195	689	490	676	536	820	662	764	561	641.588	0.274192	0.147743	1.85587	0.0634717	0.175349		ENSMUSG00000010290	729.26	-0.153128	0.234449	-0.65314	0.513666	0.641882		ENSMUSG00000010290	673.499	0.0870914	0.232705	0.374256	0.708214	0.792306
ENSMUSG00000010307	Tmem86a	345	261	474	185	241	44	168	70	248	623	697	190	289.828	1.83551	0.682404	2.68978	0.00714999	0.0323559		ENSMUSG00000010307	388.794	-0.805363	0.453156	-1.77723	0.0755302	0.151368		ENSMUSG00000010307	212.977	0.996574	0.469462	2.1228	0.0337707	0.0756355
ENSMUSG00000010358	Ifi35	1017	979	1092	506	287	301	425	332	419	309	596	263	359.379	0.278367	0.22313	1.24756	0.212193	0.406008		ENSMUSG00000010358	622.326	0.914412	0.336112	2.72055	0.00651726	0.0213416		ENSMUSG00000010358	590.206	1.15369	0.286212	4.0309	5.56e-05	0.000353477
ENSMUSG00000010362	Rdm1	466	483	491	258	151	61	147	66	35	96	238	24	100.972	-0.0446078	0.769553	-0.0579659	0.953776	0.979031		ENSMUSG00000010362	246.959	1.82246	0.749854	2.43042	0.0150815	0.0423283		ENSMUSG00000010362	250.324	1.74176	0.360757	4.82808	1.38e-06	1.43439e-05
ENSMUSG00000010376	Nedd8	3130	4106	3503	2535	1870	2223	2588	2281	3255	1818	2540	2318	2316.66	0.180955	0.123591	1.46414	0.143156	0.311867		ENSMUSG00000010376	2860.44	0.167374	0.269807	0.620348	0.535029	0.66058		ENSMUSG00000010376	2737.98	0.307359	0.248289	1.2379	0.215751	0.327302
ENSMUSG00000010392	Gosr1	1384	745	959	1616	942	1095	1103	1006	1155	931	897	1003	1006.49	-0.00475008	0.120786	-0.0393262	0.96863	0.98478		ENSMUSG00000010392	1052.54	-0.126862	0.202688	-0.625896	0.531383	0.657605		ENSMUSG00000010392	1072.88	-0.168026	0.179503	-0.936065	0.34924	0.472439
ENSMUSG00000010406	Mrpl52	1884	2769	2238	1509	924	1087	1166	1187	1617	1249	1638	1169	1239.57	0.419537	0.122717	3.41875	0.000629098	0.0041102		ENSMUSG00000010406	1740.83	0.313895	0.292089	1.07466	0.282529	0.412974		ENSMUSG00000010406	1562.83	0.691184	0.276775	2.49727	0.0125152	0.0336048
ENSMUSG00000010453	Kansl3	3075	2128	2006	3998	2489	2262	2365	2004	3152	2251	2669	2547	2440.53	0.260555	0.110924	2.34894	0.0188267	0.0697484		ENSMUSG00000010453	2662.84	-0.268865	0.199139	-1.35014	0.176972	0.290066		ENSMUSG00000010453	2462.04	-0.0446703	0.189907	-0.235222	0.814037	0.871156
ENSMUSG00000010492	Uckl1os	15	13	4	15	6	7	9	9	12	6	4	6	7.1816	-0.120268	0.541549	-0.222082	0.82425	0.911486		ENSMUSG00000010492	8.88624	0.442243	0.584123	0.757106	0.448987	0.582238		ENSMUSG00000010492	9.38045	0.280612	0.529567	0.529888	0.596189	0.701769
ENSMUSG00000010517	Faf1	2525	1795	2003	2448	1755	1641	2051	1813	2188	1954	2999	1453	1955.72	0.286731	0.188672	1.51973	0.128579	0.289201		ENSMUSG00000010517	2133.48	-0.296428	0.218036	-1.35954	0.173977	0.286392		ENSMUSG00000010517	1952.55	-0.0467208	0.101841	-0.458764	0.646403	0.743309
ENSMUSG00000010554	Mettl16	1755	1143	1270	1669	1401	1797	1726	1774	1752	981	904	1259	1422.82	-0.422036	0.18349	-2.30005	0.0214453	0.0769066		ENSMUSG00000010554	1299.1	-0.0694352	0.206098	-0.336904	0.736189	0.822756		ENSMUSG00000010554	1554.43	-0.529717	0.141877	-3.73364	0.000188734	0.00100285
ENSMUSG00000010601	Apol7a	190	105	148	59	35	13	36	13	94	86	142	58	59.1075	2.02137	0.384328	5.2595	1.44e-07	2.34e-06	*	ENSMUSG00000010601	107.29	0.0915103	0.377317	0.242529	0.80837	0.876446		ENSMUSG00000010601	68.6149	2.08016	0.431761	4.81783	1.45e-06	1.49846e-05	*
ENSMUSG00000010607	Pigyl	394	437	425	291	192	141	229	153	187	181	217	125	175.573	0.0443081	0.205611	0.215495	0.829381	0.914009		ENSMUSG00000010607	272.499	0.841648	0.278712	3.01977	0.00252965	0.00989882		ENSMUSG00000010607	272.384	0.847324	0.253434	3.34336	0.000827692	0.00353731
ENSMUSG00000010608	Rbm25	4796	2401	3075	7027	4197	4326	4152	4047	4281	2744	3258	3385	3744.66	-0.256024	0.112358	-2.27865	0.0226881	0.0802206		ENSMUSG00000010608	3696.47	-0.0295295	0.25817	-0.11438	0.908937	0.941418		ENSMUSG00000010608	4133.63	-0.320827	0.244314	-1.31317	0.189125	0.295159
ENSMUSG00000010609	Psen2	666	627	513	714	416	663	670	565	570	435	301	454	501.621	-0.339468	0.213933	-1.5868	0.112559	0.263391		ENSMUSG00000010609	520.608	0.201627	0.235883	0.854774	0.392676	0.528042		ENSMUSG00000010609	594.95	-0.179535	0.196511	-0.913613	0.36092	0.484676
ENSMUSG00000010651	Acaa1b	426	490	505	264	186	123	175	137	213	287	300	144	195.286	0.666334	0.266799	2.49752	0.0125067	0.05043		ENSMUSG00000010651	322.827	0.550499	0.34489	1.59616	0.110454	0.202682		ENSMUSG00000010651	276.95	1.17673	0.294083	4.00136	6.3e-05	0.000392003
ENSMUSG00000010660	Plcd1	169	93	173	91	138	114	192	109	127	189	286	68	151.089	0.344334	0.371876	0.925938	0.354478	0.56417		ENSMUSG00000010660	150.204	-0.679024	0.410514	-1.65408	0.0981103	0.185377		ENSMUSG00000010660	132.828	-0.371744	0.277963	-1.33739	0.181096	0.284976
ENSMUSG00000010663	Fads1	1609	903	1295	1095	3102	2686	3517	2856	2739	1962	2071	2180	2596.59	-0.3949	0.107574	-3.67094	0.000241655	0.00182647		ENSMUSG00000010663	1760.95	-1.20047	0.183331	-6.54814	5.83e-11	1.91908e-09		ENSMUSG00000010663	2195.92	-1.63171	0.162178	-10.0613	8.19e-24	1.32346e-21
ENSMUSG00000010721	Lmbr1	497	258	333	571	342	265	343	290	259	241	252	184	268.443	-0.357206	0.156189	-2.28701	0.0221954	0.0789856		ENSMUSG00000010721	305.832	0.462428	0.220265	2.09941	0.0357804	0.0844784		ENSMUSG00000010721	347.419	0.0708067	0.198255	0.357149	0.72098	0.802546
ENSMUSG00000010751	Tnfrsf22	1223	830	959	1614	1239	2493	1995	1989	2106	1311	893	1533	1666.29	-0.362656	0.262021	-1.38407	0.166336	0.344621		ENSMUSG00000010751	1296.11	-0.675329	0.258823	-2.60923	0.00907459	0.0279125		ENSMUSG00000010751	1558.68	-1.07823	0.236634	-4.55652	5.2e-06	4.52042e-05
ENSMUSG00000010755	Cars	5831	5402	4322	6647	2462	2137	3030	2284	2372	1561	2344	1451	2156.76	-0.325061	0.141389	-2.29905	0.021502	0.0770693		ENSMUSG00000010755	3493.07	1.22253	0.201232	6.07524	1.24e-09	3.17912e-08		ENSMUSG00000010755	3801.14	0.859984	0.16454	5.2266	1.73e-07	2.27837e-06
ENSMUSG00000010760	Phlda2	842	1093	881	623	445	550	637	635	669	433	406	406	512.389	-0.210877	0.159418	-1.3228	0.185903	0.371971		ENSMUSG00000010760	652.326	0.595178	0.284959	2.08864	0.0367398	0.0862093		ENSMUSG00000010760	702.737	0.341396	0.26796	1.27406	0.202644	0.311456
ENSMUSG00000010830	Kdelr3	617	568	664	584	413	439	519	459	1202	963	1301	863	763.448	1.28645	0.126558	10.165	2.84e-24	2.55e-22		ENSMUSG00000010830	862.895	-1.1324	0.195527	-5.79154	6.97e-09	1.53703e-07		ENSMUSG00000010830	521.13	0.115022	0.161261	0.713269	0.47568	0.593694
ENSMUSG00000010911	Apip	408	495	333	396	248	167	214	211	179	160	163	129	181.764	-0.36918	0.179041	-2.06199	0.0392089	0.122193		ENSMUSG00000010911	270.629	1.08246	0.25141	4.30554	1.67e-05	0.000142947		ENSMUSG00000010911	299.296	0.673967	0.241209	2.79412	0.00520408	0.0164323
ENSMUSG00000010914	Pdhx	775	499	575	928	580	596	718	688	776	549	616	589	629.805	0.013264	0.104504	0.126924	0.899001	0.950633		ENSMUSG00000010914	645.58	-0.207715	0.172848	-1.20172	0.229474	0.353561		ENSMUSG00000010914	653.642	-0.231007	0.159846	-1.44519	0.148405	0.245052
ENSMUSG00000010936	Vac14	1552	1464	1246	1765	1563	1875	2006	1821	1650	1152	1174	1284	1540.17	-0.421554	0.114695	-3.67543	0.000237453	0.00180064		ENSMUSG00000010936	1385.28	-0.115156	0.182173	-0.632124	0.527306	0.653984		ENSMUSG00000010936	1660.21	-0.576298	0.154782	-3.72329	0.000196642	0.00104077
ENSMUSG00000011096	Akt1s1	2556	2744	2341	2589	1107	1453	1396	1478	1525	906	860	1078	1204.17	-0.283241	0.168768	-1.67828	0.0932917	0.231876		ENSMUSG00000011096	1737.29	0.943813	0.222155	4.24844	2.15e-05	0.000178019		ENSMUSG00000011096	1890.3	0.619485	0.189637	3.26669	0.00108813	0.00443572
ENSMUSG00000011114	Tbrg1	13318	11527	12081	11509	6700	7562	8660	7893	11850	8319	13845	7995	8959.96	0.482278	0.152698	3.15839	0.00158646	0.00915896		ENSMUSG00000011114	11086.1	-0.0900934	0.20563	-0.438134	0.661289	0.766064		ENSMUSG00000011114	9594.12	0.353779	0.14557	2.4303	0.0150863	0.039234
ENSMUSG00000011148	Adssl1	715	309	994	241	425	83	237	96	230	1312	1508	112	513.665	2.00265	0.949193	2.10985	0.0348716	0.112102		ENSMUSG00000011148	697.693	-0.849802	0.912364	-0.931429	0.351632	0.486315		ENSMUSG00000011148	364.914	1.12114	0.695738	1.61144	0.107084	0.189495
ENSMUSG00000011179	Odc1	19118	11228	13079	20166	10367	13255	14083	13558	20030	6761	7361	17596	12622.6	0.0409716	0.31014	0.132107	0.8949	0.948535		ENSMUSG00000011179	13854.2	-0.0340689	0.3343	-0.101911	0.918827	0.948195		ENSMUSG00000011179	13883.5	-0.0293842	0.160731	-0.182816	0.854942	0.900767
ENSMUSG00000011254	Thg1l	569	529	515	522	438	523	574	603	462	325	298	362	441.074	-0.519161	0.157669	-3.29273	0.000992205	0.0061161		ENSMUSG00000011254	435.558	0.257743	0.200921	1.28281	0.199559	0.317826		ENSMUSG00000011254	530.497	-0.301604	0.174283	-1.73054	0.0835333	0.155753
ENSMUSG00000011256	Adam19	331	163	237	441	1066	1611	1619	1435	2733	882	750	2018	1477.3	0.172762	0.337281	0.512218	0.608498	0.775119		ENSMUSG00000011256	981.416	-2.78289	0.377726	-7.36747	1.74e-13	8.96083e-12	*	ENSMUSG00000011256	908.098	-2.64444	0.234906	-11.2575	2.13e-29	7.08515e-27	*
ENSMUSG00000011257	Pabpc4	8449	6958	6309	9753	4420	4686	5578	4786	3980	3385	4154	2765	4149.97	-0.399755	0.118841	-3.36379	0.000768803	0.00489846		ENSMUSG00000011257	5398.82	0.814306	0.180244	4.51779	6.25e-06	6.16883e-05		ENSMUSG00000011257	6110.16	0.376138	0.137152	2.7425	0.00609731	0.01876
ENSMUSG00000011267	Zfp296	280	290	328	221	144	255	223	219	218	111	149	150	179.689	-0.39404	0.207894	-1.89539	0.0580411	0.164349		ENSMUSG00000011267	210.845	0.564386	0.259989	2.17081	0.0299458	0.0732054		ENSMUSG00000011267	241.337	0.128881	0.258203	0.499144	0.617678	0.719665
ENSMUSG00000011306	Sugp1	2149	1774	1768	2166	1163	1180	1411	1043	1755	1227	1359	1171	1267.73	0.240807	0.0973396	2.47388	0.0133653	0.0532184		ENSMUSG00000011306	1615.1	0.20165	0.144606	1.39448	0.163172	0.273322		ENSMUSG00000011306	1520.68	0.40415	0.123668	3.26801	0.00108307	0.00441842
ENSMUSG00000011427	Zfp790	254	137	167	266	166	189	184	182	182	152	117	164	165.591	-0.17664	0.183284	-0.963745	0.335174	0.545061		ENSMUSG00000011427	173.385	0.0585707	0.234408	0.249867	0.802691	0.872518		ENSMUSG00000011427	187.558	-0.152712	0.184945	-0.825716	0.408965	0.531294
ENSMUSG00000011463	Cpb1	14	7	19	12	12	23	13	36	5	2	4	9	12.9027	-2.0299	0.598848	-3.38968	0.000699732	0.00451098	*	ENSMUSG00000011463	8.46156	1.03462	0.612006	1.69054	0.0909255	0.174854		ENSMUSG00000011463	17.3745	-1.03174	0.492371	-2.09546	0.0361303	0.0798459
ENSMUSG00000011658	Fuz	312	227	304	196	107	60	135	88	119	127	128	72	103.143	0.254663	0.269577	0.944677	0.344824	0.555088		ENSMUSG00000011658	176.52	0.907205	0.274115	3.30957	0.000934379	0.00434035		ENSMUSG00000011658	168.262	1.1249	0.268596	4.18809	2.81e-05	0.000195954
ENSMUSG00000011752	Pgam1	12774	8606	12792	8304	9878	10460	11759	11647	13878	10503	13080	8824	11083.5	0.117514	0.114966	1.02216	0.306707	0.515586		ENSMUSG00000011752	10996.1	-0.428683	0.218308	-1.96366	0.0495699	0.108858		ENSMUSG00000011752	10690.1	-0.349385	0.195786	-1.78452	0.0743391	0.142036
ENSMUSG00000011831	Evi5	1932	659	990	2494	1561	1559	1722	1580	2290	1662	1354	1766	1667.8	0.184208	0.148702	1.23877	0.215431	0.409821		ENSMUSG00000011831	1602.95	-0.615141	0.315156	-1.95186	0.0509547	0.111379		ENSMUSG00000011831	1515.75	-0.465693	0.290249	-1.60446	0.108612	0.191689
ENSMUSG00000011832	Evi5l	282	175	239	275	259	162	230	167	161	212	325	93	199.02	0.00250756	0.33708	0.00743905	0.994065	0.997194		ENSMUSG00000011832	214.324	-0.0473244	0.334858	-0.141327	0.887612	0.927011		ENSMUSG00000011832	217.555	-0.0790825	0.198468	-0.398465	0.690288	0.778651
ENSMUSG00000011837	Snapc2	880	977	929	697	616	597	719	630	712	601	865	496	645.433	0.105246	0.154471	0.681329	0.495663	0.690091		ENSMUSG00000011837	759.158	0.102588	0.258206	0.397311	0.691138	0.788612		ENSMUSG00000011837	743.907	0.167846	0.214142	0.783806	0.433154	0.554041
ENSMUSG00000011877	Git1	5761	5340	4789	6450	3878	4166	4700	3741	6343	3441	4190	4179	4242.88	0.166898	0.121996	1.36806	0.171294	0.351713		ENSMUSG00000011877	4920.48	0.0052633	0.184202	0.0285735	0.977205	0.985263		ENSMUSG00000011877	4722.36	0.133722	0.138353	0.966529	0.33378	0.456818
ENSMUSG00000011884	Gltp	3144	2480	2721	2811	2336	2362	2648	2253	1940	1312	1525	1365	1931	-0.606545	0.0753073	-8.05426	8e-16	3.71e-14		ENSMUSG00000011884	2066.1	0.553082	0.144355	3.8314	0.000127416	0.00081608		ENSMUSG00000011884	2544.91	-0.0919704	0.114153	-0.805679	0.420428	0.541989
ENSMUSG00000011958	Bnip2	3254	2038	2396	3301	2470	3256	2802	3227	3599	2049	2074	2890	2756.53	-0.115689	0.187549	-0.616848	0.537335	0.722221		ENSMUSG00000011958	2636.77	-0.283434	0.202596	-1.39901	0.161811	0.271852		ENSMUSG00000011958	2809.61	-0.437179	0.161976	-2.69904	0.00695399	0.0208302
ENSMUSG00000011960	Ccnt1	1098	495	711	1635	1163	1294	1433	1138	2055	1077	1419	1544	1365.4	0.310191	0.14145	2.19295	0.0283113	0.0955155		ENSMUSG00000011960	1241.9	-0.995602	0.285078	-3.49238	0.000478736	0.00247906		ENSMUSG00000011960	1103.53	-0.719797	0.260244	-2.76586	0.00567728	0.0176915
ENSMUSG00000012017	Scarf2	1097	1005	1091	987	1455	1464	1713	1382	1497	748	687	1139	1234.54	-0.530076	0.208596	-2.54117	0.0110483	0.0457156		ENSMUSG00000012017	1017.5	-0.250237	0.256286	-0.9764	0.328866	0.463096		ENSMUSG00000012017	1287.36	-0.819488	0.151437	-5.4114	6.25e-08	9.25065e-07
ENSMUSG00000012076	Brms1l	984	537	649	1106	738	627	802	684	822	569	371	608	642.969	-0.221926	0.209034	-1.06168	0.288383	0.495987		ENSMUSG00000012076	675.084	0.112386	0.257104	0.437122	0.662023	0.766586		ENSMUSG00000012076	741.669	-0.145308	0.176612	-0.822752	0.410649	0.532694
ENSMUSG00000012114	Med15	2510	1871	2218	2957	2453	2970	3239	2600	2977	1840	2718	2091	2559.78	-0.191233	0.113532	-1.68439	0.0921063	0.229911		ENSMUSG00000012114	2349.24	-0.329316	0.157912	-2.08544	0.0370292	0.086777		ENSMUSG00000012114	2582.31	-0.557827	0.130153	-4.28593	1.82e-05	0.000134781
ENSMUSG00000012117	Dhdds	1519	1241	1279	1378	1006	840	1132	969	1024	901	899	745	927.611	-0.0943897	0.123762	-0.762669	0.445661	0.648364		ENSMUSG00000012117	1088.02	0.283785	0.162717	1.74404	0.0811518	0.160289		ENSMUSG00000012117	1137.91	0.151163	0.134295	1.1256	0.260335	0.3781
ENSMUSG00000012123	Crybg2	70	88	92	56	41	17	36	15	49	56	85	23	39.8305	1.01545	0.438039	2.31817	0.0204399	0.0742147		ENSMUSG00000012123	63.9839	0.250994	0.398801	0.62937	0.529107	0.655725		ENSMUSG00000012123	49.6645	1.229	0.387859	3.16868	0.00153133	0.00588024
ENSMUSG00000012126	Ubxn11	40	48	45	63	21	27	38	37	28	18	30	25	27.4886	-0.237337	0.305321	-0.777334	0.436961	0.641431		ENSMUSG00000012126	35.5761	0.647886	0.320977	2.01848	0.0435413	0.0982914		ENSMUSG00000012126	38.5449	0.37262	0.303412	1.2281	0.219409	0.33168
ENSMUSG00000012296	Tjap1	2261	1869	1725	2574	1675	2043	2145	1773	2609	1782	2185	1702	1955.45	0.152676	0.0992521	1.53826	0.123984	0.281759		ENSMUSG00000012296	2048.8	-0.28773	0.159664	-1.8021	0.0715296	0.145097		ENSMUSG00000012296	1968.81	-0.173845	0.143396	-1.21235	0.22538	0.338609
ENSMUSG00000012350	Ehf	332	69	348	87	16	41	93	53	1177	752	1788	822	586.181	4.54495	0.384553	11.8188	3.12e-32	4.39e-30	*	ENSMUSG00000012350	705.699	-2.77626	0.465779	-5.96046	2.52e-09	6.02824e-08	*	ENSMUSG00000012350	117.399	1.73716	0.540464	3.2142	0.00130808	0.00514624		x
ENSMUSG00000012405	Rpl15	6886	6365	7451	4779	3002	3492	3726	3674	4717	3706	5021	3464	3803.31	0.325206	0.121085	2.68577	0.00723625	0.0326664		ENSMUSG00000012405	5170.69	0.303713	0.236225	1.28569	0.19855	0.316847		ENSMUSG00000012405	4764.54	0.589165	0.214631	2.74501	0.00605091	0.018657
ENSMUSG00000012422	Tmem167	1787	1359	1511	1727	1337	1533	1536	1666	1602	1160	1062	1228	1372.47	-0.223828	0.138715	-1.61358	0.106618	0.253948		ENSMUSG00000012422	1392.43	0.0158849	0.161089	0.0986091	0.921449	0.94989		ENSMUSG00000012422	1535.23	-0.247029	0.131364	-1.8805	0.0600404	0.119859
ENSMUSG00000012429	Mplkip	538	475	509	551	310	251	302	337	315	227	372	271	294.635	0.0207576	0.1732	0.119847	0.904604	0.953503		ENSMUSG00000012429	391.454	0.495352	0.195855	2.52918	0.011433	0.0337448		ENSMUSG00000012429	394.332	0.478894	0.164867	2.90474	0.00367564	0.0123009
ENSMUSG00000012443	Kif11	4571	1727	2707	5192	3983	3605	3933	3829	3076	1978	2607	2505	3139.33	-0.558093	0.109842	-5.08088	3.76e-07	5.59e-06		ENSMUSG00000012443	2882.93	0.104262	0.25669	0.406179	0.684611	0.783598		ENSMUSG00000012443	3606.19	-0.487797	0.24224	-2.01369	0.044042	0.0935844
ENSMUSG00000012483	Rpa3	867	793	733	705	446	294	494	365	675	586	728	488	504.263	0.682427	0.176817	3.85952	0.000113611	0.000955711		ENSMUSG00000012483	684.776	0.0203809	0.205496	0.0991791	0.920996	0.949559		ENSMUSG00000012483	563.274	0.665358	0.202308	3.28884	0.00100602	0.00414795
ENSMUSG00000012519	Mlkl	3797	3149	3168	3824	2988	2740	3460	2851	3612	1963	2092	2387	2703.6	-0.231407	0.143534	-1.61222	0.106915	0.254324		ENSMUSG00000012519	2894.03	0.172261	0.184529	0.933512	0.350556	0.485178		ENSMUSG00000012519	3181.39	-0.0969606	0.114164	-0.849311	0.395708	0.518648
ENSMUSG00000012535	Tnpo3	3738	2180	2653	4501	3657	3953	4394	3898	4237	2870	3511	3064	3636.31	-0.178399	0.0697353	-2.55823	0.0105208	0.0439969		ENSMUSG00000012535	3268.3	-0.412441	0.181711	-2.26976	0.023222	0.0598081		ENSMUSG00000012535	3582.39	-0.627337	0.165479	-3.79103	0.000150021	0.000823197
ENSMUSG00000012609	Ttll5	1772	1469	1570	1618	1513	1237	1660	1406	806	1143	862	713	1157.79	-0.643837	0.211135	-3.04941	0.0022929	0.0124878		ENSMUSG00000012609	1203.46	0.524495	0.237824	2.20539	0.0274268	0.0682003		ENSMUSG00000012609	1506.04	-0.159448	0.136464	-1.16843	0.242633	0.35848
ENSMUSG00000012640	Zfp715	189	34	89	355	146	170	202	158	202	180	123	165	166.571	0.0474229	0.192472	0.246389	0.805381	0.901092		ENSMUSG00000012640	160.351	-0.448072	0.473354	-0.946589	0.343848	0.478834		ENSMUSG00000012640	160.349	-0.43119	0.45796	-0.941545	0.346426	0.469435
ENSMUSG00000012819	Cdh23	94	56	97	86	66	48	54	58	218	232	179	164	128.158	1.86491	0.219996	8.47703	2.31e-17	1.22e-15		ENSMUSG00000012819	146.112	-1.59636	0.240178	-6.64656	3e-11	1.03395e-09		ENSMUSG00000012819	67.4648	0.231721	0.237662	0.975002	0.329559	0.452673
ENSMUSG00000012848	Rps5	26270	28031	28566	17874	11159	12199	15488	12925	11648	9767	15766	7324	11813.6	-0.175401	0.19492	-0.899859	0.368195	0.577173		ENSMUSG00000012848	17463.4	0.907796	0.2923	3.1057	0.0018983	0.00776615		ENSMUSG00000012848	18465.3	0.692595	0.235906	2.9359	0.00332584	0.0113126
ENSMUSG00000012889	Podnl1	420	304	364	296	637	823	818	854	2358	1066	1358	1522	1155.67	1.02538	0.183141	5.59886	2.16e-08	4.08e-07		ENSMUSG00000012889	1000.9	-2.47495	0.22916	-10.8001	3.44e-27	1.0481e-24	*	ENSMUSG00000012889	582.36	-1.48849	0.183301	-8.12045	4.64e-16	3.09292e-14
ENSMUSG00000013033	Adgrl1	1423	999	1164	1590	1391	1669	1555	1415	1879	752	899	1394	1340.3	-0.273902	0.228336	-1.19956	0.230312	0.427824		ENSMUSG00000013033	1226.73	-0.239615	0.255428	-0.938092	0.348197	0.482809		ENSMUSG00000013033	1391.21	-0.550153	0.134541	-4.08912	4.33e-05	0.000285541
ENSMUSG00000013076	Amotl1	8292	4838	6280	11821	10183	12211	10662	9767	11255	10037	9244	8469	10129.9	-0.0863531	0.133825	-0.64527	0.518752	0.708111		ENSMUSG00000013076	8707.15	-0.68715	0.221349	-3.10437	0.00190687	0.00779533		ENSMUSG00000013076	9228.49	-0.811174	0.21077	-3.84862	0.000118787	0.000676168
ENSMUSG00000013089	Etv5	2191	1554	1747	2502	1379	1065	1598	1184	1237	862	1033	859	1129.98	-0.346649	0.125353	-2.76539	0.00568544	0.0267001		ENSMUSG00000013089	1412.61	0.674232	0.144901	4.65307	3.27e-06	3.50895e-05		ENSMUSG00000013089	1583.1	0.291681	0.149413	1.95218	0.0509172	0.105128
ENSMUSG00000013091	Tmem190	14	15	4	18	8	5	1	2	3	1	0	7	3.44018	-0.490737	1.06027	-0.462842	0.643477	0.799636		ENSMUSG00000013091	7.18369	1.862	0.821629	2.26623	0.0234375	0.0602058		ENSMUSG00000013091	7.87212	1.33353	0.707521	1.88479	0.0594585	0.11884
ENSMUSG00000013150	Gfod2	484	455	427	429	605	598	737	616	675	435	464	552	575.814	-0.221137	0.130001	-1.70104	0.0889361	0.224359		ENSMUSG00000013150	490.692	-0.54408	0.203567	-2.67274	0.00752347	0.0239234		ENSMUSG00000013150	549.135	-0.804686	0.158147	-5.08821	3.61e-07	4.41452e-06
ENSMUSG00000013155	Enkd1	1248	1608	1114	1275	524	519	630	500	581	359	529	390	493.895	-0.190884	0.116126	-1.64377	0.100224	0.243501		ENSMUSG00000013155	844.851	1.23076	0.2462	4.99903	5.76e-07	7.67838e-06		ENSMUSG00000013155	889.721	0.998763	0.21832	4.57476	4.77e-06	4.17572e-05
ENSMUSG00000013158	4933405L10Rik	11	10	9	16	5	5	8	5	4	3	6	9	5.60297	0.0104955	0.629804	0.0166647	0.986704	0.993066		ENSMUSG00000013158	8.13118	0.713721	0.581057	1.22832	0.219329	0.341494		ENSMUSG00000013158	8.15214	0.686132	0.522624	1.31286	0.18923	0.295234
ENSMUSG00000013160	Atp6v0d1	1514	1159	1458	1106	1346	1216	1534	1181	1473	1410	1627	1209	1361.54	0.173451	0.132199	1.31204	0.189507	0.377257		ENSMUSG00000013160	1369.09	-0.445398	0.204849	-2.17428	0.0296843	0.0726811		ENSMUSG00000013160	1301.49	-0.30989	0.171032	-1.81188	0.0700041	0.135421
ENSMUSG00000013236	Ptprs	8414	4409	6280	8802	7151	6666	7567	6089	10284	10264	12677	7301	8437.03	0.611719	0.167049	3.66192	0.000250333	0.00187943		ENSMUSG00000013236	8570.21	-0.89768	0.215997	-4.15598	3.24e-05	0.000254344		ENSMUSG00000013236	6763.2	-0.322012	0.156879	-2.05261	0.04011	0.086832
ENSMUSG00000013275	Slc41a1	1066	613	796	1196	955	1070	1245	922	1702	956	1098	1233	1126.72	0.287439	0.138864	2.06993	0.0384591	0.120575		ENSMUSG00000013275	1072.26	-0.779533	0.194471	-4.00847	6.11e-05	0.000438098		ENSMUSG00000013275	967.802	-0.528012	0.158483	-3.33166	0.000863282	0.00366408
ENSMUSG00000013415	Igf2bp1	523	258	410	510	919	933	1095	861	1157	607	1426	627	929.557	0.0197946	0.224052	0.0883482	0.9296	0.96561		ENSMUSG00000013415	695.052	-1.48937	0.271297	-5.4898	4.02e-08	7.27405e-07		ENSMUSG00000013415	703.23	-1.50202	0.160556	-9.35509	8.35e-21	9.93257e-19
ENSMUSG00000013419	Zfp651	1010	862	735	1137	666	836	745	729	907	686	465	644	701.261	-0.0970436	0.191808	-0.505942	0.612898	0.777988		ENSMUSG00000013419	780.877	0.148404	0.228261	0.65015	0.515595	0.643513		ENSMUSG00000013419	820.025	0.0108822	0.165685	0.06568	0.947633	0.96519
ENSMUSG00000013465	Nelfb	2261	1826	1911	1901	1624	1457	1794	1472	1699	1157	1790	1201	1497.83	-0.0821813	0.126137	-0.651523	0.514709	0.704738		ENSMUSG00000013465	1668.7	0.131299	0.181215	0.724547	0.46873	0.600697		ENSMUSG00000013465	1741.83	0.0115688	0.134474	0.0860301	0.931443	0.9546
ENSMUSG00000013483	Card14	89	45	53	77	19	155	73	108	223	51	92	224	116.268	0.752494	0.70996	1.05991	0.289185	0.496906		ENSMUSG00000013483	108.253	-1.49579	0.414362	-3.60985	0.00030637	0.00170756		ENSMUSG00000013483	77.4419	-0.784052	0.473819	-1.65475	0.0979752	0.176448
ENSMUSG00000013495	Tmem175	445	334	385	363	372	189	327	156	202	296	242	136	238.241	-0.178641	0.329689	-0.541848	0.587924	0.760151		ENSMUSG00000013495	290.267	0.462926	0.275599	1.67971	0.0930138	0.177999		ENSMUSG00000013495	310.659	0.246763	0.271739	0.90809	0.363831	0.487734
ENSMUSG00000013523	Bcas1	13	8	21	2	5	2	2	2	0	1	6	0	2.23118	-0.624133	1.21796	-0.512443	0.608341	NA		ENSMUSG00000013523	5.91688	2.36151	1.04564	2.25843	0.0239189	0.0611378		ENSMUSG00000013523	6.49692	1.70732	0.807264	2.11495	0.034434	0.0767873
ENSMUSG00000013539	Tango2	305	187	280	227	305	236	326	230	220	178	304	151	239.342	-0.320945	0.212463	-1.51059	0.130892	0.292694		ENSMUSG00000013539	225.719	-0.092624	0.248237	-0.373128	0.709053	0.803126		ENSMUSG00000013539	259.214	-0.448975	0.189536	-2.36882	0.0178452	0.045028
ENSMUSG00000013593	Ndufs2	6239	4372	5681	4437	3654	3399	4675	3600	6502	4858	7194	4398	4714.26	0.624925	0.13956	4.47782	7.54e-06	8.6e-05		ENSMUSG00000013593	5413.71	-0.454367	0.204045	-2.2268	0.0259603	0.0651779		ENSMUSG00000013593	4378.57	0.13351	0.164449	0.811865	0.416869	0.53862
ENSMUSG00000013622	Atraid	844	683	887	545	478	305	465	330	408	598	585	308	433.654	0.338944	0.266114	1.27368	0.202776	0.393641		ENSMUSG00000013622	594.47	0.317622	0.302968	1.04837	0.294469	0.426242		ENSMUSG00000013622	545.846	0.618116	0.242095	2.55319	0.0106741	0.0295596
ENSMUSG00000013629	Cad	6711	4596	4070	10130	9550	9715	11696	9694	12412	7088	8430	8311	9417.46	-0.13493	0.108205	-1.24699	0.212403	0.406257		ENSMUSG00000013629	7642.44	-0.846784	0.248098	-3.41311	0.000642264	0.00316843		ENSMUSG00000013629	8292.45	-1.01794	0.225039	-4.52338	6.09e-06	5.18343e-05
ENSMUSG00000013646	Sh3bp5l	1257	1170	1046	1271	708	899	882	825	1042	595	907	698	803.794	-0.00451734	0.131274	-0.0344115	0.972549	0.98689		ENSMUSG00000013646	964.341	0.257431	0.185712	1.38619	0.16569	0.276367		ENSMUSG00000013646	980.264	0.21327	0.156898	1.35929	0.174054	0.276549
ENSMUSG00000013662	Atad1	3649	1691	2380	4474	2636	2812	2949	2972	2170	1540	1558	1648	2248.93	-0.676691	0.106908	-6.32968	2.46e-10	6.18e-09		ENSMUSG00000013662	2239.08	0.449538	0.230904	1.94686	0.0515516	0.112287		ENSMUSG00000013662	2857.02	-0.263071	0.215475	-1.22089	0.222129	0.33475
ENSMUSG00000013663	Pten	3190	1310	2040	3556	2975	2900	3174	2984	2558	2125	1955	1998	2550.62	-0.429902	0.108425	-3.96498	7.34e-05	0.000652745		ENSMUSG00000013663	2255.67	-0.154355	0.236415	-0.652897	0.513823	0.642004		ENSMUSG00000013663	2721.11	-0.619719	0.217507	-2.8492	0.004383	0.0142513
ENSMUSG00000013698	Pea15a	4901	3980	4395	4587	4852	6285	6395	6253	7584	5226	6053	5803	5971.49	0.0936084	0.11255	0.831708	0.405574	0.612823		ENSMUSG00000013698	5341.32	-0.77652	0.143497	-5.41142	6.25e-08	1.06888e-06		ENSMUSG00000013698	5230.43	-0.722174	0.142424	-5.07059	3.97e-07	4.80036e-06
ENSMUSG00000013701	Timm23	433	333	390	367	318	390	446	350	556	311	467	344	389.059	0.187455	0.139654	1.34228	0.179504	0.363663		ENSMUSG00000013701	394.486	-0.435581	0.185391	-2.34952	0.0187976	0.0506811		ENSMUSG00000013701	373.415	-0.287155	0.153368	-1.87233	0.0611613	0.121638
ENSMUSG00000013736	Trnt1	1981	922	1056	2683	932	1264	1110	1328	1137	847	769	889	1022.05	-0.305946	0.165747	-1.84586	0.0649127	0.178075		ENSMUSG00000013736	1199.58	0.486087	0.275524	1.76423	0.077694	0.154687		ENSMUSG00000013736	1340.13	0.142887	0.273343	0.522738	0.601156	0.705663
ENSMUSG00000013787	Ehmt2	10570	7353	9019	8531	7267	6086	8461	6179	8481	7445	10331	5864	7411.5	0.247118	0.166021	1.48847	0.136627	0.301447		ENSMUSG00000013787	8292.12	-0.177293	0.196678	-0.901435	0.367357	0.502741		ENSMUSG00000013787	7717.66	0.0330455	0.139695	0.236554	0.813002	0.870436
ENSMUSG00000013822	Elof1	2281	2424	2549	1657	1498	1452	1783	1607	1520	1025	1161	1131	1373.17	-0.349762	0.0916124	-3.81785	0.000134621	0.00110938		ENSMUSG00000013822	1666.49	0.606578	0.244304	2.48288	0.0130326	0.0375768		ENSMUSG00000013822	1874.01	0.217044	0.224311	0.967604	0.333242	0.456313
ENSMUSG00000013833	Med16	993	884	1043	825	1117	939	1142	943	964	957	663	710	920.125	-0.271846	0.176706	-1.53841	0.123948	0.281733		ENSMUSG00000013833	872.485	-0.12784	0.231712	-0.551717	0.581142	0.699971		ENSMUSG00000013833	984.284	-0.439527	0.175627	-2.50262	0.0123279	0.0332099
ENSMUSG00000013846	St3gal1	822	299	952	493	394	571	505	472	3844	4068	4016	2700	2083.45	2.96815	0.182083	16.301	9.7e-60	5.5e-57	*	ENSMUSG00000013846	2296.8	-2.86224	0.318699	-8.981	2.68e-19	3.28081e-17	*	ENSMUSG00000013846	545.112	0.0678843	0.30625	0.221663	0.824576	0.878958		x
ENSMUSG00000013858	Tmem259	4718	5426	4794	4065	2770	2831	3386	2834	4699	2970	4182	3194	3301.01	0.382038	0.0930138	4.10733	4e-05	0.000383725		ENSMUSG00000013858	4188.24	0.0688701	0.229207	0.300471	0.763818	0.843826		ENSMUSG00000013858	3761.42	0.411086	0.203209	2.02297	0.0430757	0.0919011
ENSMUSG00000013878	Rnf170	904	463	577	793	501	533	515	520	639	526	543	477	526.473	0.12159	0.112594	1.0799	0.280188	0.486779		ENSMUSG00000013878	593.892	-0.0281465	0.174903	-0.160926	0.872151	0.917425		ENSMUSG00000013878	579.073	0.056653	0.161211	0.351421	0.725273	0.80614
ENSMUSG00000013928	Thap8	5	3	1	2	3	2	3	4	3	5	2	2	3.01404	0.0615896	0.82218	0.0749102	0.940286	0.971799		ENSMUSG00000013928	2.88888	-0.47896	0.911946	-0.525207	0.599439	0.715203		ENSMUSG00000013928	2.84838	-0.452746	0.867318	-0.522007	0.601665	0.706179
ENSMUSG00000013973	Dedd	1492	1253	1398	1277	1134	1000	1254	997	1829	1255	1535	1348	1276.56	0.485057	0.0936444	5.17977	2.22e-07	3.48e-06		ENSMUSG00000013973	1414.94	-0.441122	0.165202	-2.67019	0.00758074	0.0240596		ENSMUSG00000013973	1200.66	0.00611706	0.147003	0.0416118	0.966808	0.978015
ENSMUSG00000013997	Nit1	1136	703	899	892	599	390	650	430	754	728	1098	536	641.274	0.643395	0.232017	2.77305	0.00555336	0.0262126		ENSMUSG00000013997	823.543	-0.112191	0.23239	-0.482771	0.629258	0.739809		ENSMUSG00000013997	678.518	0.496018	0.186658	2.65737	0.00787539	0.0230635
ENSMUSG00000014039	Prdm15	336	179	214	434	382	494	460	467	615	353	385	458	444.568	0.0382535	0.159324	0.240099	0.810254	0.9035		ENSMUSG00000014039	370.131	-0.991265	0.245007	-4.04586	5.21e-05	0.000384928		ENSMUSG00000014039	371.6	-0.989627	0.2226	-4.44576	8.76e-06	7.08564e-05
ENSMUSG00000014074	Rnf168	1775	995	1110	2095	1175	1131	1253	1152	905	616	511	705	915.722	-0.741261	0.158927	-4.66417	3.1e-06	3.85e-05		ENSMUSG00000014074	1013.65	0.769545	0.23386	3.29063	0.00099964	0.00458996		ENSMUSG00000014074	1286.59	-0.00793964	0.183919	-0.0431693	0.965567	0.977025
ENSMUSG00000014075	Tctex1d2	524	362	498	435	411	313	501	357	299	250	452	256	348.83	-0.279052	0.211959	-1.31654	0.187993	0.375012		ENSMUSG00000014075	372.205	0.210166	0.235775	0.891387	0.372722	0.508026		ENSMUSG00000014075	415.411	-0.104544	0.17383	-0.601417	0.547563	0.657709
ENSMUSG00000014077	Chp1	2112	912	1474	2039	1669	1876	2142	1894	2288	1363	2168	1742	1859.2	0.0317215	0.122048	0.259911	0.794932	0.895402		ENSMUSG00000014077	1724.96	-0.562913	0.214619	-2.62285	0.00871979	0.0270402		ENSMUSG00000014077	1735.26	-0.566103	0.186888	-3.0291	0.00245285	0.00874394
ENSMUSG00000014158	Trpv4	2826	1968	2474	2494	3173	3198	3358	3206	2813	2524	2912	2333	2908.1	-0.239313	0.107331	-2.22968	0.0257687	0.0888335		ENSMUSG00000014158	2527.69	-0.448631	0.152481	-2.94221	0.00325883	0.0121894		ENSMUSG00000014158	2845.32	-0.725826	0.112652	-6.44307	1.17e-10	3.24863e-09
ENSMUSG00000014177	Tvp23b	679	316	515	520	400	299	425	318	356	454	460	259	368.966	0.150012	0.225363	0.665649	0.505635	0.697428		ENSMUSG00000014177	430.583	0.0434877	0.257387	0.168959	0.865829	0.91326		ENSMUSG00000014177	416.03	0.158069	0.190399	0.8302	0.406426	0.528852
ENSMUSG00000014195	Dnajc7	3814	2661	3206	3427	2054	2714	2432	2663	3018	2152	1796	2443	2382.75	-0.0245195	0.174083	-0.14085	0.887989	0.945435		ENSMUSG00000014195	2725.56	0.150674	0.186276	0.808873	0.418588	0.55366		ENSMUSG00000014195	2792.74	0.0866303	0.148114	0.584888	0.558623	0.667608
ENSMUSG00000014198	Zfp385c	0	2	1	1	1	2	1	0	1	1	1	1	0.994723	0.052615	1.38818	0.0379022	0.969766	NA		ENSMUSG00000014198	1.04313	-0.256756	1.45129	-0.176915	0.859575	0.909384		ENSMUSG00000014198	1.03433	-0.242017	1.4888	-0.162559	0.870866	0.912613
ENSMUSG00000014226	Cacybp	5156	3318	3944	5477	3032	3511	3664	3999	5800	3632	4163	4436	3976.7	0.379267	0.131422	2.88587	0.0039033	0.019631		ENSMUSG00000014226	4397.49	-0.344095	0.157313	-2.18732	0.028719	0.070798		ENSMUSG00000014226	3892.47	-0.00236413	0.145852	-0.0162091	0.987068	0.991705
ENSMUSG00000014243	Zswim7	92	98	82	59	44	42	79	52	68	45	78	49	55.8744	0.193872	0.251695	0.770268	0.441141	0.64498		ENSMUSG00000014243	70.0969	0.187833	0.309018	0.607839	0.543294	0.667233		ENSMUSG00000014243	66.7901	0.3437	0.301865	1.13859	0.254876	0.372026
ENSMUSG00000014245	Pigl	273	228	172	333	173	189	227	204	219	156	108	167	177.673	-0.239208	0.202886	-1.17902	0.238389	0.43713		ENSMUSG00000014245	198.838	0.300089	0.263291	1.13976	0.254385	0.381737		ENSMUSG00000014245	218.308	0.0223114	0.198675	0.112301	0.910585	0.9399
ENSMUSG00000014294	Ndufa2	1287	1970	1425	844	871	858	1082	817	1027	825	1295	691	918.05	0.12429	0.169467	0.733418	0.463304	0.664596		ENSMUSG00000014294	1163.52	0.287027	0.341939	0.839408	0.40124	0.536524		ENSMUSG00000014294	1134.09	0.369731	0.308004	1.20041	0.22998	0.343992
ENSMUSG00000014301	Pam16	99	161	105	100	49	60	62	42	44	39	58	40	48.6017	-0.183015	0.242276	-0.755397	0.450011	0.652969		ENSMUSG00000014301	78.344	1.09272	0.337375	3.2389	0.00119993	0.00533573		ENSMUSG00000014301	82.4624	0.869947	0.310929	2.79789	0.00514375	0.0162774
ENSMUSG00000014303	Glis2	1206	899	912	1380	793	816	981	773	979	653	699	551	764.452	-0.190085	0.11901	-1.59722	0.110217	0.259549		ENSMUSG00000014303	868.941	0.292994	0.172518	1.69833	0.0894448	0.172713		ENSMUSG00000014303	938.941	0.0648214	0.132674	0.488578	0.62514	0.726171
ENSMUSG00000014313	Cox6c	3277	3468	3816	2375	1426	1484	1667	1686	3854	3200	4638	3146	2623.79	1.29029	0.138556	9.3124	1.25e-20	8.79e-19		ENSMUSG00000014313	3498.36	-0.480741	0.259258	-1.8543	0.0636966	0.132436		ENSMUSG00000014313	2320.63	0.769789	0.231111	3.33082	0.000865894	0.00367128
ENSMUSG00000014349	Ube2z	6415	4976	5459	5661	4360	5046	5139	5106	5051	3338	3458	3699	4329.43	-0.301242	0.114239	-2.63694	0.00836575	0.0366694		ENSMUSG00000014349	4599.26	0.223776	0.156905	1.42619	0.153813	0.262257		ENSMUSG00000014349	5177.45	-0.116504	0.127154	-0.916242	0.35954	0.483114
ENSMUSG00000014353	Tmem87b	1059	421	709	1154	881	812	945	715	1126	1384	1074	862	973.229	0.475843	0.192834	2.46764	0.0136008	0.0539982		ENSMUSG00000014353	972.042	-0.805843	0.27105	-2.97304	0.00294865	0.0112054		ENSMUSG00000014353	813.448	-0.365873	0.223934	-1.63384	0.102292	0.182658
ENSMUSG00000014355	Anapc1	4199	2047	2537	5718	5126	5191	5961	5280	7015	4654	5582	5082	5400.95	0.0886744	0.0702714	1.26189	0.20699	0.399313		ENSMUSG00000014355	4578.73	-0.989478	0.247045	-4.00526	6.2e-05	0.000443364		ENSMUSG00000014355	4488.91	-0.93609	0.23336	-4.01136	6.04e-05	0.000378258
ENSMUSG00000014361	Mertk	20	4	16	13	5	8	6	4	29	18	29	13	13.7186	1.97583	0.464057	4.25772	2.07e-05	0.000213224		ENSMUSG00000014361	17.5341	-1.08581	0.453047	-2.39667	0.0165447	0.0457002		ENSMUSG00000014361	8.76135	0.849707	0.567674	1.49682	0.134439	0.226989
ENSMUSG00000014402	Tsg101	3022	2422	2598	2758	1304	1332	1508	1472	1388	1017	1203	996	1257.77	-0.246951	0.0871707	-2.83296	0.00461189	0.0225952		ENSMUSG00000014402	1819.01	0.918903	0.143138	6.4197	1.37e-10	4.17387e-09		ENSMUSG00000014402	1961.87	0.633359	0.122221	5.18208	2.19e-07	2.81322e-06
ENSMUSG00000014418	Hps5	736	376	447	859	427	417	539	434	533	378	389	402	432.975	-0.0485391	0.1139	-0.426155	0.669995	0.81744		ENSMUSG00000014418	490.285	0.145779	0.219949	0.662787	0.507467	0.636675		ENSMUSG00000014418	506.29	0.0624074	0.202146	0.308724	0.757531	0.830774
ENSMUSG00000014426	Map3k4	1258	733	1017	1340	1589	1354	1657	1315	2161	1667	2239	1487	1661.32	0.392916	0.128673	3.05359	0.00226123	0.0123417		ENSMUSG00000014426	1500.77	-1.13695	0.173068	-6.56939	5.05e-11	1.67436e-09		ENSMUSG00000014426	1279.31	-0.779304	0.145861	-5.3428	9.15e-08	1.29631e-06
ENSMUSG00000014496	Ankrd28	2477	1005	1573	2852	2853	3001	3255	2908	4542	3501	4413	3418	3447.28	0.444645	0.0833629	5.33385	9.62e-08	1.61e-06		ENSMUSG00000014496	3008.74	-1.38042	0.239112	-5.7731	7.78e-09	1.70133e-07		ENSMUSG00000014496	2483.57	-0.970797	0.224726	-4.31992	1.56e-05	0.000117949
ENSMUSG00000014498	Ankrd52	2774	1853	1758	4704	3501	5868	4478	4217	6767	2678	1701	4937	4180.17	-0.149702	0.340426	-0.43975	0.660118	0.811165		ENSMUSG00000014498	3350.15	-0.875668	0.387198	-2.26155	0.0237251	0.0607213		ENSMUSG00000014498	3666.56	-1.06336	0.277566	-3.831	0.000127623	0.000717969
ENSMUSG00000014503	Pkd2l2	19	22	16	35	20	16	25	18	26	9	12	23	18.2077	-0.138103	0.392615	-0.351752	0.725025	0.851847		ENSMUSG00000014503	19.5819	0.0845108	0.442882	0.19082	0.848667	0.902342		ENSMUSG00000014503	20.8657	-0.0915103	0.366101	-0.249959	0.802619	0.863536
ENSMUSG00000014504	Srp19	1115	1011	1048	1065	666	763	833	760	1073	719	748	753	777.302	0.162269	0.108497	1.49561	0.134756	0.298674		ENSMUSG00000014504	919.005	0.0652131	0.172584	0.377864	0.705532	0.800268		ENSMUSG00000014504	884.451	0.187744	0.144755	1.29697	0.194641	0.3019
ENSMUSG00000014547	Wdfy2	654	295	406	760	603	596	731	551	852	665	619	590	641.884	0.182858	0.118047	1.54903	0.121376	0.277899		ENSMUSG00000014547	597.282	-0.734344	0.232929	-3.15265	0.00161797	0.00681113		ENSMUSG00000014547	563.532	-0.586459	0.215648	-2.71952	0.00653765	0.0198496
ENSMUSG00000014550	Rbsn	1363	773	759	2096	891	1065	1041	842	1225	931	785	881	945.248	0.0386121	0.143944	0.268244	0.788511	0.891932		ENSMUSG00000014550	1052.34	0.0141795	0.279989	0.050643	0.95961	0.974103		ENSMUSG00000014550	1056.34	0.0158737	0.262465	0.0604793	0.951774	0.967881
ENSMUSG00000014551	Mrps25	1134	1252	1135	937	940	1067	1158	1168	1097	621	600	865	923.197	-0.408899	0.179505	-2.27792	0.0227314	0.080332		ENSMUSG00000014551	936.246	0.210572	0.260748	0.807569	0.419339	0.554354		ENSMUSG00000014551	1096.4	-0.239189	0.209266	-1.14299	0.253043	0.370199
ENSMUSG00000014554	Dguok	444	412	539	282	270	187	282	188	233	298	411	147	249.676	0.290853	0.294891	0.986307	0.323982	0.533612		ENSMUSG00000014554	338.872	0.32744	0.349118	0.937907	0.348292	0.482881		ENSMUSG00000014554	315.276	0.579959	0.269923	2.14861	0.031665	0.0717887
ENSMUSG00000014592	Camta1	292	182	229	352	224	195	262	161	361	504	347	319	298.316	0.946327	0.235146	4.02442	5.71e-05	0.000526987		ENSMUSG00000014592	328.246	-0.913908	0.254373	-3.59279	0.000327159	0.00180392		ENSMUSG00000014592	228.696	-0.00469104	0.192529	-0.0243654	0.980561	0.987591
ENSMUSG00000014599	Csf1	3197	1529	2785	2466	2935	2109	3285	2179	4177	3254	7595	2667	3466.95	0.788891	0.281476	2.80269	0.00506783	0.0243607		ENSMUSG00000014599	3482.64	-1.15852	0.309481	-3.74342	0.000181533	0.00109895		ENSMUSG00000014599	2511.67	-0.402212	0.203901	-1.97258	0.0485429	0.101269
ENSMUSG00000014601	Strip1	1743	1396	1533	1622	1136	1094	1353	1223	2248	1491	1845	1476	1460.51	0.589446	0.0907865	6.49266	8.43e-11	2.26e-09		ENSMUSG00000014601	1653.02	-0.470205	0.14572	-3.22678	0.00125194	0.00553399		ENSMUSG00000014601	1351.86	0.0809437	0.119034	0.680007	0.4965	0.613375
ENSMUSG00000014606	Slc25a11	1923	1410	1810	1298	1195	1024	1463	1096	1400	1038	1150	931	1141.92	-0.0363128	0.11379	-0.319119	0.749636	0.8674		ENSMUSG00000014606	1329.25	0.20817	0.199723	1.04229	0.297276	0.429282		ENSMUSG00000014606	1365.2	0.134305	0.186718	0.719293	0.47196	0.590312
ENSMUSG00000014633	Cmc2	747	684	743	527	549	443	593	403	502	413	511	340	461.748	-0.125143	0.156455	-0.799866	0.423788	0.629637		ENSMUSG00000014633	543.904	0.322102	0.231894	1.389	0.164832	0.275317		ENSMUSG00000014633	573.906	0.15885	0.216172	0.734834	0.462441	0.581735
ENSMUSG00000014668	Chfr	1105	595	747	942	1046	957	1095	948	1287	861	1185	911	1020.07	0.103812	0.10066	1.03132	0.302391	0.510519		ENSMUSG00000014668	943.42	-0.661341	0.163659	-4.04097	5.32e-05	0.000391714		ENSMUSG00000014668	920.49	-0.593383	0.139431	-4.25574	2.08e-05	0.000151373
ENSMUSG00000014686	Ceacam16	96	65	70	70	52	52	76	26	258	69	202	183	111.471	1.81164	0.35496	5.10378	3.33e-07	5.04e-06		ENSMUSG00000014686	128.109	-1.53052	0.325507	-4.70196	2.58e-06	2.85245e-05		ENSMUSG00000014686	60.8877	0.24583	0.292599	0.840163	0.400817	0.523177
ENSMUSG00000014704	Hoxa2	1093	553	1098	693	722	657	711	589	474	565	496	321	561.209	-0.47092	0.19891	-2.36751	0.0179084	0.0670406		ENSMUSG00000014704	631.741	0.543985	0.276573	1.96687	0.0491977	0.108183		ENSMUSG00000014704	743.033	0.035802	0.223785	0.159984	0.872894	0.913808
ENSMUSG00000014748	Tex261	2335	2004	1899	2202	1625	2267	2217	2080	2278	1308	1355	1512	1793.72	-0.314045	0.155948	-2.01379	0.044032	0.133889		ENSMUSG00000014748	1806.63	0.0908688	0.185816	0.489027	0.624823	0.736194		ENSMUSG00000014748	2054.9	-0.263187	0.15872	-1.65819	0.097279	0.175414
ENSMUSG00000014763	Fam120b	1572	860	1073	1518	1208	1239	1402	1363	1614	1428	1151	1107	1300.09	0.0732516	0.141197	0.518791	0.603907	0.771978		ENSMUSG00000014763	1268.77	-0.430814	0.189636	-2.27179	0.0230989	0.0595481		ENSMUSG00000014763	1255.85	-0.395015	0.144953	-2.72513	0.0064276	0.0195897
ENSMUSG00000014767	Tbp	1029	679	696	1163	679	614	750	671	1067	617	669	718	710.337	0.208439	0.131161	1.58919	0.112018	0.262427		ENSMUSG00000014767	801.824	-0.112142	0.191513	-0.585559	0.558172	0.680829		ENSMUSG00000014767	757.842	0.059739	0.152829	0.390888	0.69588	0.782635
ENSMUSG00000014769	Psmb1	6688	6991	7245	5062	5100	4483	5999	5154	6566	5077	6781	4573	5386.59	0.191877	0.11944	1.60647	0.108171	0.256162		ENSMUSG00000014769	6069.51	-0.102451	0.237824	-0.430786	0.666624	0.770512		ENSMUSG00000014769	5762.7	0.0503596	0.213019	0.236409	0.813116	0.870496
ENSMUSG00000014771	Pdcd2	1109	1218	906	1089	461	541	522	606	691	491	525	569	545.034	0.136735	0.141523	0.966166	0.333961	0.543436		ENSMUSG00000014771	795.929	0.63094	0.216629	2.91253	0.00358513	0.013182		ENSMUSG00000014771	776.994	0.726775	0.205529	3.53612	0.000406045	0.00193177
ENSMUSG00000014773	Dll1	456	236	285	491	370	758	484	536	1771	841	734	1542	871.058	1.21673	0.303364	4.0108	6.05e-05	0.000552844		ENSMUSG00000014773	823.213	-2.08663	0.300757	-6.93793	3.98e-12	1.63713e-10	*	ENSMUSG00000014773	453.254	-0.908329	0.261103	-3.47881	0.000503637	0.00231909
ENSMUSG00000014776	Nol3	6	15	7	7	7	11	5	5	4	10	4	8	6.89627	-0.0206856	0.626693	-0.0330076	0.973669	0.987421		ENSMUSG00000014776	7.88891	0.123483	0.661062	0.186795	0.851821	0.904137		ENSMUSG00000014776	7.99268	0.0568293	0.610961	0.0930162	0.925891	0.951162
ENSMUSG00000014778	Fhod1	2076	1238	1609	1773	1999	1941	2362	1857	3540	2427	1682	2592	2270.62	0.373611	0.191576	1.9502	0.0511526	0.149194		ENSMUSG00000014778	2127.92	-0.946483	0.223198	-4.24056	2.23e-05	0.000183615		ENSMUSG00000014778	1843.22	-0.61028	0.11765	-5.18727	2.13e-07	2.74578e-06
ENSMUSG00000014782	Plekhg4	64	57	43	86	87	125	126	64	142	67	41	109	93.0559	-0.123627	0.349606	-0.353618	0.723625	0.851193		ENSMUSG00000014782	76.0104	-0.837052	0.366878	-2.28156	0.0225155	0.0584761		ENSMUSG00000014782	82.0451	-0.999853	0.280322	-3.5668	0.000361365	0.0017492
ENSMUSG00000014786	Slc9a5	991	712	698	964	1258	1105	1360	957	1495	1027	1219	1093	1170.64	0.0880894	0.117617	0.748949	0.453888	0.656074		ENSMUSG00000014786	1026.87	-0.846726	0.145608	-5.81511	6.06e-09	1.34918e-07		ENSMUSG00000014786	1006.79	-0.795347	0.145045	-5.48345	4.17e-08	6.39754e-07
ENSMUSG00000014791	Elmo3	1130	774	1055	744	811	606	986	669	499	1014	1135	370	758.012	0.0598094	0.345894	0.172912	0.86272	0.931631		ENSMUSG00000014791	831.129	-0.0493008	0.368914	-0.133638	0.893689	0.931566		ENSMUSG00000014791	827.129	-0.0282656	0.205629	-0.13746	0.890668	0.926455
ENSMUSG00000014813	Stc1	342	93	412	132	40	17	42	23	2287	596	517	1573	619.679	5.36033	0.433106	12.3765	3.5e-35	5.76e-33	*	ENSMUSG00000014813	768.361	-2.64496	0.497318	-5.31845	1.05e-07	1.70552e-06	*	ENSMUSG00000014813	122.96	2.68546	0.453994	5.91518	3.32e-09	6.68933e-08	*	x
ENSMUSG00000014837	4931428F04Rik	278	256	187	334	247	373	374	357	357	212	189	277	292.94	-0.344038	0.206901	-1.66281	0.0963504	0.237424		ENSMUSG00000014837	257.054	-0.286504	0.25076	-1.14254	0.253228	0.380554		ENSMUSG00000014837	300.868	-0.67081	0.215017	-3.1198	0.00180974	0.00677738
ENSMUSG00000014846	Tppp3	24	55	20	58	14	17	24	16	36	27	11	15	19.5706	0.365848	0.409566	0.893258	0.371719	0.580866		ENSMUSG00000014846	29.8403	0.555254	0.495198	1.12128	0.262171	0.390624		ENSMUSG00000014846	27.4308	0.876083	0.446735	1.96108	0.0498697	0.103439
ENSMUSG00000014850	Msh3	685	407	407	813	456	405	475	414	522	421	351	395	425.076	-0.00356286	0.141441	-0.0251897	0.979904	0.990231		ENSMUSG00000014850	479.785	0.0946417	0.223937	0.422627	0.672567	0.775105		ENSMUSG00000014850	488.087	0.0551883	0.193603	0.285059	0.775599	0.843577
ENSMUSG00000014852	Adamts13	7	3	3	19	48	37	44	35	27	11	12	19	28.4422	-1.22196	0.322839	-3.78504	0.000153687	0.00124854		ENSMUSG00000014852	12.5765	-1.47099	0.588767	-2.49842	0.0124747	0.0362581		ENSMUSG00000014852	25.7581	-2.72028	0.466798	-5.82753	5.63e-09	1.06885e-07	*
ENSMUSG00000014856	Tmem208	954	1110	999	770	610	612	735	596	542	439	415	402	535.292	-0.456923	0.110132	-4.14887	3.34e-05	0.000326451		ENSMUSG00000014856	680.531	0.812234	0.245541	3.30793	0.000939884	0.00435754		ENSMUSG00000014856	782.779	0.315614	0.219991	1.43467	0.151382	0.248612
ENSMUSG00000014859	E2f4	4112	4016	3215	4510	2886	3293	3897	3054	3877	2127	2361	2618	2948.88	-0.225183	0.138306	-1.62814	0.103494	0.248614		ENSMUSG00000014859	3242.25	0.237939	0.20504	1.16045	0.245864	0.372206		ENSMUSG00000014859	3548.78	-0.026488	0.161242	-0.164275	0.869515	0.91198
ENSMUSG00000014867	Surf4	6066	4778	5169	5196	6500	7620	8257	7870	7035	4580	5486	4870	6406.09	-0.426118	0.0943605	-4.51585	6.31e-06	7.34e-05		ENSMUSG00000014867	5328.79	-0.35511	0.149814	-2.37034	0.0177719	0.0484853		ENSMUSG00000014867	6483	-0.820139	0.133947	-6.12287	9.19e-10	2.12279e-08
ENSMUSG00000014873	Surf2	942	1058	784	976	556	770	635	781	719	486	356	580	603.211	-0.317463	0.221696	-1.43198	0.15215	0.325202		ENSMUSG00000014873	714.385	0.518325	0.261877	1.97927	0.0477856	0.105701		ENSMUSG00000014873	798.693	0.15852	0.220172	0.719982	0.471536	0.589952
ENSMUSG00000014905	Dnajb9	644	256	391	866	337	298	334	285	409	454	477	334	364.752	0.474957	0.171406	2.77095	0.00558933	0.0263458		ENSMUSG00000014905	458.393	-0.0331217	0.29523	-0.112189	0.910673	0.942689		ENSMUSG00000014905	399.319	0.407952	0.269296	1.51488	0.129802	0.220743
ENSMUSG00000014907	Naf1	1104	567	687	1431	867	1091	1070	1087	1137	712	712	887	930.933	-0.217147	0.152972	-1.41953	0.155745	0.330125		ENSMUSG00000014907	873.286	-0.226274	0.247311	-0.914934	0.360226	0.495362		ENSMUSG00000014907	968.2	-0.480028	0.224867	-2.13471	0.0327843	0.0738005
ENSMUSG00000014932	Yes1	1744	532	1084	2273	1753	1531	1607	1613	1937	1355	1553	1509	1588.1	0.00311364	0.110799	0.0281017	0.977581	0.989584		ENSMUSG00000014932	1456.48	-0.566444	0.306211	-1.84985	0.0643357	0.133495		ENSMUSG00000014932	1483.43	-0.596836	0.299719	-1.99132	0.0464462	0.0975563
ENSMUSG00000014956	Ppp1cb	9013	2226	5584	10393	6161	5653	5878	6111	6628	4615	6058	4982	5684.41	-0.0612492	0.10212	-0.599776	0.548655	0.731313		ENSMUSG00000014956	5870.88	-0.106454	0.322003	-0.330599	0.740948	0.826449		ENSMUSG00000014956	6112.78	-0.200717	0.315177	-0.636838	0.52423	0.637202
ENSMUSG00000014959	Gorasp2	4108	3393	3272	4282	2969	3843	3992	3788	4305	2861	3666	3088	3504.94	-0.0307635	0.109807	-0.280161	0.779354	0.886078		ENSMUSG00000014959	3550.38	-0.198593	0.145368	-1.36614	0.171894	0.284023		ENSMUSG00000014959	3654.1	-0.268353	0.142385	-1.8847	0.05947	0.118852
ENSMUSG00000014980	Tsen15	733	780	640	710	398	389	536	474	453	348	303	357	401.164	-0.246489	0.150123	-1.64191	0.100609	0.243996		ENSMUSG00000014980	520.832	0.672396	0.218256	3.08077	0.00206467	0.00833959		ENSMUSG00000014980	565.63	0.386181	0.188345	2.05039	0.0403262	0.0871781
ENSMUSG00000015002	Efr3a	8659	4462	4979	13140	2289	2428	2726	2305	9160	5837	5868	6704	4619.56	1.53856	0.119145	12.9134	3.78e-38	7.08e-36		ENSMUSG00000015002	7057.28	-0.188723	0.277849	-0.679226	0.496995	0.627023		ENSMUSG00000015002	4645.91	1.31425	0.257394	5.10598	3.29e-07	4.05115e-06
ENSMUSG00000015023	Ddx19a	3672	2194	2591	3718	3365	3188	4150	3340	3426	2378	2533	2403	3040.86	-0.344497	0.0919241	-3.74762	0.00017852	0.00141642		ENSMUSG00000015023	2779.29	-0.15738	0.151896	-1.0361	0.300155	0.432602		ENSMUSG00000015023	3234.05	-0.538367	0.130885	-4.11328	3.9e-05	0.000260562
ENSMUSG00000015053	Gata2	4	3	7	5	2	1	0	3	15	6	7	14	5.98166	2.82684	0.815106	3.46807	0.000524217	0.00353366	*	ENSMUSG00000015053	7.81066	-1.45821	0.611216	-2.38575	0.0170443	0.0468529		ENSMUSG00000015053	2.95113	1.32917	0.945609	1.40562	0.159836	0.259367
ENSMUSG00000015083	C8g	8	4	10	2	5	1	5	0	2	2	5	2	2.69223	0.066254	1.0016	0.0661484	0.94726	NA		ENSMUSG00000015083	4.17628	0.810562	0.826168	0.981111	0.326538	0.460988		ENSMUSG00000015083	4.13797	0.845655	0.906199	0.933189	0.350722	0.473922
ENSMUSG00000015085	Entpd2	2132	2356	2247	1660	1652	1663	2115	1690	1747	1245	1790	1187	1605.24	-0.214202	0.117908	-1.81668	0.0692655	0.186955		ENSMUSG00000015085	1761.04	0.22059	0.243599	0.905545	0.365177	0.500334		ENSMUSG00000015085	1920.08	-0.0333135	0.214767	-0.155115	0.876731	0.916983
ENSMUSG00000015087	Rabl6	2421	2190	2044	2387	1945	2141	2163	2029	2350	1623	1759	1621	1923.57	-0.135273	0.0893131	-1.51459	0.129875	0.291178		ENSMUSG00000015087	2003.05	-0.00365536	0.161359	-0.0226536	0.981927	0.988182		ENSMUSG00000015087	2137.15	-0.17858	0.137191	-1.30169	0.193022	0.299932
ENSMUSG00000015092	Edf1	3775	4667	4089	2813	1893	2302	2769	2444	2619	1909	2482	1765	2232.55	-0.0586909	0.12197	-0.481192	0.63038	0.791118		ENSMUSG00000015092	2942.91	0.545416	0.265465	2.05456	0.0399211	0.0919217		ENSMUSG00000015092	3031.45	0.445368	0.251144	1.77336	0.0761691	0.144842
ENSMUSG00000015095	Fbxw5	1395	1143	1189	1208	994	888	1171	868	951	802	993	654	900.558	-0.157994	0.134715	-1.1728	0.240874	0.439759		ENSMUSG00000015095	1010.73	0.226864	0.179301	1.26527	0.205773	0.325418		ENSMUSG00000015095	1081	0.0307388	0.140546	0.21871	0.826876	0.880493
ENSMUSG00000015112	Slc25a13	1485	487	1029	1172	1032	1009	1148	1182	2274	1491	1778	1657	1429.01	0.755117	0.101508	7.43901	1.01e-13	3.67e-12		ENSMUSG00000015112	1423.61	-1.15056	0.241517	-4.76391	1.9e-06	2.19632e-05		ENSMUSG00000015112	1043.13	-0.430457	0.233127	-1.84645	0.064827	0.12744
ENSMUSG00000015120	Ube2i	4796	3615	4363	4623	3097	3771	3684	3515	4267	2664	2646	3161	3298.16	-0.107425	0.1386	-0.775077	0.438294	0.64264		ENSMUSG00000015120	3645.59	0.136195	0.169652	0.802788	0.422097	0.557014		ENSMUSG00000015120	3842.14	-0.00997691	0.122786	-0.0812544	0.93524	0.95695
ENSMUSG00000015126	Tsr3	1241	1473	1138	1130	483	562	654	621	583	482	500	452	534.903	-0.151769	0.120283	-1.26177	0.207031	0.399323		ENSMUSG00000015126	839.256	1.01891	0.230952	4.41176	1.03e-05	9.43085e-05		ENSMUSG00000015126	879.692	0.826585	0.215645	3.83308	0.000126551	0.000714161
ENSMUSG00000015127	Unkl	699	342	445	943	744	732	855	672	1125	733	753	756	783.116	0.201775	0.113489	1.77792	0.0754163	0.198967		ENSMUSG00000015127	715.35	-0.831665	0.247238	-3.36383	0.000768691	0.00368461		ENSMUSG00000015127	668.6	-0.665276	0.229652	-2.89689	0.00376881	0.0125503
ENSMUSG00000015133	Lrrk1	2535	1331	1793	2870	3948	3994	4374	3721	3132	2164	2394	2306	3196.56	-0.642232	0.0811773	-7.91147	2.54e-15	1.13e-13		ENSMUSG00000015133	2277.56	-0.581768	0.186651	-3.11687	0.00182782	0.00753622		ENSMUSG00000015133	3110.21	-1.25994	0.16909	-7.45135	9.24e-14	4.35635e-12
ENSMUSG00000015143	Actn1	9610	4070	6419	10978	9841	13533	12072	12088	13151	7719	9529	9993	10809.2	-0.202822	0.142233	-1.42599	0.153872	0.327688		ENSMUSG00000015143	8789.31	-0.741044	0.235618	-3.14511	0.00166024	0.00695123		ENSMUSG00000015143	9826.77	-0.979951	0.227855	-4.30077	1.7e-05	0.000127372
ENSMUSG00000015149	Sirt2	1272	899	1230	990	886	835	1122	915	994	956	1143	632	922.407	0.0382977	0.17218	0.222428	0.823981	0.911486		ENSMUSG00000015149	994.47	-0.080503	0.221629	-0.363233	0.716431	0.808141		ENSMUSG00000015149	997.196	-0.0803311	0.157766	-0.509177	0.610628	0.713795
ENSMUSG00000015165	Hnrnpl	10212	7829	9265	8222	7337	7512	8744	7638	8028	5450	6585	5832	7019.49	-0.231012	0.0648343	-3.56311	0.000366489	0.00261045		ENSMUSG00000015165	7453.85	0.150138	0.159318	0.942381	0.345998	0.481023		ENSMUSG00000015165	8200.28	-0.119067	0.134397	-0.885932	0.375654	0.499933
ENSMUSG00000015189	Casd1	1185	460	793	1118	816	770	797	762	1504	1167	737	1185	961.603	0.594089	0.20431	2.90778	0.00364009	0.0185192		ENSMUSG00000015189	1009.26	-0.744675	0.272221	-2.73556	0.0062275	0.020589		ENSMUSG00000015189	810.362	-0.186274	0.209359	-0.889735	0.373608	0.497853
ENSMUSG00000015202	Cnksr3	593	381	390	827	534	748	693	659	1038	622	801	744	718.226	0.31538	0.13592	2.32033	0.0203232	0.0739228		ENSMUSG00000015202	670.405	-0.891552	0.223638	-3.98659	6.7e-05	0.000472826		ENSMUSG00000015202	596.508	-0.613846	0.219538	-2.79608	0.00517264	0.0163544
ENSMUSG00000015214	Mtmr1	450	210	325	522	421	333	485	375	563	580	542	402	459.084	0.430002	0.169179	2.54171	0.0110313	0.0456821		ENSMUSG00000015214	448.417	-0.843186	0.237	-3.55775	0.000374049	0.00201272		ENSMUSG00000015214	381.047	-0.447715	0.210203	-2.12992	0.0331781	0.0745087
ENSMUSG00000015217	Hmgb3	1873	1244	1645	1407	1588	1516	1675	1719	1629	1268	1061	1311	1454.07	-0.255342	0.144088	-1.77212	0.0763752	0.200902		ENSMUSG00000015217	1401.52	-0.0990075	0.19421	-0.509795	0.610195	0.723766		ENSMUSG00000015217	1569.79	-0.392626	0.150077	-2.61616	0.00889241	0.0254227
ENSMUSG00000015222	Map2	931	396	647	1040	1146	597	962	689	407	385	775	301	646.331	-0.81966	0.299904	-2.73308	0.00627459	0.0289403		ENSMUSG00000015222	575.478	0.321079	0.315591	1.01739	0.308969	0.442066		ENSMUSG00000015222	784.81	-0.529386	0.264895	-1.99847	0.0456656	0.096325
ENSMUSG00000015247	Nipsnap3b	150	83	99	128	83	79	100	83	225	118	121	138	116.034	0.830151	0.193423	4.29188	1.77e-05	0.000186021		ENSMUSG00000015247	130.831	-0.709582	0.229389	-3.09336	0.00197907	0.00803827		ENSMUSG00000015247	96.9097	0.0848709	0.189394	0.448118	0.654068	0.749714
ENSMUSG00000015289	Lage3	719	924	798	613	366	312	420	336	371	359	440	256	353.034	0.0431806	0.172521	0.250291	0.802362	0.899277		ENSMUSG00000015289	543.203	0.82422	0.278801	2.9563	0.00311357	0.0117312		ENSMUSG00000015289	543.203	0.82726	0.240202	3.44402	0.000573132	0.00258627
ENSMUSG00000015290	Ubl4a	1641	1644	1421	1771	951	1182	1280	1164	1299	827	667	920	1018	-0.262503	0.176166	-1.49009	0.1362	0.30083		ENSMUSG00000015290	1225.14	0.506146	0.224046	2.25912	0.0238759	0.0610423		ENSMUSG00000015290	1346.14	0.202925	0.164147	1.23624	0.216368	0.32803
ENSMUSG00000015291	Gdi1	1760	1115	1419	1545	1391	1545	1981	1568	2820	2576	3058	2045	2103.48	0.750336	0.138177	5.43026	5.63e-08	9.93e-07		ENSMUSG00000015291	2078.54	-1.18244	0.168086	-7.03472	2e-12	8.76658e-11		ENSMUSG00000015291	1521.09	-0.46984	0.12565	-3.73929	0.000184542	0.000984194
ENSMUSG00000015305	Sash1	915	356	616	1334	804	823	879	763	2320	1681	2025	1577	1345.37	1.25506	0.0874179	14.357	9.64e-47	2.46e-44		ENSMUSG00000015305	1374.87	-1.61743	0.283916	-5.69687	1.22e-08	2.53627e-07		ENSMUSG00000015305	787.095	-0.397177	0.274713	-1.44579	0.148237	0.244822
ENSMUSG00000015312	Gadd45b	533	412	523	313	890	1027	994	955	617	538	2420	365	956.99	0.0485154	0.593751	0.08171	NA	NA		ENSMUSG00000015312	731.975	-1.42875	0.489997	-2.91583	0.00354742	0.0130745		ENSMUSG00000015312	728.888	-1.41655	0.219695	-6.4478	1.13e-10	3.15283e-09
ENSMUSG00000015335	Zdhhc12	695	663	675	474	579	605	732	631	912	557	685	688	662.622	0.196821	0.110561	1.78019	0.0750444	0.198242		ENSMUSG00000015335	668.609	-0.461825	0.235788	-1.95864	0.0501545	0.109952		ENSMUSG00000015335	629.683	-0.304705	0.210678	-1.44631	0.148091	0.244636
ENSMUSG00000015337	Endog	176	295	204	125	154	135	174	152	151	107	81	100	129.445	-0.445997	0.186545	-2.39082	0.0168106	0.0636437		ENSMUSG00000015337	152.868	0.629907	0.360607	1.7468	0.0806725	0.159561		ENSMUSG00000015337	176.952	0.140729	0.326869	0.430537	0.666805	0.760007
ENSMUSG00000015341	Golga7	2361	1211	1783	2513	1414	1491	1649	1610	1916	1279	1559	1403	1516.88	0.035319	0.0878287	0.402135	0.687585	0.829323		ENSMUSG00000015341	1682.82	0.00572772	0.177555	0.0322587	0.974266	0.983353		ENSMUSG00000015341	1690.58	0.00479426	0.1643	0.0291799	0.976721	0.984926
ENSMUSG00000015342	Xk	8	3	5	22	0	1	2	3	6	3	2	5	2.71531	1.4589	0.965617	1.51084	0.130828	NA		ENSMUSG00000015342	6.08636	0.861888	0.743403	1.15938	0.2463	0.372642		ENSMUSG00000015342	4.74396	2.28206	0.936733	2.4362	0.0148427	0.0387438
ENSMUSG00000015354	Pcolce2	2486	1639	1627	2492	2115	3541	3095	3535	3490	2025	2267	2897	2827.41	-0.165273	0.204129	-0.80965	0.418141	0.624364		ENSMUSG00000015354	2351.75	-0.707035	0.197439	-3.58103	0.00034224	0.00187425		ENSMUSG00000015354	2582.26	-0.911501	0.204565	-4.4558	8.36e-06	6.80272e-05
ENSMUSG00000015357	Clpx	1535	864	1066	1544	880	894	928	953	1171	956	1209	964	985.439	0.279289	0.110524	2.52696	0.0115055	0.0471797		ENSMUSG00000015357	1130.03	-0.132277	0.168507	-0.784995	0.432456	0.566436		ENSMUSG00000015357	1042.47	0.110676	0.148166	0.746972	0.45508	0.575182
ENSMUSG00000015363	Trabd	1812	1461	1471	1517	1237	1398	1581	1335	1573	1071	1464	1080	1318.56	-0.0598509	0.0984986	-0.607631	0.543432	0.726888		ENSMUSG00000015363	1397.59	-0.0319402	0.16633	-0.192028	0.84772	0.901807		ENSMUSG00000015363	1451.15	-0.130708	0.135865	-0.962042	0.336028	0.458996
ENSMUSG00000015365	Mov10l1	16	12	13	10	2	4	7	1	12	3	4	8	4.92284	0.984266	0.748008	1.31585	0.188224	0.375362		ENSMUSG00000015365	9.23894	0.629926	0.55267	1.13979	0.254375	0.381737		ENSMUSG00000015365	7.51669	1.57735	0.622932	2.53215	0.0113367	0.031061
ENSMUSG00000015377	Dennd6b	314	309	260	396	146	171	190	148	246	186	187	151	175.337	0.274304	0.146179	1.8765	0.0605873	0.169493		ENSMUSG00000015377	245.993	0.424356	0.205975	2.06024	0.039376	0.090995		ENSMUSG00000015377	230.764	0.659066	0.18316	3.59831	0.000320292	0.00157661
ENSMUSG00000015451	C4a	12	9	11	16	10	15	18	16	39	19	11	26	18.8619	0.719785	0.416377	1.72868	0.0838656	0.21527		ENSMUSG00000015451	18.0459	-1.29998	0.451273	-2.88069	0.0039681	0.0143297		ENSMUSG00000015451	13.2684	-0.617788	0.414726	-1.48963	0.136321	0.229361
ENSMUSG00000015452	Ager	15	23	20	13	7	8	5	1	18	8	3	8	7.05267	0.821397	0.690293	1.18993	0.234076	0.432772		ENSMUSG00000015452	13.0702	0.703473	0.547153	1.2857	0.198549	0.316847		ENSMUSG00000015452	11.0507	1.48825	0.578948	2.5706	0.0101521	0.0282988
ENSMUSG00000015461	Atf6b	4600	3443	3008	4431	2739	4082	3903	4148	4577	2138	2166	3396	3325.99	-0.250764	0.229425	-1.09301	0.274389	0.479777		ENSMUSG00000015461	3353.3	0.024904	0.24621	0.10115	0.919432	0.948488		ENSMUSG00000015461	3733.73	-0.265121	0.183918	-1.44152	0.149439	0.246205
ENSMUSG00000015467	Egfl8	753	736	614	641	411	490	505	435	903	461	750	613	560.023	0.591781	0.144251	4.10245	4.09e-05	0.000391353		ENSMUSG00000015467	674.68	-0.268611	0.220877	-1.21611	0.223943	0.346977		ENSMUSG00000015467	558.578	0.283046	0.181499	1.5595	0.118879	0.20579
ENSMUSG00000015468	Notch4	11	12	21	9	8	0	5	1	31	35	50	22	19.082	3.35603	0.602488	5.57028	2.54e-08	4.75e-07	*	ENSMUSG00000015468	25.0182	-1.68176	0.436311	-3.8545	0.000115968	0.000752561		ENSMUSG00000015468	7.90591	1.65229	0.752441	2.1959	0.0280991	0.0652211
ENSMUSG00000015478	Rnf5	1598	1055	1494	1117	768	590	906	723	1043	777	1270	740	839.042	0.400607	0.174364	2.29754	0.0215881	0.0772471		ENSMUSG00000015478	1101.3	0.147233	0.222613	0.661388	0.508364	0.637465		ENSMUSG00000015478	987.531	0.511979	0.18664	2.74313	0.00608557	0.0187292
ENSMUSG00000015488	Cacfd1	872	642	757	736	769	776	827	750	629	517	397	507	638.16	-0.555881	0.15311	-3.63059	0.00028277	0.00208987		ENSMUSG00000015488	613.081	0.226651	0.195511	1.15927	0.246345	0.372668		ENSMUSG00000015488	759.125	-0.368122	0.126486	-2.91037	0.00360998	0.0121118
ENSMUSG00000015501	Hivep2	700	251	505	1122	1089	1188	1150	885	2366	1308	1222	1747	1349.62	0.655274	0.189568	3.45668	0.000546881	0.00366462		ENSMUSG00000015501	1172.36	-1.7445	0.334113	-5.22129	1.78e-07	2.74473e-06		ENSMUSG00000015501	861.283	-1.12323	0.308107	-3.64557	0.000266796	0.00135001
ENSMUSG00000015522	Arnt	930	404	624	1148	894	719	983	688	1573	1434	2426	1079	1212.33	1.0338	0.224949	4.59571	4.31e-06	5.19e-05		ENSMUSG00000015522	1219.89	-1.43952	0.293442	-4.90563	9.31e-07	1.17314e-05		ENSMUSG00000015522	777.744	-0.438591	0.235441	-1.86285	0.0624831	0.123686
ENSMUSG00000015533	Itga2	2790	1102	1249	5600	2901	5580	3891	4239	7845	3261	3587	6934	4711.05	0.408163	0.292485	1.3955	0.162865	0.339916		ENSMUSG00000015533	4050.41	-1.40633	0.428895	-3.27896	0.00104192	0.00475019		ENSMUSG00000015533	3400.66	-1.03387	0.40031	-2.58266	0.00980415	0.0275597
ENSMUSG00000015536	Mocs2	717	512	504	590	343	361	410	352	536	423	502	292	395.896	0.29374	0.153349	1.9155	0.0554289	0.158432		ENSMUSG00000015536	492.847	0.0930426	0.197886	0.470183	0.638225	0.747379		ENSMUSG00000015536	455.534	0.347847	0.136015	2.55742	0.0105453	0.0292592
ENSMUSG00000015542	Nat9	577	656	640	484	179	99	189	134	181	207	312	108	174.196	0.4801	0.310779	1.54483	0.122388	0.279384		ENSMUSG00000015542	377.121	1.26087	0.32848	3.83851	0.000123785	0.000796121		ENSMUSG00000015542	348.259	1.7027	0.262166	6.49472	8.32e-11	2.35643e-09
ENSMUSG00000015575	Atp6v0e	2497	2668	2856	1780	1935	2178	2510	2180	2393	1818	1907	1891	2072.26	-0.0873242	0.0927686	-0.941312	0.346545	0.556822		ENSMUSG00000015575	2206.64	0.0106264	0.249449	0.0425994	0.966021	0.978545		ENSMUSG00000015575	2311.59	-0.116922	0.23114	-0.505849	0.612963	0.715829
ENSMUSG00000015597	Zfp318	415	217	256	627	695	572	630	513	555	516	599	438	559.038	-0.144393	0.154259	-0.936045	0.34925	0.559343		ENSMUSG00000015597	450.696	-0.856055	0.271716	-3.15056	0.0016296	0.00684415		ENSMUSG00000015597	491.244	-1.03477	0.260015	-3.97965	6.9e-05	0.000421819
ENSMUSG00000015605	Srf	2038	1497	1736	1927	1369	2078	1875	1715	2689	1189	1379	2021	1753.85	0.0736819	0.2217	0.33235	0.739625	0.862023		ENSMUSG00000015605	1772.83	-0.320334	0.232968	-1.37501	0.169127	0.280781		ENSMUSG00000015605	1754.47	-0.285266	0.158685	-1.79768	0.0722272	0.138897
ENSMUSG00000015619	Gata3	2684	1530	2384	2003	2293	2714	2611	2296	2033	1566	2447	1446	2140.31	-0.366393	0.152894	-2.39639	0.0165576	0.0629548		ENSMUSG00000015619	1960.17	-0.127058	0.209196	-0.607366	0.543608	0.667505		ENSMUSG00000015619	2298.52	-0.530452	0.164102	-3.23246	0.00122731	0.00488259
ENSMUSG00000015647	Lama5	15334	8267	12358	18542	27995	21414	29427	19422	27687	33505	43347	18380	27418.8	0.382058	0.251602	1.5185	0.128888	0.289636		ENSMUSG00000015647	22800.6	-1.53909	0.280361	-5.48968	4.03e-08	7.27405e-07		ENSMUSG00000015647	19256	-1.19208	0.198212	-6.01416	1.81e-09	3.9094e-08
ENSMUSG00000015652	Steap1	1877	2493	1300	2693	546	631	798	681	1630	796	1736	1275	993.798	1.06556	0.194602	5.47559	4.36e-08	7.78e-07		ENSMUSG00000015652	1670.58	0.341913	0.302367	1.13079	0.258145	0.385961		ENSMUSG00000015652	1297.06	1.36853	0.257195	5.321	1.03e-07	1.44278e-06
ENSMUSG00000015653	Steap2	4671	2059	3530	5495	5222	4909	5404	4820	9414	6589	8982	7582	6548.82	0.718208	0.0945563	7.59555	3.06e-14	1.17e-12		ENSMUSG00000015653	6130.21	-1.41329	0.2229	-6.34046	2.29e-10	6.61031e-09		ENSMUSG00000015653	4469.11	-0.729527	0.207093	-3.5227	0.000427179	0.00201636
ENSMUSG00000015656	Hspa8	69296	47277	66980	44783	61573	82554	77160	80594	62685	51730	55433	48987	64231.8	-0.417254	0.12499	-3.3383	0.000842938	0.00531818		ENSMUSG00000015656	55281.8	-0.25514	0.206279	-1.23687	0.216136	0.337734		ENSMUSG00000015656	66681	-0.712099	0.204941	-3.47465	0.000511522	0.00234591
ENSMUSG00000015659	Serac1	424	266	249	617	519	518	610	459	610	532	524	467	523.785	0.0710633	0.118231	0.601055	0.547803	0.730512		ENSMUSG00000015659	459.581	-0.820727	0.24993	-3.28383	0.00102407	0.00468461		ENSMUSG00000015659	454.144	-0.78485	0.233719	-3.3581	0.000784806	0.00337535
ENSMUSG00000015668	Pdzd11	1028	1017	980	1154	609	718	750	732	852	525	648	642	673.467	-0.0390124	0.117301	-0.332584	0.739448	0.861955		ENSMUSG00000015668	826.826	0.349674	0.180102	1.94153	0.052194	0.113475		ENSMUSG00000015668	849.107	0.271052	0.155538	1.74267	0.0813907	0.152637
ENSMUSG00000015671	Psma2	3695	3054	3655	2916	3123	3209	3823	3502	4148	2895	3587	3045	3364.18	0.0423991	0.0774746	0.547265	0.584197	0.757512		ENSMUSG00000015671	3345.5	-0.337478	0.181084	-1.86365	0.062371	0.130154		ENSMUSG00000015671	3348.62	-0.333636	0.161655	-2.06387	0.03903	0.0849701
ENSMUSG00000015672	Mrpl32	670	742	624	633	316	422	428	443	476	345	413	323	389.634	-0.00941165	0.138082	-0.0681599	0.945658	0.97482		ENSMUSG00000015672	511.878	0.494123	0.212284	2.32765	0.0199309	0.0530999		ENSMUSG00000015672	520.31	0.443398	0.2081	2.1307	0.0331137	0.0744027
ENSMUSG00000015697	Setdb1	1937	983	1201	2316	1422	1602	1750	1608	2429	1708	1509	1836	1711.64	0.273457	0.135712	2.01498	0.0439068	0.133687		ENSMUSG00000015697	1709.11	-0.580511	0.231267	-2.51013	0.0120685	0.0353146		ENSMUSG00000015697	1560.82	-0.343627	0.201502	-1.70532	0.0881338	0.162359
ENSMUSG00000015702	Anxa9	330	262	288	281	152	130	162	113	202	261	124	126	158.565	0.428011	0.28405	1.50682	0.131857	0.294234		ENSMUSG00000015702	227.429	0.368398	0.293807	1.25387	0.209888	0.330211		ENSMUSG00000015702	204.459	0.754199	0.173675	4.34258	1.41e-05	0.000107725
ENSMUSG00000015711	Prune1	973	626	713	872	672	593	692	596	1008	911	1149	746	789.471	0.626249	0.142456	4.3961	1.1e-05	0.000121024		ENSMUSG00000015711	870.261	-0.597634	0.175017	-3.41472	0.000638479	0.00315551		ENSMUSG00000015711	696.752	-0.00788595	0.122476	-0.0643875	0.948662	0.965625
ENSMUSG00000015714	Cers2	8236	6044	6016	9456	5633	6715	6668	6656	7481	6193	5734	6065	6331.29	0.0390503	0.12051	0.324041	0.745907	0.865437		ENSMUSG00000015714	6741.59	-0.117623	0.168012	-0.700087	0.483873	0.615275		ENSMUSG00000015714	6762.69	-0.117562	0.145262	-0.809312	0.418336	0.540128
ENSMUSG00000015733	Capza2	5365	2401	3682	4884	3517	3890	3886	3901	5786	4077	4517	4421	4201.07	0.346451	0.0931092	3.7209	0.00019851	0.00155566		ENSMUSG00000015733	4316.2	-0.560497	0.187339	-2.99188	0.00277266	0.0106601		ENSMUSG00000015733	3835.46	-0.250401	0.17629	-1.42039	0.155494	0.254015
ENSMUSG00000015745	Plekho1	241	288	265	188	179	348	243	327	1027	485	528	992	512.912	1.50082	0.296402	5.06347	4.12e-07	6.08e-06		ENSMUSG00000015745	526.242	-1.89881	0.32383	-5.86359	4.53e-09	1.02542e-07		ENSMUSG00000015745	262.714	-0.440794	0.297677	-1.48078	0.138666	0.232427
ENSMUSG00000015747	Vps45	422	323	360	341	265	259	344	281	328	287	351	275	295.392	0.165424	0.132516	1.24833	0.211911	0.405583		ENSMUSG00000015747	330.39	-0.101245	0.183001	-0.553249	0.580093	0.699018		ENSMUSG00000015747	316.483	0.0268794	0.152583	0.176163	0.860166	0.90429
ENSMUSG00000015748	Prpf3	1796	1513	1489	1858	1300	1443	1523	1429	2233	1048	1225	1635	1451.26	0.133482	0.181674	0.734734	0.462502	0.663895		ENSMUSG00000015748	1563.13	-0.18261	0.219343	-0.832532	0.405109	0.540395		ENSMUSG00000015748	1513.98	-0.0874545	0.122563	-0.713546	0.475508	0.593548
ENSMUSG00000015749	Anp32e	6041	2832	4769	5021	4230	4385	4613	4598	6459	4365	4997	4857	4751.3	0.25112	0.08917	2.8162	0.00485956	0.0235427		ENSMUSG00000015749	4830.9	-0.493233	0.180549	-2.73185	0.00629795	0.0207711		ENSMUSG00000015749	4458.76	-0.278349	0.165867	-1.67815	0.093318	0.169813
ENSMUSG00000015750	Aph1a	3867	3183	3361	3062	2180	2003	2397	2048	3341	2321	2617	2244	2358.5	0.323309	0.0833035	3.8811	0.000103984	0.000886433		ENSMUSG00000015750	2926.28	0.0575748	0.170723	0.33724	0.735936	0.822597		ENSMUSG00000015750	2675.71	0.342294	0.147194	2.32547	0.0200469	0.0495439
ENSMUSG00000015755	Tab2	3919	2109	2825	5237	2863	3000	3281	3085	5057	3213	3839	3560	3435.4	0.391247	0.0849217	4.60715	4.08e-06	4.95e-05		ENSMUSG00000015755	3633.99	-0.505936	0.215649	-2.34611	0.0189707	0.0510588		ENSMUSG00000015755	3182.44	-0.150616	0.199984	-0.753143	0.451364	0.571532
ENSMUSG00000015757	Ppil4	1380	861	853	1874	695	749	742	738	1115	638	594	771	743.018	0.120578	0.165215	0.729824	0.465498	0.666521		ENSMUSG00000015757	954.738	0.328508	0.251825	1.30451	0.19206	0.308739		ENSMUSG00000015757	934.675	0.412118	0.21073	1.95567	0.0505044	0.104455
ENSMUSG00000015759	Cnih1	4407	2679	3673	3696	2734	2741	3154	3059	3676	2923	3606	2795	3049.84	0.197847	0.0952107	2.078	0.0377098	0.11881		ENSMUSG00000015759	3355.59	-0.180008	0.148402	-1.21297	0.225139	0.348332		ENSMUSG00000015759	3178.6	-0.0192824	0.125213	-0.153997	0.877612	0.917772
ENSMUSG00000015766	Eps8	3454	1261	2140	4337	3818	5524	4778	5185	6699	4363	3384	5343	4828.94	0.0761665	0.207726	0.366669	0.713866	0.845001		ENSMUSG00000015766	3883.89	-1.20675	0.303632	-3.9744	7.06e-05	0.000493384		ENSMUSG00000015766	3830.86	-1.16724	0.276197	-4.22611	2.38e-05	0.00016927
ENSMUSG00000015776	Med22	2148	1709	1504	2398	1651	2119	1959	2149	2163	1023	825	1639	1659.66	-0.454404	0.254996	-1.78201	0.0747484	0.197706		ENSMUSG00000015776	1613.32	0.145168	0.281597	0.515517	0.606192	0.720435		ENSMUSG00000015776	1931.2	-0.348207	0.16911	-2.05905	0.0394894	0.085788
ENSMUSG00000015790	Surf1	990	819	805	755	483	432	557	539	565	522	716	390	519.229	0.170895	0.178993	0.954759	0.3397	0.549306		ENSMUSG00000015790	674.225	0.311416	0.226648	1.37401	0.169439	0.281082		ENSMUSG00000015790	649.263	0.44345	0.168913	2.62532	0.00865672	0.0248605
ENSMUSG00000015804	Med28	2014	2359	2074	1556	1662	1539	1844	1673	1749	1121	1492	1342	1527.19	-0.198574	0.0954607	-2.08016	0.0375108	0.118403		ENSMUSG00000015804	1684.96	0.220317	0.248428	0.886841	0.375164	0.510455		ENSMUSG00000015804	1826.84	-0.0182573	0.225874	-0.0808298	0.935577	0.957106
ENSMUSG00000015806	Qdpr	1977	2017	1560	1682	1351	1285	1798	1438	1600	1170	1468	1286	1402.17	-0.0382385	0.10432	-0.366551	0.713954	0.845001		ENSMUSG00000015806	1566.48	0.0960761	0.207885	0.46216	0.643967	0.751959		ENSMUSG00000015806	1610.39	0.0188401	0.190386	0.0989573	0.921172	0.947754
ENSMUSG00000015812	Gnrh1	5	9	5	9	2	9	4	5	34	15	14	12	11.4859	1.90455	0.549214	3.46777	0.000524797	0.00353639		ENSMUSG00000015812	13.0597	-1.68184	0.516264	-3.25771	0.00112314	0.00505976		ENSMUSG00000015812	5.93276	0.185947	0.664147	0.279979	0.779494	0.84658
ENSMUSG00000015837	Sqstm1	36867	39159	26317	45270	9011	7101	11739	7736	12211	10733	12452	8663	9822.4	0.365107	0.157684	2.31543	0.0205891	0.0746105		ENSMUSG00000015837	22393.3	1.43463	0.223072	6.43122	1.27e-10	3.91368e-09		ENSMUSG00000015837	21207.1	1.76128	0.213302	8.25721	1.49e-16	1.06863e-14
ENSMUSG00000015839	Nfe2l2	3847	1672	2584	3667	2285	2028	2378	2234	2701	2433	2438	1989	2288.86	0.148223	0.116599	1.27122	0.203652	0.394928		ENSMUSG00000015839	2568.86	-0.0694889	0.205512	-0.338126	0.735268	0.822222		ENSMUSG00000015839	2481.29	0.0430306	0.185222	0.232319	0.81629	0.872732
ENSMUSG00000015846	Rxra	1898	1098	1631	1681	1268	1045	1234	936	1415	1415	1076	1100	1178.97	0.218552	0.172634	1.26598	0.205519	0.397377		ENSMUSG00000015846	1377.24	-0.0174375	0.193826	-0.0899648	0.928315	0.954356		ENSMUSG00000015846	1300.01	0.163997	0.155509	1.05458	0.291616	0.412278
ENSMUSG00000015850	Adamtsl4	97	41	88	71	103	62	132	90	981	466	1483	591	478.044	3.20872	0.316869	10.1263	4.22e-24	3.69e-22	*	ENSMUSG00000015850	504.884	-3.88381	0.341992	-11.3564	6.89e-30	2.57161e-27	*	ENSMUSG00000015850	84.5784	-0.705171	0.279313	-2.52466	0.011581	0.0315902		x
ENSMUSG00000015869	Prpsap1	2836	2414	2427	2265	1792	2192	2430	2347	2472	1628	1814	1591	1995.44	-0.188977	0.116341	-1.62433	0.104306	0.249988		ENSMUSG00000015869	2122.92	0.112429	0.178447	0.630042	0.528667	0.655256		ENSMUSG00000015869	2303.44	-0.116465	0.166861	-0.697974	0.485194	0.602822
ENSMUSG00000015880	Ncapg	2960	1741	2048	3351	3346	2604	3361	2943	3702	1957	3040	2589	2885.24	-0.0935912	0.143499	-0.652209	0.514267	0.704495		ENSMUSG00000015880	2613.25	-0.493506	0.195687	-2.52191	0.0116719	0.0343072		ENSMUSG00000015880	2765.85	-0.621457	0.167017	-3.72092	0.000198498	0.00104983
ENSMUSG00000015882	Lcorl	349	131	179	554	380	334	380	280	479	439	1014	390	457.417	0.799518	0.284146	2.81376	0.00489657	0.0236995		ENSMUSG00000015882	444.289	-1.33315	0.397462	-3.35417	0.000796043	0.00379413		ENSMUSG00000015882	314.719	-0.56464	0.328172	-1.72056	0.0853307	0.158314
ENSMUSG00000015889	Lta4h	3119	2070	2729	2454	2266	1951	2515	2169	2204	1736	2735	1560	2108.42	-0.0716678	0.159041	-0.450624	0.652261	0.805832		ENSMUSG00000015889	2261.39	0.0143003	0.202253	0.0707049	0.943633	0.963445		ENSMUSG00000015889	2356.16	-0.0937629	0.137753	-0.680659	0.496087	0.613154
ENSMUSG00000015890	Amdhd1	14	12	26	11	4	1	3	0	31	11	59	16	15.1627	3.87984	0.760783	5.0998	3.4e-07	5.13e-06	*	ENSMUSG00000015890	22.6399	-1.15568	0.534968	-2.16028	0.0307506	0.0748515		ENSMUSG00000015890	8.1591	2.69476	0.747516	3.60495	0.00031221	0.00154231	*
ENSMUSG00000015932	Dstn	9338	5521	8610	7210	6475	10696	7842	10873	8525	4802	6461	6425	7640.92	-0.429574	0.203563	-2.11027	0.034835	0.112051		ENSMUSG00000015932	6910.48	-0.0904588	0.189162	-0.478208	0.632502	0.742413		ENSMUSG00000015932	8306.29	-0.558802	0.228405	-2.44654	0.0144236	0.0378599
ENSMUSG00000015937	Macroh2a1	5264	4219	4740	4458	3784	3958	4664	4184	4388	3171	3760	3262	3835.54	-0.143365	0.0712013	-2.01352	0.04406	0.133898		ENSMUSG00000015937	4057.39	0.0493454	0.153651	0.321152	0.748095	0.832148		ENSMUSG00000015937	4336.19	-0.132506	0.131774	-1.00556	0.314629	0.436571
ENSMUSG00000015942	Gtf2ird2	492	412	354	515	233	229	196	228	228	249	80	167	200.785	-0.231899	0.323566	-0.716697	0.473561	0.672589		ENSMUSG00000015942	295.43	0.950162	0.334057	2.84431	0.00445073	0.0157493		ENSMUSG00000015942	317.21	0.677029	0.179009	3.78208	0.000155521	0.000848017
ENSMUSG00000015943	Bola1	386	548	430	289	282	195	328	191	384	304	340	278	283.798	0.44309	0.180454	2.45542	0.0140721	0.0555018		ENSMUSG00000015943	368.685	0.0828873	0.295108	0.280871	0.778809	0.854218		ENSMUSG00000015943	325.037	0.487185	0.302113	1.61259	0.106833	0.189205
ENSMUSG00000015944	Castor2	607	347	607	580	597	519	626	478	2075	736	929	1384	896.288	1.2181	0.24445	4.98302	6.26e-07	8.96e-06		ENSMUSG00000015944	918.618	-1.56282	0.280393	-5.57368	2.49e-08	4.81516e-07		ENSMUSG00000015944	536.577	-0.378711	0.170763	-2.21775	0.0265715	0.062344
ENSMUSG00000015961	Adss	5267	2719	3994	5528	3831	4242	4420	4602	6950	5923	6889	5321	5231.41	0.599181	0.111566	5.37063	7.85e-08	1.33e-06		ENSMUSG00000015961	5323.69	-0.876374	0.178767	-4.90232	9.47e-07	1.18919e-05		ENSMUSG00000015961	4228.83	-0.314045	0.1654	-1.89871	0.0576032	0.115946
ENSMUSG00000015962	1700016C15Rik	401	258	378	305	36	17	38	19	285	392	352	188	168.081	3.54146	0.327152	10.8251	2.62e-27	2.82e-25	*	ENSMUSG00000015962	316.203	-0.200548	0.27581	-0.727123	0.46715	0.599506		ENSMUSG00000015962	162.465	3.30235	0.270914	12.1897	3.53e-34	1.9583e-31	*
ENSMUSG00000015970	Chdh	66	34	34	80	4	11	12	7	467	443	193	324	184.709	5.45893	0.394622	13.8333	1.6e-43	3.72e-41	*	ENSMUSG00000015970	219.934	-3.11136	0.338713	-9.18584	4.08e-20	5.32371e-18	*	ENSMUSG00000015970	27.4037	2.30833	0.417522	5.52866	3.23e-08	5.06804e-07	*	x
ENSMUSG00000015971	Actr8	1992	1359	2060	1347	1485	1481	1878	1617	2577	2037	2516	1889	1912.19	0.527835	0.0984919	5.35917	8.36e-08	1.41e-06		ENSMUSG00000015971	1981.08	-0.727903	0.212258	-3.42933	0.000605065	0.00302421		ENSMUSG00000015971	1629.99	-0.237615	0.192931	-1.23161	0.218095	0.330094
ENSMUSG00000015980	Lrrc27	137	79	121	95	91	70	99	82	97	54	92	52	77.7245	-0.187826	0.213715	-0.878861	0.379476	0.587897		ENSMUSG00000015980	86.8347	0.244429	0.259638	0.941424	0.346487	0.481364		ENSMUSG00000015980	94.0116	0.0191713	0.217194	0.0882677	0.929664	0.953846
ENSMUSG00000015994	Fnta	3663	2533	2876	4201	3680	3521	3926	3855	3892	3278	3094	3049	3498.88	-0.121627	0.107625	-1.1301	0.258436	0.461087		ENSMUSG00000015994	3271.89	-0.347829	0.157199	-2.21268	0.0269199	0.0671432		ENSMUSG00000015994	3497.58	-0.507059	0.127788	-3.96797	7.25e-05	0.000440661
ENSMUSG00000016018	Mtrex	2519	1380	1607	3134	2066	2323	2373	2357	2929	1960	2057	2220	2254.35	0.0457352	0.111914	0.408663	0.682787	0.826463		ENSMUSG00000016018	2174.1	-0.442274	0.215799	-2.04947	0.0404158	0.0927944		ENSMUSG00000016018	2175.39	-0.433199	0.197984	-2.18805	0.0286661	0.0662884
ENSMUSG00000016028	Celsr1	227	90	106	249	289	75	112	73	134	143	115	104	130.568	-0.104858	0.422541	-0.248162	0.804009	0.900409		ENSMUSG00000016028	139.335	0.0442509	0.298309	0.148339	0.882075	0.923331		ENSMUSG00000016028	146.768	-0.0940575	0.446282	-0.210758	0.833076	0.884847
ENSMUSG00000016128	Stard13	276	139	198	393	560	693	627	522	811	347	786	575	601.839	0.0856937	0.207707	0.412571	0.679921	0.824518		ENSMUSG00000016128	446.061	-1.66751	0.289367	-5.76263	8.28e-09	1.8049e-07		ENSMUSG00000016128	436.368	-1.61531	0.237984	-6.78749	1.14e-11	3.79907e-10
ENSMUSG00000016179	Camk1g	1	1	1	0	1	3	3	2	8	1	2	5	2.99479	0.838231	0.894507	0.937088	0.348713	0.558942		ENSMUSG00000016179	2.44522	-2.66834	1.21808	-2.1906	0.0284804	0.0703784		ENSMUSG00000016179	1.56872	-1.87141	1.26242	-1.4824	0.138234	0.231911
ENSMUSG00000016181	Utp25	854	739	658	1069	587	748	743	724	1170	756	555	848	756.124	0.287496	0.198403	1.44905	0.147323	0.31816		ENSMUSG00000016181	817.678	-0.323244	0.238144	-1.35735	0.17467	0.287294		ENSMUSG00000016181	748.044	-0.0755119	0.16916	-0.446394	0.655313	0.750464
ENSMUSG00000016194	Hsd11b1	96	53	84	61	19	27	41	24	466	247	456	422	211.508	3.88948	0.25335	15.3522	3.43e-53	1.27e-50	*	ENSMUSG00000016194	249.162	-2.75809	0.259161	-10.6424	1.89e-26	5.25017e-24	*	ENSMUSG00000016194	47.1827	1.09731	0.298085	3.68118	0.000232159	0.00119971		x
ENSMUSG00000016252	Atp5e	2409	3494	2941	1544	1347	1249	1635	1325	1499	1190	2231	1051	1417.41	0.144858	0.204382	0.70876	0.478474	0.676344		ENSMUSG00000016252	2013.58	0.556814	0.35201	1.58181	0.113693	0.207116		ENSMUSG00000016252	1956.99	0.661305	0.30278	2.18411	0.028954	0.0668381
ENSMUSG00000016253	Nelfcd	1193	961	1053	1014	942	988	1096	944	1347	710	936	1027	980.801	0.0497496	0.138855	0.358285	0.72013	0.848502		ENSMUSG00000016253	1012.17	-0.228458	0.194072	-1.17718	0.239122	0.364674		ENSMUSG00000016253	1010.36	-0.217097	0.132345	-1.64039	0.100925	0.180574
ENSMUSG00000016256	Ctsz	7565	6693	7813	5226	4134	4970	5358	5079	8204	5499	8379	5751	5833.62	0.545165	0.12545	4.34566	1.39e-05	0.000149654		ENSMUSG00000016256	6840.3	-0.312082	0.229941	-1.35722	0.174711	0.287338		ENSMUSG00000016256	5731.42	0.193886	0.205843	0.941914	0.346237	0.469323
ENSMUSG00000016257	Prelid3b	2479	1827	1729	2770	1456	1909	2044	1841	2274	1121	1304	1567	1652.85	-0.183534	0.171995	-1.06709	0.285932	0.493385		ENSMUSG00000016257	1804.3	0.176671	0.209403	0.843686	0.398845	0.534053		ENSMUSG00000016257	1951.07	-0.0449211	0.158279	-0.283809	0.776557	0.844195
ENSMUSG00000016262	Sertad4	899	351	714	788	713	816	649	729	464	683	740	450	654.404	-0.249857	0.23587	-1.0593	0.289463	0.497203		ENSMUSG00000016262	620.246	-0.154057	0.286482	-0.537752	0.590748	0.70769		ENSMUSG00000016262	695.33	-0.440489	0.223738	-1.96877	0.0489793	0.101993
ENSMUSG00000016308	Ube2a	1469	1011	1244	1284	839	862	1042	1041	1170	805	833	859	917.515	-0.0046788	0.119968	-0.0390003	0.96889	0.98478		ENSMUSG00000016308	1048.88	0.128995	0.149074	0.865309	0.386869	0.521927		ENSMUSG00000016308	1067.21	0.0863938	0.131987	0.654563	0.512749	0.627509
ENSMUSG00000016319	Slc25a5	12969	10726	9743	12614	10556	12601	13952	13574	13903	9042	11023	9950	11620.2	-0.169966	0.104725	-1.62298	0.104595	0.250386		ENSMUSG00000016319	11048.2	-0.240323	0.152675	-1.57408	0.115469	0.209716		ENSMUSG00000016319	12010.5	-0.449306	0.143373	-3.13383	0.00172543	0.00650328
ENSMUSG00000016344	Ppdpf	677	758	788	432	409	315	417	381	418	380	465	278	378.213	0.0622594	0.169633	0.367024	0.713601	0.844861		ENSMUSG00000016344	512.926	0.512574	0.294725	1.73916	0.0820066	0.161579		ENSMUSG00000016344	510.229	0.535162	0.268148	1.99577	0.045959	0.0968119
ENSMUSG00000016382	Pls3	4011	1572	3252	3149	4202	5425	4957	5512	7527	6135	6508	5650	5689.07	0.404702	0.127631	3.17088	0.00151977	0.00883399		ENSMUSG00000016382	4826.05	-1.46703	0.217274	-6.752	1.46e-11	5.40373e-10		ENSMUSG00000016382	4047.55	-1.09947	0.219951	-4.99871	5.77e-07	6.67233e-06
ENSMUSG00000016409	Nkap	792	449	569	966	509	484	566	500	745	638	707	604	589.244	0.437927	0.104058	4.20847	2.57e-05	0.000258985		ENSMUSG00000016409	668.187	-0.317576	0.195669	-1.62302	0.104585	0.194464		ENSMUSG00000016409	580.166	0.0853337	0.17658	0.483258	0.628913	0.729456
ENSMUSG00000016427	Ndufa1	706	676	740	566	437	454	583	446	760	534	829	519	560.93	0.500991	0.142449	3.51698	0.000436493	0.00303668		ENSMUSG00000016427	660.477	-0.259664	0.227225	-1.14276	0.253137	0.380471		ENSMUSG00000016427	562.923	0.202397	0.19163	1.05619	0.290882	0.411644
ENSMUSG00000016477	E2f3	1154	462	658	1625	889	952	945	850	1287	690	573	991	882.899	-0.00616989	0.214495	-0.0287647	0.977052	0.989229		ENSMUSG00000016477	890.267	-0.23803	0.330357	-0.720524	0.471202	0.603239		ENSMUSG00000016477	908.913	-0.278862	0.277259	-1.00578	0.31452	0.436532
ENSMUSG00000016481	Cr1l	1256	985	903	1753	691	696	848	838	1278	1083	999	1064	931.164	0.579759	0.129359	4.48177	7.4e-06	8.46e-05		ENSMUSG00000016481	1140.62	-0.201207	0.208112	-0.966822	0.333633	0.468255		ENSMUSG00000016481	952.56	0.340853	0.188915	1.80427	0.0711893	0.137193
ENSMUSG00000016487	Ppfibp1	5242	1987	2699	7885	4080	3934	4601	3776	4975	3399	4008	3559	3977.12	-0.00116913	0.0738203	-0.0158375	0.987364	0.993301		ENSMUSG00000016487	4030.2	-0.228629	0.314064	-0.727969	0.466633	0.599074		ENSMUSG00000016487	4105.96	-0.263786	0.304295	-0.866876	0.38601	0.509927
ENSMUSG00000016493	Cd46	28	29	19	49	19	16	20	9	37	41	9	23	21.7556	0.850032	0.485869	1.74951	0.080203	0.208254		ENSMUSG00000016493	28.9166	-0.161192	0.472013	-0.3415	0.732728	0.820311		ENSMUSG00000016493	22.3732	0.648027	0.395218	1.63967	0.101074	0.180825
ENSMUSG00000016494	Cd34	27	10	6	17	12	6	8	13	36	12	8	24	14.5646	1.04053	0.522697	1.9907	0.0465137	0.139603		ENSMUSG00000016494	16.999	-0.755652	0.539627	-1.40032	0.161417	0.271521		ENSMUSG00000016494	11.7154	0.252372	0.523445	0.482136	0.629709	0.729911
ENSMUSG00000016495	Plgrkt	753	659	688	646	445	345	531	373	343	322	367	227	362.885	-0.374926	0.177608	-2.11098	0.0347743	0.111966		ENSMUSG00000016495	477.565	0.817554	0.209235	3.90734	9.33e-05	0.000625636		ENSMUSG00000016495	535.894	0.404452	0.175284	2.30741	0.021032	0.0514902
ENSMUSG00000016496	Cd274	65	53	62	83	58	36	59	26	63	32	72	44	47.6379	0.270258	0.318086	0.84964	0.395525	0.602841		ENSMUSG00000016496	57.2493	0.00665379	0.280833	0.0236931	0.981097	0.987669		ENSMUSG00000016496	53.127	0.244092	0.289324	0.843662	0.398858	0.52167
ENSMUSG00000016503	Gtf3a	2818	3240	2686	2508	1662	1690	2181	1915	1853	1374	1524	1378	1669.31	-0.234842	0.0934336	-2.51347	0.0119551	0.048697		ENSMUSG00000016503	2106.89	0.595527	0.219978	2.70722	0.00678502	0.0220317		ENSMUSG00000016503	2285.86	0.32053	0.203131	1.57795	0.114577	0.199797
ENSMUSG00000016510	Mtif3	837	849	709	760	543	544	596	578	722	557	660	500	579.838	0.148806	0.10296	1.44528	0.148378	0.319964		ENSMUSG00000016510	685.735	0.0782871	0.199522	0.392373	0.694782	0.791779		ENSMUSG00000016510	662.683	0.186808	0.175332	1.06545	0.286672	0.407043
ENSMUSG00000016520	Lnx2	827	420	581	967	971	1091	1074	939	1371	710	908	1043	995.598	0.0137455	0.15239	0.0901993	0.928129	0.965177		ENSMUSG00000016520	845.52	-0.875599	0.228557	-3.83099	0.00012763	0.000816965		ENSMUSG00000016520	857.723	-0.897094	0.188545	-4.75799	1.96e-06	1.93845e-05
ENSMUSG00000016526	Dyrk3	833	510	644	648	485	449	519	444	786	511	618	510	531.601	0.38716	0.102829	3.7651	0.000166481	0.00133597		ENSMUSG00000016526	616.525	-0.198934	0.158648	-1.25393	0.209866	0.330202		ENSMUSG00000016526	547.568	0.150701	0.135586	1.11148	0.26636	0.38492
ENSMUSG00000016528	Mapkapk2	4498	3220	3868	3818	3209	3221	3510	3104	4258	2625	4136	2797	3296.85	0.110532	0.119983	0.921228	0.356931	0.566925		ENSMUSG00000016528	3563.67	-0.148484	0.170365	-0.871562	0.383447	0.518519		ENSMUSG00000016528	3481	-0.0750745	0.113264	-0.662826	0.507442	0.622742
ENSMUSG00000016534	Lamp2	5332	1809	3754	4988	4549	4182	4976	4444	5538	6419	6469	4375	5098.16	0.391417	0.167982	2.33011	0.0198004	0.0723826		ENSMUSG00000016534	4840.11	-0.913546	0.270951	-3.37163	0.000747237	0.00359691		ENSMUSG00000016534	4170.06	-0.557583	0.230455	-2.41948	0.0155426	0.0402022
ENSMUSG00000016541	Atxn10	3179	2061	2983	2212	3009	2999	3462	3275	3536	2940	3910	2441	3153.23	0.0512903	0.131027	0.391447	0.695467	0.834388		ENSMUSG00000016541	2901.92	-0.614656	0.208695	-2.94523	0.00322711	0.0120916		ENSMUSG00000016541	2894.29	-0.600997	0.169311	-3.54966	0.000385736	0.00184979
ENSMUSG00000016552	Foxred2	17	6	10	5	8	19	16	5	5	29	24	7	14.3458	0.55936	0.660625	0.846713	0.397155	0.604538		ENSMUSG00000016552	13.4429	-1.17932	0.65931	-1.78871	0.0736614	0.148434		ENSMUSG00000016552	10.6138	-0.661546	0.570249	-1.1601	0.246008	0.362086
ENSMUSG00000016554	Eif3d	8228	8105	7895	7331	4661	5759	6339	5901	7177	5222	7220	5012	5819.59	0.160021	0.121259	1.31966	0.18695	0.37347		ENSMUSG00000016554	6884.01	0.068357	0.195889	0.348958	0.727121	0.81637		ENSMUSG00000016554	6627.97	0.188509	0.175119	1.07647	0.281719	0.401538
ENSMUSG00000016559	H3f3b	28187	16247	27821	18710	10847	10620	12511	12405	11117	9505	9078	8441	10436.4	-0.232449	0.110462	-2.10433	0.0353497	0.113265		ENSMUSG00000016559	15205.3	0.924537	0.213685	4.32663	1.51e-05	0.000131969		ENSMUSG00000016559	16342.8	0.654253	0.195916	3.33945	0.000839436	0.00357924
ENSMUSG00000016619	Nup50	2741	1993	2220	2955	1978	2547	2514	2403	2835	1426	1872	2037	2157.77	-0.182751	0.155512	-1.17516	0.239932	0.438589		ENSMUSG00000016619	2186.08	-0.0347469	0.183001	-0.189873	0.849409	0.902716		ENSMUSG00000016619	2376.46	-0.255224	0.133363	-1.91375	0.0556518	0.112868
ENSMUSG00000016624	Phf21b	131	104	100	178	134	176	156	112	173	111	71	124	129.989	-0.231404	0.254797	-0.908188	0.363779	0.573335		ENSMUSG00000016624	121.08	-0.230246	0.283529	-0.81207	0.416751	0.551856		ENSMUSG00000016624	134.989	-0.49992	0.222052	-2.25137	0.0243622	0.0579583
ENSMUSG00000016637	Ift27	147	175	190	120	101	57	64	49	55	67	66	31	60.8166	-0.262351	0.329746	-0.795616	0.426255	0.631947		ENSMUSG00000016637	101.891	1.24406	0.335989	3.70269	0.000213323	0.00126106		ENSMUSG00000016637	109.035	0.942992	0.318031	2.96509	0.00302592	0.0104262
ENSMUSG00000016664	Pacsin2	4539	2719	3083	5146	3965	4234	4485	4044	4046	2557	3315	2797	3613	-0.363498	0.0817643	-4.44568	8.76e-06	9.82e-05		ENSMUSG00000016664	3393.77	-0.0541344	0.175353	-0.308717	0.757537	0.839028		ENSMUSG00000016664	3961.65	-0.454333	0.154402	-2.94253	0.00325539	0.011109
ENSMUSG00000016757	Ttll12	2223	1684	1918	2255	2478	2608	3284	2626	3545	2288	2804	2219	2677.28	0.0166963	0.095997	0.173925	0.861924	0.931103		ENSMUSG00000016757	2357.78	-0.735593	0.137521	-5.34896	8.85e-08	1.47042e-06		ENSMUSG00000016757	2386.62	-0.756712	0.106487	-7.10618	1.19e-12	4.669e-11
ENSMUSG00000016831	Tox4	2000	1010	1192	2164	1529	1476	1830	1555	2550	1946	2426	1887	1877.05	0.50784	0.0868554	5.84697	5.01e-09	1.05e-07		ENSMUSG00000016831	1884.21	-0.828726	0.202348	-4.09556	4.21e-05	0.000320484		ENSMUSG00000016831	1554.1	-0.356344	0.185812	-1.91777	0.0551408	0.112031
ENSMUSG00000016833	Mrps18c	889	1008	874	789	483	424	471	507	489	341	408	391	433.659	-0.172372	0.124497	-1.38455	0.16619	0.344444		ENSMUSG00000016833	623.975	0.845048	0.224337	3.76686	0.000165312	0.00101754		ENSMUSG00000016833	660.241	0.632741	0.209128	3.02562	0.00248125	0.00882197
ENSMUSG00000016921	Srsf6	7191	4327	5586	6988	4807	6472	5804	6360	6401	4529	1825	5100	5102.6	-0.345354	0.310555	-1.11205	0.266115	0.470996		ENSMUSG00000016921	5063.25	0.0866126	0.323618	0.267638	0.788978	0.861941		ENSMUSG00000016921	5835.99	-0.298577	0.156559	-1.90713	0.0565042	0.114201
ENSMUSG00000016933	Plcg1	1625	819	1143	1673	1512	1501	1707	1440	2539	1679	2243	1866	1785.41	0.47234	0.0837754	5.63818	1.72e-08	3.31e-07		ENSMUSG00000016933	1698.2	-1.01135	0.180618	-5.5994	2.15e-08	4.26685e-07		ENSMUSG00000016933	1407.64	-0.574507	0.161021	-3.56791	0.000359844	0.001743
ENSMUSG00000016940	Kctd2	634	596	647	429	343	274	316	297	321	385	441	250	326.926	0.239868	0.209863	1.14298	0.253048	0.454174		ENSMUSG00000016940	452.355	0.418495	0.279607	1.49672	0.134465	0.235693		ENSMUSG00000016940	427.923	0.618935	0.225455	2.74527	0.00604618	0.0186504
ENSMUSG00000016942	Tmprss6	11	4	39	1	1	0	3	1	5	224	63	1	41.0221	6.1021	1.66214	3.67122	0.000241397	0.00182631	*	ENSMUSG00000016942	50.0878	-2.82297	1.56186	-1.80744	0.0706941	0.143699		ENSMUSG00000016942	6.8865	3.21909	1.13772	2.82943	0.00466304	0.0150264
ENSMUSG00000016946	Kctd5	2169	1608	1652	2443	1715	1796	2017	1797	2058	1491	1643	1545	1732.29	-0.0779378	0.075851	-1.02751	0.304179	0.512817		ENSMUSG00000016946	1778.85	-0.105323	0.147153	-0.71574	0.474152	0.606166		ENSMUSG00000016946	1861.54	-0.220843	0.122315	-1.80552	0.0709928	0.136949
ENSMUSG00000016984	Etaa1	440	229	301	470	443	368	447	401	436	284	311	322	370.481	-0.257204	0.127739	-2.01351	0.0440613	0.133898		ENSMUSG00000016984	338.678	-0.258336	0.197035	-1.31111	0.189819	0.305887		ENSMUSG00000016984	381.846	-0.550705	0.177357	-3.10507	0.00190236	0.00706431
ENSMUSG00000017002	Slpi	1875	893	3706	298	35	7	52	18	2125	4164	4777	1790	1662.15	6.95146	0.629488	11.043	2.37e-28	2.74e-26	*	ENSMUSG00000017002	2560.18	-1.24785	0.777848	-1.60424	0.108661	0.199936		ENSMUSG00000017002	776.527	5.67218	0.863137	6.57159	4.98e-11	1.46782e-09	*
ENSMUSG00000017009	Sdc4	9880	5524	9194	6118	7190	6137	8302	6304	6258	6396	7316	4561	6476.92	-0.129813	0.163213	-0.795358	0.426405	0.631993		ENSMUSG00000017009	6741.54	-0.00943247	0.240869	-0.0391602	0.968763	0.979862		ENSMUSG00000017009	7180.39	-0.176143	0.201332	-0.874891	0.381633	0.505528
ENSMUSG00000017057	Il13ra1	815	215	738	462	627	433	726	498	1368	1419	2047	944	1002.23	1.39491	0.235307	5.92803	3.07e-09	6.65e-08		ENSMUSG00000017057	1032.02	-1.73999	0.35075	-4.96077	7.02e-07	9.17053e-06		ENSMUSG00000017057	549.51	-0.377621	0.320227	-1.17923	0.238307	0.353515
ENSMUSG00000017119	Nbr1	3352	1497	2426	3747	1858	1421	2105	1457	2828	2675	3460	2010	2206.24	0.735375	0.18067	4.07026	4.7e-05	0.000443738		ENSMUSG00000017119	2679.34	-0.363317	0.240594	-1.51008	0.131022	0.231192		ENSMUSG00000017119	2108.68	0.337987	0.213797	1.58087	0.113907	0.198916
ENSMUSG00000017132	Cyth1	369	218	309	269	234	252	286	255	425	329	366	337	307.491	0.551099	0.110046	5.00787	5.5e-07	7.92e-06		ENSMUSG00000017132	327.065	-0.653748	0.180075	-3.63042	0.000282956	0.00159847		ENSMUSG00000017132	267.91	-0.138924	0.16392	-0.847511	0.39671	0.519584
ENSMUSG00000017144	Rnd3	915	369	769	822	467	783	544	649	775	440	915	614	638.886	0.191577	0.227396	0.84248	0.399519	0.606687		ENSMUSG00000017144	680.12	-0.279886	0.259555	-1.07833	0.280887	0.411268		ENSMUSG00000017144	645.151	-0.124386	0.251603	-0.494373	0.621042	0.722574
ENSMUSG00000017146	Brca1	1429	673	822	2110	1380	1219	1546	1232	1505	727	1106	1144	1206.81	-0.23336	0.158165	-1.47542	0.140101	0.307055		ENSMUSG00000017146	1137.17	-0.196064	0.294847	-0.664967	0.506071	0.635416		ENSMUSG00000017146	1266.72	-0.462803	0.264207	-1.75166	0.0798316	0.150419
ENSMUSG00000017167	Cntnap1	436	350	292	662	271	194	326	219	533	300	401	365	319.998	0.698947	0.168854	4.13936	3.48e-05	0.000339301		ENSMUSG00000017167	404.728	-0.204909	0.239124	-0.856918	0.39149	0.526807		ENSMUSG00000017167	325.873	0.458934	0.23962	1.91526	0.0554597	0.112552
ENSMUSG00000017176	Nt5c3b	1397	1182	1290	1311	1112	1189	1469	1328	1196	835	775	836	1072.63	-0.442658	0.126902	-3.48819	0.000486307	0.00332672		ENSMUSG00000017176	1069.64	0.202443	0.172716	1.17211	0.241153	0.366943		ENSMUSG00000017176	1269.91	-0.279507	0.136448	-2.04845	0.0405158	0.087518
ENSMUSG00000017188	Coa3	1381	1378	1428	1004	729	741	973	776	796	575	816	555	731.224	-0.188653	0.122133	-1.54465	0.122431	0.279389		ENSMUSG00000017188	957.517	0.641276	0.237506	2.70004	0.00693312	0.0224218		ENSMUSG00000017188	1023.18	0.413331	0.211444	1.9548	0.0506066	0.104616
ENSMUSG00000017210	Med24	5801	5890	5962	4227	5948	4714	7816	4999	6923	4330	3435	4939	5276.86	-0.21088	0.201767	-1.04517	0.295947	0.504527		ENSMUSG00000017210	5136.77	-0.119779	0.264806	-0.452326	0.651034	0.758284		ENSMUSG00000017210	5651.28	-0.369614	0.228584	-1.61697	0.105884	0.187848
ENSMUSG00000017221	Psmd3	6175	5268	6244	4542	5915	6325	7832	6829	8911	5369	6191	5980	6540.78	0.00981804	0.107239	0.0915527	0.927053	0.964959		ENSMUSG00000017221	6066.27	-0.536266	0.207547	-2.58384	0.00977081	0.0297203		ENSMUSG00000017221	6153.11	-0.565323	0.183575	-3.07952	0.00207332	0.00760137
ENSMUSG00000017264	Exosc10	2782	2183	2221	3179	2322	2950	2662	2817	3469	2400	2342	2579	2658.46	0.0426396	0.135273	0.315211	0.752601	0.86938		ENSMUSG00000017264	2607.13	-0.382251	0.162832	-2.34751	0.0188993	0.0509046		ENSMUSG00000017264	2611.46	-0.378815	0.149454	-2.53466	0.0112555	0.0308969
ENSMUSG00000017288	Vps53	3594	2268	3096	2778	2533	2344	3158	2538	3324	2546	2466	2516	2641.36	0.0879812	0.107774	0.816348	0.414301	0.621041		ENSMUSG00000017288	2771.28	-0.21435	0.164306	-1.30457	0.192038	0.308727		ENSMUSG00000017288	2728.54	-0.163645	0.140129	-1.16782	0.24288	0.358669
ENSMUSG00000017291	Taok1	2140	979	1406	3590	2794	3229	3090	2757	3569	1919	2694	2695	2793.21	-0.0974538	0.135072	-0.721493	0.470606	0.670402		ENSMUSG00000017291	2329.02	-0.793488	0.302394	-2.62402	0.00868985	0.0269706		ENSMUSG00000017291	2483.28	-0.925441	0.284317	-3.25496	0.00113409	0.00458507
ENSMUSG00000017299	Dnttip1	1137	1029	1064	932	634	732	819	734	862	596	745	615	705.431	-0.0110023	0.0956088	-0.115076	0.908385	0.955329		ENSMUSG00000017299	847.822	0.268722	0.187073	1.43646	0.150873	0.258178		ENSMUSG00000017299	863.369	0.21803	0.168428	1.2945	0.195494	0.302674
ENSMUSG00000017307	Acot8	307	400	314	310	144	180	226	183	259	144	250	183	192.032	0.225513	0.173085	1.3029	0.192607	0.381072		ENSMUSG00000017307	263.927	0.407495	0.261642	1.55745	0.119363	0.215217		ENSMUSG00000017307	250.589	0.591929	0.236581	2.50201	0.012349	0.0332532
ENSMUSG00000017314	Mpp2	147	56	162	38	91	58	136	62	354	119	332	194	162.72	1.54481	0.316897	4.8748	1.09e-06	1.49e-05		ENSMUSG00000017314	176.965	-1.59073	0.441674	-3.60159	0.000316273	0.00175245		ENSMUSG00000017314	91.0025	-0.0768591	0.439645	-0.174821	0.86122	0.905211
ENSMUSG00000017376	Nlk	983	490	606	1250	564	568	690	522	985	457	479	660	601.955	0.164121	0.195144	0.841025	0.400334	0.607496		ENSMUSG00000017376	701.231	0.021639	0.277067	0.0781001	0.937748	0.959744		ENSMUSG00000017376	674.538	0.150995	0.219763	0.687081	0.492031	0.609428
ENSMUSG00000017386	Traf4	3681	3220	3163	3262	2244	2734	3066	2534	4015	2088	2306	2712	2656.06	0.101507	0.156003	0.650674	0.515257	0.705047		ENSMUSG00000017386	2980.76	-0.0271828	0.203724	-0.13343	0.893854	0.931583		ENSMUSG00000017386	2923.71	0.0350641	0.147632	0.237511	0.81226	0.869978
ENSMUSG00000017390	Aldoc	325	116	485	40	156	41	152	67	12	17	38	9	59.6461	-2.38985	0.507709	-4.70713	2.51e-06	3.19e-05	*	ENSMUSG00000017390	117.323	3.35135	0.830606	4.03482	5.46e-05	0.000400064	*	ENSMUSG00000017390	163.502	0.933132	0.800603	1.16554	0.243802	0.359768		x
ENSMUSG00000017405	Nek8	229	178	212	189	213	180	242	159	173	188	153	128	177.48	-0.243811	0.195586	-1.24657	0.212556	0.406397		ENSMUSG00000017405	178.116	0.00500282	0.223359	0.0223981	0.98213	0.988295		ENSMUSG00000017405	197.588	-0.277352	0.182219	-1.52208	0.12799	0.218227
ENSMUSG00000017418	Arl5b	616	325	373	1259	591	646	642	547	1424	600	904	1152	799.583	0.774927	0.203727	3.80375	0.000142522	0.00116433		ENSMUSG00000017418	822.129	-1.03475	0.361114	-2.86543	0.00416441	0.0149092		ENSMUSG00000017418	603.249	-0.293519	0.323371	-0.907683	0.364046	0.487889
ENSMUSG00000017421	Zfp207	3935	1633	3025	3116	4582	4891	5574	5008	5709	3993	4520	4361	4757.73	-0.0672769	0.0777164	-0.865672	0.38667	0.594495		ENSMUSG00000017421	3795.17	-1.01966	0.201432	-5.06204	4.15e-07	5.74695e-06		ENSMUSG00000017421	4001.22	-1.12271	0.18657	-6.01763	1.77e-09	3.84182e-08
ENSMUSG00000017428	Psmd11	4315	2855	3499	4006	3820	3650	4676	4045	5612	3144	3923	3542	3966.98	0.0300931	0.112782	0.266824	0.789604	0.892412		ENSMUSG00000017428	3791.74	-0.45614	0.150753	-3.02575	0.00248016	0.00973582		ENSMUSG00000017428	3814.49	-0.46273	0.103313	-4.47893	7.5e-06	6.20159e-05
ENSMUSG00000017446	C1qtnf1	375	101	482	104	599	362	612	339	348	547	417	373	448.612	-0.089937	0.272999	-0.329441	0.741822	0.863483		ENSMUSG00000017446	352.953	-1.03927	0.465126	-2.23437	0.0254585	0.0642085		ENSMUSG00000017446	375.949	-1.16279	0.453278	-2.56528	0.0103091	0.0286811
ENSMUSG00000017466	Timp2	11643	7552	10030	9535	17464	16123	17875	16207	13745	11237	11959	11063	14269.7	-0.447624	0.0905754	-4.94201	7.73e-07	1.09e-05		ENSMUSG00000017466	10838.6	-0.640102	0.146895	-4.35755	1.32e-05	0.000116899		ENSMUSG00000017466	13520.3	-1.12515	0.123899	-9.0812	1.07e-19	1.13366e-17
ENSMUSG00000017485	Top2b	2995	1033	1854	3248	2867	2379	2941	2495	3004	2899	3247	2389	2754.01	0.165405	0.136317	1.21338	0.224983	0.421511		ENSMUSG00000017485	2551.3	-0.730473	0.267558	-2.73015	0.00633057	0.0208596		ENSMUSG00000017485	2425.38	-0.599137	0.249483	-2.40151	0.0163276	0.041927
ENSMUSG00000017493	Igfbp4	18133	14820	20863	11881	10050	8657	10777	9681	13274	17380	16172	10886	12115.8	0.628545	0.194448	3.23246	0.0012273	0.00731694		ENSMUSG00000017493	15370.1	-0.132835	0.278905	-0.476274	0.633879	0.743546		ENSMUSG00000017493	12706.6	0.456036	0.220895	2.06449	0.0389714	0.0848606
ENSMUSG00000017499	Cdc6	1339	822	805	1817	1007	1258	1258	1285	1924	808	794	1476	1202.66	0.0804773	0.251163	0.320419	0.748651	0.866923		ENSMUSG00000017499	1187.55	-0.404337	0.31002	-1.30423	0.192155	0.308801		ENSMUSG00000017499	1172	-0.360254	0.221275	-1.62808	0.103507	0.18451
ENSMUSG00000017548	Suz12	3984	1462	2319	4813	3600	3693	4023	3725	4657	2748	2827	3498	3537.75	-0.0971845	0.138902	-0.699663	0.484138	0.681225		ENSMUSG00000017548	3189.23	-0.503136	0.282778	-1.77926	0.0751963	0.150825		ENSMUSG00000017548	3385.68	-0.63488	0.256115	-2.47889	0.0131793	0.0351048
ENSMUSG00000017550	Atad5	729	278	356	1196	732	648	839	655	851	430	629	655	666.285	-0.131475	0.153467	-0.856694	0.391614	0.59901		ENSMUSG00000017550	613.82	-0.388009	0.351086	-1.10517	0.269087	0.398357		ENSMUSG00000017550	659.455	-0.552243	0.330348	-1.6717	0.094584	0.171497
ENSMUSG00000017561	Crlf3	1277	728	901	1219	1088	1139	1437	1150	1607	955	1246	1176	1202.08	0.0881409	0.108053	0.815717	0.414662	0.621274		ENSMUSG00000017561	1122.67	-0.607055	0.164137	-3.69847	0.000216906	0.00127875		ENSMUSG00000017561	1102.86	-0.554885	0.135005	-4.11011	3.95e-05	0.00026327
ENSMUSG00000017607	Tns4	14475	6587	12609	12203	11339	14621	15426	14572	52822	29396	20435	40385	24607.7	1.39168	0.241921	5.75265	8.79e-09	1.77e-07		ENSMUSG00000017607	24420.3	-1.98166	0.285664	-6.93703	4e-12	1.64441e-10		ENSMUSG00000017607	12609	-0.627151	0.192568	-3.25677	0.00112686	0.00456013
ENSMUSG00000017615	Tnfaip1	3989	2447	3014	4065	3600	4580	4669	4320	4966	2642	4081	3446	3955.8	-0.155548	0.135562	-1.14743	0.251202	0.452017		ENSMUSG00000017615	3510.1	-0.487132	0.17201	-2.83199	0.00462592	0.016226		ENSMUSG00000017615	3816.28	-0.679426	0.137915	-4.92641	8.38e-07	9.24806e-06
ENSMUSG00000017631	Abr	1453	684	1013	1629	1439	1652	1724	1573	2092	1420	1164	1602	1561.9	0.0179941	0.161133	0.111672	0.911084	0.956835		ENSMUSG00000017631	1368.05	-0.755688	0.237013	-3.18838	0.0014307	0.00616797		ENSMUSG00000017631	1385.42	-0.77402	0.191566	-4.0405	5.33e-05	0.000340917
ENSMUSG00000017639	Rab11fip4	210	107	173	201	74	107	112	101	325	203	235	227	170.821	1.36641	0.161354	8.46845	2.49e-17	1.31e-15		ENSMUSG00000017639	209.003	-0.854266	0.194413	-4.39409	1.11e-05	0.000101025		ENSMUSG00000017639	128.473	0.474976	0.207168	2.29271	0.0218645	0.0531079
ENSMUSG00000017652	Cd40	111	97	67	63	49	33	55	25	55	42	65	33	43.7646	0.310999	0.299468	1.0385	0.299036	0.507253		ENSMUSG00000017652	64.2887	0.503162	0.319842	1.57316	0.115682	0.21005		ENSMUSG00000017652	59.7756	0.777287	0.325476	2.38816	0.0169331	0.0431797
ENSMUSG00000017664	Slc35c2	967	943	799	906	575	565	748	570	843	634	639	582	634.645	0.180867	0.109736	1.6482	0.0993121	0.242471		ENSMUSG00000017664	771.116	0.124133	0.188633	0.658067	0.510495	0.639099		ENSMUSG00000017664	737.867	0.26585	0.166163	1.59993	0.109613	0.193056
ENSMUSG00000017667	Zfp334	477	270	315	622	473	515	563	466	626	418	412	480	486.775	-0.0167517	0.128895	-0.129964	0.896595	0.949443		ENSMUSG00000017667	444.432	-0.55687	0.229251	-2.42908	0.0151371	0.0424513		ENSMUSG00000017667	456.212	-0.609379	0.201731	-3.02075	0.00252147	0.00895025
ENSMUSG00000017670	Elmo2	1755	1101	1287	1763	1392	1458	1741	1391	3167	1555	1497	2236	1770.4	0.528592	0.195541	2.70324	0.00686679	0.0312826		ENSMUSG00000017670	1783.4	-0.839425	0.229482	-3.65792	0.000254275	0.00145969		ENSMUSG00000017670	1458.01	-0.347164	0.119769	-2.89862	0.00374806	0.0125005
ENSMUSG00000017677	Wsb1	3604	1300	2366	3056	1945	2208	2187	2036	2078	1778	1209	1654	1867.33	-0.264163	0.17576	-1.50297	0.132847	0.2956		ENSMUSG00000017677	2021.53	0.239281	0.259871	0.920768	0.357171	0.4921		ENSMUSG00000017677	2247.49	-0.0616625	0.214036	-0.288094	0.773275	0.841735
ENSMUSG00000017679	Ttpal	1141	682	695	1233	800	1115	1030	1067	1230	638	327	875	868.9	-0.357285	0.309685	-1.1537	0.248621	0.449356		ENSMUSG00000017679	819.682	-0.0469192	0.334795	-0.140143	0.888547	0.927638		ENSMUSG00000017679	954.827	-0.442487	0.190934	-2.31748	0.0204774	0.0504121
ENSMUSG00000017686	Rhot1	1817	1044	1276	1952	1231	1227	1434	1361	1414	1060	1273	1011	1232.78	-0.101861	0.0887274	-1.14803	0.250958	0.451748		ENSMUSG00000017686	1305.17	0.00989774	0.165963	0.0596382	0.952444	0.969649		ENSMUSG00000017686	1376	-0.12842	0.149407	-0.859527	0.39005	0.513408
ENSMUSG00000017692	Rhbdl3	9	5	14	5	12	3	3	2	0	1	1	1	2.88994	-2.68129	1.18872	-2.25562	0.0240945	0.0840279		ENSMUSG00000017692	4.09336	3.1217	1.07449	2.90528	0.00366924	0.013443		ENSMUSG00000017692	6.44728	0.401561	0.730361	0.549812	0.582448	0.689269
ENSMUSG00000017697	Ada	294	257	245	260	261	237	304	267	284	179	228	201	240.613	-0.224036	0.123906	-1.80811	0.0705887	0.189666		ENSMUSG00000017697	238.333	-0.0568694	0.186823	-0.304402	0.760821	0.841503		ENSMUSG00000017697	263.267	-0.320467	0.15884	-2.01754	0.0436389	0.0928822
ENSMUSG00000017707	Serinc3	5521	1775	4526	3676	3582	1945	3476	2165	2229	3810	4462	1712	2911.77	0.205622	0.328172	0.626568	0.530943	0.716651		ENSMUSG00000017707	3356.71	-0.0443473	0.361826	-0.122565	0.902451	0.937406		ENSMUSG00000017707	3180.61	0.127855	0.292225	0.437522	0.661733	0.755538
ENSMUSG00000017713	Tha1	22	29	33	23	25	17	15	15	6	11	3	2	11.6775	-1.65772	0.559537	-2.96266	0.00304988	0.0159626		ENSMUSG00000017713	15.2247	1.98229	0.556709	3.56072	0.000369835	0.00199352		ENSMUSG00000017713	22.0891	0.279988	0.384415	0.728348	0.466401	0.585151
ENSMUSG00000017715	Pgs1	2704	3027	2337	2473	1905	2598	2616	2644	3506	1676	2783	2434	2467.94	0.113001	0.169796	0.66551	0.505724	0.697428		ENSMUSG00000017715	2588.15	-0.246062	0.240684	-1.02234	0.306618	0.439546		ENSMUSG00000017715	2522.52	-0.173373	0.211197	-0.820907	0.411699	0.533692
ENSMUSG00000017716	Birc5	4956	4622	4712	3763	2676	3033	3150	3321	3077	1815	2825	2124	2701.43	-0.280918	0.129002	-2.17763	0.0294339	0.0984793		ENSMUSG00000017716	3352.89	0.595884	0.215619	2.7636	0.00571679	0.0191908		ENSMUSG00000017716	3691.73	0.275635	0.190461	1.4472	0.147842	0.244356
ENSMUSG00000017721	Pigt	3364	2964	3392	2933	2654	2825	3127	2626	3051	2358	2385	2168	2610.54	-0.128543	0.0865975	-1.48438	0.137709	0.303246		ENSMUSG00000017721	2769.46	0.0430584	0.176947	0.243342	0.807741	0.876071		ENSMUSG00000017721	2944.43	-0.124725	0.150883	-0.826638	0.408442	0.53077
ENSMUSG00000017723	Wfdc2	13978	14169	19221	6987	15053	15249	19842	16450	10810	10849	14447	7359	13523.8	-0.561975	0.186527	-3.01284	0.00258816	0.0138579		ENSMUSG00000017723	12150.5	0.0484173	0.346413	0.139767	0.888844	0.927813		ENSMUSG00000017723	15267.5	-0.553509	0.30768	-1.79898	0.0720225	0.138577
ENSMUSG00000017724	Etv4	2660	1953	2303	2087	1826	1640	2111	1865	2438	1989	2067	1728	1933.74	0.190436	0.101792	1.87083	0.0613689	0.171093		ENSMUSG00000017724	2118.45	-0.185246	0.162943	-1.13688	0.255588	0.383143		ENSMUSG00000017724	2010.88	-0.0328926	0.139048	-0.236556	0.813001	0.870436
ENSMUSG00000017737	Mmp9	2735	1530	1316	2732	879	255	683	267	6442	15303	15930	4601	5695.32	4.43132	0.617074	7.18118	6.91e-13	2.3e-11	*	ENSMUSG00000017737	6833.6	-2.7399	0.402708	-6.80369	1.02e-11	3.85834e-10	*	ENSMUSG00000017737	1175.94	1.65802	0.378792	4.37712	1.2e-05	9.38562e-05		x
ENSMUSG00000017740	Slc12a5	83	52	68	88	62	24	51	12	107	303	161	82	103.575	2.24773	0.521583	4.30945	1.64e-05	0.000173274	*	ENSMUSG00000017740	124.775	-1.56264	0.411332	-3.79897	0.0001453	0.000911738		ENSMUSG00000017740	51.8058	0.646531	0.407437	1.58682	0.112552	0.197174
ENSMUSG00000017747	Ghdc	268	191	201	256	281	245	341	277	242	269	342	160	266.163	-0.11984	0.221871	-0.540135	0.589104	0.761099		ENSMUSG00000017747	239.514	-0.480437	0.249103	-1.92867	0.0537724	0.116177		ENSMUSG00000017747	256.27	-0.637908	0.144978	-4.40002	1.08e-05	8.5839e-05
ENSMUSG00000017754	Pltp	283	214	296	152	224	159	262	165	138	199	440	106	209.027	0.18438	0.388283	0.47486	0.634886	0.794183		ENSMUSG00000017754	227.103	-0.209121	0.425081	-0.491956	0.62275	0.734712		ENSMUSG00000017754	215.664	-0.061638	0.271248	-0.227239	0.820238	0.875757
ENSMUSG00000017756	Slc12a7	1013	552	722	1058	1707	1809	2111	1633	1994	1529	1680	1543	1725.62	-0.0572117	0.085605	-0.668322	0.503928	0.696226		ENSMUSG00000017756	1284.38	-1.36395	0.166459	-8.19388	2.53e-16	1.92066e-14		ENSMUSG00000017756	1351.45	-1.45702	0.151257	-9.63278	5.81e-22	8.06514e-20
ENSMUSG00000017760	Ctsa	3567	3320	3710	3007	2172	2292	2636	2280	3665	2926	3510	2995	2783.18	0.531126	0.0821835	6.46268	1.03e-10	2.72e-09		ENSMUSG00000017760	3317.13	-0.246088	0.192569	-1.27792	0.201277	0.319985		ENSMUSG00000017760	2802.78	0.246092	0.168425	1.46114	0.143978	0.239396
ENSMUSG00000017765	Slc12a4	1194	771	813	1097	1147	1442	1534	1287	3020	1325	1718	2037	1652.22	0.603565	0.182618	3.30507	0.000949529	0.00589043		ENSMUSG00000017765	1511.46	-1.37448	0.215566	-6.37613	1.82e-10	5.41406e-09		ENSMUSG00000017765	1161.19	-0.807896	0.136767	-5.90708	3.48e-09	6.97162e-08
ENSMUSG00000017767	Spata25	10	10	7	9	0	3	4	1	5	1	3	4	2.52314	0.745867	0.985755	0.756645	0.449263	NA		ENSMUSG00000017767	5.75016	1.17739	0.675758	1.74233	0.0814512	0.160675		ENSMUSG00000017767	5.07759	1.88459	0.771851	2.44165	0.0146205	0.0382886
ENSMUSG00000017774	Myo1c	6508	3987	4582	7354	7188	8951	9009	8495	9339	5883	7072	6429	7656.84	-0.195318	0.103385	-1.88923	0.0588611	0.165916		ENSMUSG00000017774	6321.23	-0.693024	0.167742	-4.13148	3.6e-05	0.000278887		ENSMUSG00000017774	7031.2	-0.925744	0.157622	-5.87319	4.27e-09	8.35741e-08
ENSMUSG00000017776	Crk	6181	2240	3225	7039	4205	4833	4810	4673	5910	3600	3735	4415	4452.97	-0.0344434	0.133584	-0.257841	0.79653	0.89631		ENSMUSG00000017776	4364.47	-0.297611	0.280088	-1.06256	0.287981	0.419046		ENSMUSG00000017776	4506.74	-0.367297	0.259986	-1.41275	0.157728	0.256735
ENSMUSG00000017778	Cox7c	904	1064	942	776	191	208	203	219	202	160	327	160	206.088	0.0845319	0.230065	0.367427	0.713301	0.844652		ENSMUSG00000017778	532.72	1.84239	0.295158	6.24203	4.32e-10	1.18778e-08		ENSMUSG00000017778	529.86	1.88689	0.225996	8.34923	6.87e-17	5.0753e-15
ENSMUSG00000017781	Pitpna	5427	4116	5250	4231	3278	3897	4072	4019	4777	3772	3550	3439	3803.35	0.0704526	0.115236	0.611377	0.54095	0.724785		ENSMUSG00000017781	4231.85	-0.0194601	0.181025	-0.107499	0.914393	0.945055		ENSMUSG00000017781	4198.05	0.0113943	0.162469	0.0701317	0.944089	0.962857
ENSMUSG00000017801	Mlx	1136	760	838	1065	868	850	1225	932	1215	725	748	839	906.053	-0.0955555	0.144753	-0.660129	0.509171	0.700008		ENSMUSG00000017801	892.628	-0.213129	0.169865	-1.2547	0.209587	0.329835		ENSMUSG00000017801	941.778	-0.345777	0.132466	-2.6103	0.00904626	0.0257944
ENSMUSG00000017802	Retreg3	1456	1266	1236	1422	1232	1169	1325	1200	1158	919	874	867	1078.1	-0.322047	0.103829	-3.10169	0.00192416	0.0107701		ENSMUSG00000017802	1118.14	0.180802	0.162986	1.10931	0.267295	0.396437		ENSMUSG00000017802	1269.93	-0.18009	0.126304	-1.42584	0.153914	0.252006
ENSMUSG00000017830	Dhx58	332	123	354	86	65	34	87	40	96	147	437	42	117.143	1.73271	0.713361	2.42894	0.015143	0.0586813		ENSMUSG00000017830	196.508	-0.0123898	0.792284	-0.0156381	0.987523	0.991745		ENSMUSG00000017830	128.684	1.68857	0.445417	3.79098	0.000150056	0.000823197
ENSMUSG00000017831	Rab5a	2391	714	1446	2747	1665	1834	1789	1938	2134	1457	1864	1717	1777.44	0.0265618	0.109931	0.241623	0.809072	0.903058		ENSMUSG00000017831	1743.13	-0.364864	0.292693	-1.24658	0.212553	0.333411		ENSMUSG00000017831	1758.3	-0.372685	0.285505	-1.30536	0.191772	0.298434
ENSMUSG00000017837	Nkiras2	1439	1239	1199	1407	953	825	1055	792	886	724	959	613	837.435	-0.143525	0.140443	-1.02195	0.306805	0.515666		ENSMUSG00000017837	1018.38	0.421094	0.179406	2.34715	0.0189174	0.0509394		ENSMUSG00000017837	1079.21	0.239677	0.138719	1.72778	0.0840275	0.156432
ENSMUSG00000017843	Ppp2r5c	5767	2820	4520	4727	3834	3199	4025	3355	3784	3087	3907	2673	3433.95	-0.0563001	0.123379	-0.456317	0.648162	0.803006		ENSMUSG00000017843	3762.62	0.0611166	0.184352	0.331521	0.740251	0.82599		ENSMUSG00000017843	3899.2	-0.0305521	0.160628	-0.190204	0.849149	0.89719
ENSMUSG00000017858	Ift52	900	554	778	708	623	465	693	506	676	754	931	414	626.173	0.334198	0.23567	1.41808	0.156169	0.330666		ENSMUSG00000017858	702.694	-0.250799	0.25607	-0.979419	0.327373	0.461744		ENSMUSG00000017858	633.555	0.0467916	0.167237	0.279792	0.779637	0.846609
ENSMUSG00000017861	Mybl2	2836	2555	2163	3812	1848	2353	2514	2497	2922	1433	1748	1987	2116.71	-0.163405	0.168854	-0.96773	0.333179	0.542944		ENSMUSG00000017861	2335.9	0.18588	0.223205	0.832778	0.40497	0.540339		ENSMUSG00000017861	2507.04	-0.0160969	0.185262	-0.086887	0.930761	0.954308
ENSMUSG00000017868	Sgk2	30	9	28	8	26	19	35	19	64	108	170	19	57.3446	1.93002	0.52019	3.71022	0.00020708	0.00161228		ENSMUSG00000017868	57.7976	-2.61177	0.588199	-4.44028	8.98e-06	8.41369e-05	*	ENSMUSG00000017868	21.5436	-0.715627	0.464033	-1.54219	0.123027	0.21123
ENSMUSG00000017897	Eya2	1864	1255	2025	1238	1220	475	1019	728	796	2176	1653	536	1088.47	0.681634	0.55742	1.22284	0.221391	0.417565		ENSMUSG00000017897	1436.11	-0.0533664	0.419745	-0.12714	0.89883	0.935035		ENSMUSG00000017897	1176.36	0.590269	0.297272	1.98562	0.0470755	0.0986931
ENSMUSG00000017929	B4galt5	2036	1216	1792	1688	2388	3353	2884	3212	4075	2134	1966	3373	2881.18	-0.0032726	0.227498	-0.0143852	0.988523	0.993952		ENSMUSG00000017929	2307.35	-1.10305	0.24654	-4.47412	7.67e-06	7.33769e-05		ENSMUSG00000017929	2361.74	-1.14456	0.175122	-6.5358	6.33e-11	1.83259e-09
ENSMUSG00000017978	Cadps2	278	123	154	310	217	258	214	251	366	393	332	310	292.848	0.631361	0.180665	3.49464	0.000474693	0.00325908		ENSMUSG00000017978	286.022	-1.08388	0.258374	-4.19501	2.73e-05	0.000217902		ENSMUSG00000017978	221.34	-0.48927	0.243731	-2.00742	0.0447053	0.0947056
ENSMUSG00000017999	Ddx27	2927	2573	2229	3490	1916	2458	2564	2493	2764	1617	1590	1907	2123.07	-0.227337	0.156826	-1.44961	0.147168	0.317928		ENSMUSG00000017999	2300.32	0.201494	0.201886	0.998058	0.318251	0.45221		ENSMUSG00000017999	2524.24	-0.0652752	0.165564	-0.394261	0.693389	0.781091
ENSMUSG00000018001	Cyth3	1093	541	749	1091	1341	1385	1416	1213	1704	1207	1221	1263	1325.91	0.0509136	0.107184	0.47501	0.63478	0.794098		ENSMUSG00000018001	1109.52	-0.988377	0.185486	-5.32858	9.9e-08	1.62531e-06		ENSMUSG00000018001	1106.74	-0.973551	0.166865	-5.83436	5.4e-09	1.03144e-07
ENSMUSG00000018008	Cyth4	32	25	38	17	18	26	45	34	44	20	30	26	29.4458	-0.000517876	0.323339	-0.00160165	0.998722	0.999094		ENSMUSG00000018008	28.6278	-0.377724	0.373728	-1.01069	0.312164	0.445661		ENSMUSG00000018008	29.1727	-0.415868	0.381434	-1.09028	0.275592	0.394938
ENSMUSG00000018012	Rac3	272	190	224	148	262	284	413	322	294	266	349	304	308.159	-0.0117121	0.169932	-0.068922	0.945052	0.974293		ENSMUSG00000018012	260.377	-0.865157	0.251623	-3.43831	0.000585365	0.00294547		ENSMUSG00000018012	266.617	-0.91386	0.228898	-3.99243	6.54e-05	0.000403126
ENSMUSG00000018040	Rrp7a	2335	2128	2105	2084	1663	2349	2413	2451	2161	1413	1297	1519	1873.87	-0.435808	0.166523	-2.61711	0.00886775	0.0384074		ENSMUSG00000018040	1832.21	0.141518	0.195805	0.72275	0.469834	0.601772		ENSMUSG00000018040	2177.88	-0.335074	0.182126	-1.83979	0.0657986	0.128905
ENSMUSG00000018042	Cyb5r3	5844	4237	6685	3455	4003	3544	4793	3596	4723	4868	6322	3213	4334.8	0.318022	0.193006	1.64774	0.0994069	0.24261		ENSMUSG00000018042	4878.59	-0.226815	0.288569	-0.785998	0.431869	0.565906		ENSMUSG00000018042	4426.15	0.053427	0.237199	0.225241	0.821792	0.87694
ENSMUSG00000018068	Ints2	935	311	455	1345	1074	1169	1337	1170	1162	711	717	843	1003.59	-0.431077	0.131572	-3.27635	0.00105157	0.00642761		ENSMUSG00000018068	783.476	-0.564148	0.3375	-1.67155	0.0946137	0.180344		ENSMUSG00000018068	966.925	-1.02954	0.319124	-3.22614	0.00125472	0.0049734
ENSMUSG00000018076	Med13l	1102	408	635	2287	1218	1295	1127	983	2997	1831	1992	2156	1680.38	0.986321	0.147545	6.68491	2.31e-11	6.61e-10		ENSMUSG00000018076	1679.83	-1.4142	0.377876	-3.74249	0.000182208	0.00110211		ENSMUSG00000018076	1095.97	-0.461798	0.373479	-1.23648	0.216282	0.327922
ENSMUSG00000018102	H2bc4	180	142	262	111	51	62	67	54	56	53	130	39	63.0299	0.290565	0.34764	0.835822	0.403255	0.610315		ENSMUSG00000018102	115.721	1.03181	0.407706	2.53077	0.0113811	0.0336352		ENSMUSG00000018102	109.917	1.28424	0.30802	4.16933	3.05e-05	0.000210089
ENSMUSG00000018143	Mafk	1026	647	801	1287	922	1444	1318	1097	1615	620	1011	1128	1116.62	-0.110834	0.221068	-0.501356	0.61612	0.780233		ENSMUSG00000018143	992.832	-0.537826	0.248263	-2.16635	0.0302842	0.0738741		ENSMUSG00000018143	1060.36	-0.685132	0.196094	-3.4939	0.000476016	0.00220882
ENSMUSG00000018160	Med1	1450	836	979	2144	1542	1871	1833	1683	1803	1173	1289	1490	1562.39	-0.226022	0.128435	-1.75982	0.078439	0.204743		ENSMUSG00000018160	1363.58	-0.452125	0.246077	-1.83733	0.066161	0.136484		ENSMUSG00000018160	1527.34	-0.714497	0.226025	-3.16114	0.00157155	0.00601015
ENSMUSG00000018166	Erbb3	2315	883	1582	2238	1521	957	1475	1031	748	858	1272	438	1020.9	-0.537684	0.288998	-1.86051	0.0628132	0.174049		ENSMUSG00000018166	1199.04	0.707339	0.322185	2.19544	0.0281318	0.0696901		ENSMUSG00000018166	1426.94	0.136839	0.24292	0.563309	0.573225	0.681147
ENSMUSG00000018167	Stard3	988	761	989	759	611	546	793	538	647	616	557	469	589.145	-0.0594879	0.15313	-0.388479	0.697661	0.835743		ENSMUSG00000018167	702.464	0.294403	0.205393	1.43336	0.151754	0.259318		ENSMUSG00000018167	726.236	0.196858	0.180348	1.09155	0.275033	0.394294
ENSMUSG00000018171	Vmp1	3037	1856	2288	2799	1828	1825	2205	2033	2141	1347	1570	1631	1791.71	-0.199683	0.106563	-1.87385	0.060951	0.170137		ENSMUSG00000018171	1994.47	0.24606	0.1505	1.63495	0.10206	0.191022		ENSMUSG00000018171	2164.57	0.00969804	0.11474	0.0845217	0.932642	0.955195
ENSMUSG00000018189	Uchl5	2144	1799	1890	2081	1484	1712	1738	1878	2319	1271	1681	1707	1694.73	0.0623222	0.139729	0.446023	0.655581	0.808122		ENSMUSG00000018189	1820.12	-0.1188	0.173337	-0.685371	0.49311	0.623249		ENSMUSG00000018189	1809.41	-0.0950664	0.141278	-0.672901	0.501011	0.617265
ENSMUSG00000018196	Glrx2	663	654	638	640	374	443	454	415	487	305	327	383	392.331	-0.127308	0.137999	-0.922527	0.356254	0.566069		ENSMUSG00000018196	494.238	0.493621	0.203397	2.42689	0.015229	0.0426593		ENSMUSG00000018196	520.477	0.326203	0.1659	1.96627	0.0492677	0.102455
ENSMUSG00000018199	Ro60	1951	552	1093	2965	2421	2421	2800	2367	2511	1643	2437	1909	2273.9	-0.197767	0.101041	-1.9573	0.0503126	0.147488		ENSMUSG00000018199	1837.34	-0.772857	0.351843	-2.1966	0.0280491	0.069511		ENSMUSG00000018199	2050.48	-1.00334	0.339289	-2.95719	0.00310454	0.0106682
ENSMUSG00000018209	Stk4	1485	743	918	1969	1270	1625	1676	1520	2007	877	974	1384	1384.69	-0.19528	0.206923	-0.943733	0.345306	0.555689		ENSMUSG00000018209	1248.65	-0.381768	0.287652	-1.32719	0.184447	0.299123		ENSMUSG00000018209	1377.74	-0.612677	0.230539	-2.65758	0.00787029	0.0230517
ENSMUSG00000018238	Gdf9	4	11	3	7	5	2	2	1	5	4	3	3	3.10684	0.616641	0.82973	0.743183	0.457371	0.659043		ENSMUSG00000018238	4.9674	0.475839	0.745579	0.638214	0.523335	0.650658		ENSMUSG00000018238	4.29532	1.05637	0.833715	1.26706	0.205133	0.314455
ENSMUSG00000018239	Zcchc10	555	432	472	640	208	356	281	343	420	193	213	271	279.743	-0.100222	0.238667	-0.419925	0.674541	0.820236		ENSMUSG00000018239	376.918	0.632826	0.222996	2.83784	0.00454201	0.0160173		ENSMUSG00000018239	393.316	0.493651	0.208808	2.36414	0.0180719	0.0454941
ENSMUSG00000018286	Psmb6	4307	4912	4629	3412	2039	2260	2688	2495	2453	1590	2056	1692	2118.54	-0.24722	0.0993933	-2.4873	0.0128719	0.0516338		ENSMUSG00000018286	3011.68	0.880579	0.238788	3.6877	0.000226291	0.00132255		ENSMUSG00000018286	3249.81	0.592817	0.222218	2.66773	0.00763656	0.0224674
ENSMUSG00000018287	Spag7	1729	1476	1666	1507	1135	1194	1419	1212	1410	1036	1456	1051	1220.07	0.0407986	0.10575	0.385801	0.699644	0.836937		ENSMUSG00000018287	1383.9	0.0618865	0.179179	0.345389	0.729802	0.818277		ENSMUSG00000018287	1386.04	0.0642212	0.143658	0.447041	0.654845	0.750207
ENSMUSG00000018293	Pfn1	20255	24870	22596	15038	13118	14873	17991	14731	15326	7879	11137	10341	12866.5	-0.413783	0.130834	-3.16267	0.00156331	0.00904322		ENSMUSG00000018293	15456.9	0.641016	0.273497	2.34378	0.0190896	0.0513086		ENSMUSG00000018293	17706.7	0.187035	0.24581	0.760892	0.446722	0.567102
ENSMUSG00000018322	Tomm34	1109	918	1004	1012	743	906	1091	873	946	674	909	684	837.779	-0.124702	0.117524	-1.06107	0.288658	0.496333		ENSMUSG00000018322	885.057	0.0248114	0.161339	0.153784	0.87778	0.921018		ENSMUSG00000018322	939.953	-0.138509	0.145283	-0.953377	0.340399	0.463428
ENSMUSG00000018326	Ywhab	7624	4749	6342	6224	6295	7222	7516	7612	6954	4677	4608	5247	6168.43	-0.375614	0.125745	-2.98712	0.0028162	0.0149234		ENSMUSG00000018326	5655.95	-0.111036	0.165352	-0.67151	0.501896	0.631587		ENSMUSG00000018326	6653.52	-0.524795	0.134409	-3.90446	9.44e-05	0.000555381
ENSMUSG00000018334	Ksr1	292	214	277	242	478	677	715	545	1443	1192	881	1143	879.548	1.00679	0.181525	5.54627	2.92e-08	5.4e-07		ENSMUSG00000018334	754.839	-2.50925	0.210878	-11.899	1.2e-32	5.63314e-30	*	ENSMUSG00000018334	442.509	-1.54283	0.176894	-8.72175	2.74e-18	2.40016e-16
ENSMUSG00000018340	Anxa6	3513	2115	3982	1751	2780	3157	3276	3279	2860	3580	5213	2029	3246.67	0.18531	0.256656	0.722018	0.470283	0.670174		ENSMUSG00000018340	3145.5	-0.588964	0.349792	-1.68376	0.0922284	0.176857		ENSMUSG00000018340	2971.97	-0.442025	0.268502	-1.64626	0.0997095	0.178966
ENSMUSG00000018341	Il12rb2	2	0	4	10	0	3	1	1	9	4	3	1	2.61507	1.74551	1.06813	1.63418	0.10222	NA		ENSMUSG00000018341	3.82547	-0.416487	0.95885	-0.434361	0.664026	0.768454		ENSMUSG00000018341	2.33576	1.28135	1.23345	1.03884	0.298881	0.419953
ENSMUSG00000018347	Zkscan6	382	298	375	325	251	218	310	255	235	204	225	179	231.199	-0.243244	0.139544	-1.74314	0.0813093	0.210564		ENSMUSG00000018347	268.272	0.393953	0.187799	2.09774	0.0359279	0.0847652		ENSMUSG00000018347	293.733	0.113879	0.165008	0.690145	0.490103	0.607631
ENSMUSG00000018362	Kpna2	629	404	509	430	309	475	458	414	426	224	259	310	351.908	-0.409842	0.18636	-2.1992	0.0278636	0.0944462		ENSMUSG00000018362	381.524	0.385877	0.217355	1.77533	0.075843	0.151897		ENSMUSG00000018362	443.298	-0.062959	0.194432	-0.323809	0.746083	0.82212
ENSMUSG00000018363	Smurf2	2379	1287	1594	3446	2966	3027	3182	2882	3383	2428	2786	2459	2847.66	-0.0862863	0.073155	-1.1795	0.238199	0.437027		ENSMUSG00000018363	2435.44	-0.708215	0.236559	-2.99383	0.00275502	0.0106093		ENSMUSG00000018363	2580.46	-0.830348	0.224439	-3.69966	0.000215885	0.00112773
ENSMUSG00000018372	Cep95	412	255	328	453	260	234	323	238	380	249	301	293	280.28	0.257321	0.128583	2.0012	0.0453706	0.137019		ENSMUSG00000018372	323.458	-0.0930485	0.170858	-0.544595	0.586032	0.704446		ENSMUSG00000018372	300.703	0.129143	0.155692	0.829481	0.406832	0.529222
ENSMUSG00000018377	Vezf1	2106	968	1310	2718	1636	1432	1729	1325	2291	1870	1909	1582	1701.85	0.367359	0.116851	3.14383	0.00166754	0.00953259		ENSMUSG00000018377	1799.12	-0.481118	0.244378	-1.96875	0.0489819	0.107851		ENSMUSG00000018377	1590.86	-0.148676	0.233802	-0.635904	0.524839	0.637715
ENSMUSG00000018378	Cuedc1	1040	801	877	763	625	374	625	419	690	670	757	438	568.291	0.374133	0.219281	1.70617	0.0879755	0.222569		ENSMUSG00000018378	735.598	0.133353	0.22096	0.603518	0.546164	0.670073		ENSMUSG00000018378	664.03	0.470637	0.21278	2.21185	0.026977	0.0631235
ENSMUSG00000018379	Srsf1	9959	4212	6498	9997	8370	9294	9532	9375	9537	5783	3107	7956	7756.38	-0.42767	0.278839	-1.53375	0.125091	0.283699		ENSMUSG00000018379	6872.11	-0.15141	0.325963	-0.464499	0.642291	0.750767		ENSMUSG00000018379	8283.46	-0.615687	0.197773	-3.1131	0.00185134	0.00690447
ENSMUSG00000018381	Abi3	39	47	61	28	27	10	29	11	34	46	58	17	28.7951	1.0747	0.465467	2.30886	0.0209512	0.0756606		ENSMUSG00000018381	41.3064	-0.106248	0.433265	-0.245227	0.80628	0.874926		ENSMUSG00000018381	30.3535	0.931102	0.44245	2.10442	0.0353415	0.0784881
ENSMUSG00000018387	Shroom1	229	167	202	202	178	166	160	153	199	194	66	191	163.338	0.0517308	0.328446	0.157501	0.87485	0.937558		ENSMUSG00000018387	178.641	-0.0473662	0.341226	-0.138812	0.889599	0.928361		ENSMUSG00000018387	178.328	-0.035399	0.164981	-0.214563	0.830108	0.882767
ENSMUSG00000018395	Kif3a	1454	843	1273	1528	1066	833	1103	959	1016	1008	1023	763	962.096	-0.00151384	0.150461	-0.0100614	0.991972	0.996125		ENSMUSG00000018395	1076.45	0.0678394	0.185182	0.36634	0.714111	0.806323		ENSMUSG00000018395	1094.46	0.0303876	0.153873	0.197485	0.843448	0.893159
ENSMUSG00000018398	Septin8	4757	2766	3484	6007	2830	2738	3160	2550	3199	2693	2839	2225	2742.74	0.00491951	0.103743	0.04742	0.962179	0.98261		ENSMUSG00000018398	3325.08	0.27931	0.196027	1.42485	0.1542	0.262647		ENSMUSG00000018398	3371.81	0.247913	0.174835	1.41798	0.156197	0.254831
ENSMUSG00000018401	Mtmr4	1513	597	915	1488	2190	2747	2635	2641	2681	1561	2039	1703	2229.81	-0.33081	0.120931	-2.73554	0.00622789	0.0287966		ENSMUSG00000018401	1558	-1.17778	0.229159	-5.13956	2.75e-07	4.01057e-06		ENSMUSG00000018401	1880.01	-1.54462	0.218492	-7.06943	1.56e-12	5.99105e-11
ENSMUSG00000018405	Mrm1	369	347	290	350	234	188	231	190	218	196	181	165	198.241	-0.0999848	0.15464	-0.646564	0.517914	0.7076		ENSMUSG00000018405	255.139	0.522314	0.20372	2.56388	0.0103509	0.0311216		ENSMUSG00000018405	266.068	0.384134	0.17901	2.14587	0.0318832	0.0721774
ENSMUSG00000018411	Mapt	154	84	95	102	74	57	105	29	33	31	38	23	47.3871	-1.01738	0.356666	-2.85248	0.00433797	0.0214854		ENSMUSG00000018411	64.3164	1.46062	0.27438	5.32335	1.02e-07	1.66771e-06		ENSMUSG00000018411	82.932	0.406459	0.324736	1.25166	0.210693	0.321047
ENSMUSG00000018412	Kansl1	1455	640	910	2265	1240	1500	1445	1295	1643	1227	992	1230	1304.92	-0.0609627	0.151782	-0.401648	0.687943	0.829412		ENSMUSG00000018412	1251.55	-0.335364	0.299853	-1.11842	0.263386	0.391981		ENSMUSG00000018412	1306.82	-0.432408	0.278477	-1.55276	0.120481	0.207765
ENSMUSG00000018415	Gid4	1824	1205	1104	2426	714	782	829	729	840	704	1011	619	768.483	0.0994809	0.144116	0.690286	0.490014	0.685867		ENSMUSG00000018415	1138.81	0.694934	0.239506	2.90153	0.00371348	0.0135755		ENSMUSG00000018415	1124.43	0.757763	0.203152	3.73002	0.000191462	0.00101485
ENSMUSG00000018417	Myo1b	1962	750	1255	2174	1721	1474	1635	1451	3335	2653	3120	2595	2233.02	0.941113	0.106804	8.81155	1.23e-18	7.33e-17		ENSMUSG00000018417	2253.67	-1.30962	0.241599	-5.42063	5.94e-08	1.02006e-06		ENSMUSG00000018417	1511.79	-0.402804	0.234684	-1.71636	0.0860956	0.159514
ENSMUSG00000018425	Dhx40	1368	640	937	1253	919	574	937	703	818	781	1231	651	817.332	0.204014	0.224365	0.909293	0.363195	0.572678		ENSMUSG00000018425	927.774	-0.0919923	0.242629	-0.379148	0.704578	0.799479		ENSMUSG00000018425	878.046	0.0787597	0.206318	0.38174	0.702654	0.787593
ENSMUSG00000018427	Ypel2	103	28	90	57	6	3	15	1	40	116	218	21	53.1439	4.10045	0.963546	4.25558	2.09e-05	0.000214945	*	ENSMUSG00000018427	84.592	-0.888507	0.589014	-1.50847	0.131435	0.231641		ENSMUSG00000018427	33.0571	3.16417	0.558211	5.66842	1.44e-08	2.4754e-07	*
ENSMUSG00000018428	Akap1	1903	1120	1175	2576	1352	2036	1804	1932	2196	1137	933	1641	1600.07	-0.240971	0.239625	-1.00561	0.314601	0.523584		ENSMUSG00000018428	1524.97	-0.150485	0.289837	-0.519206	0.603617	0.718721		ENSMUSG00000018428	1703.08	-0.42929	0.235784	-1.82069	0.0686544	0.133401
ENSMUSG00000018433	Nol11	1891	1091	1296	2116	1480	1971	2054	2083	2201	1279	1232	1636	1711.25	-0.221963	0.177673	-1.24928	0.211563	0.405106		ENSMUSG00000018433	1550.7	-0.331619	0.215103	-1.54168	0.123152	0.220343		ENSMUSG00000018433	1727.83	-0.591096	0.182172	-3.24472	0.00117566	0.00472228
ENSMUSG00000018442	Derl2	1281	887	1060	1167	778	817	892	815	723	565	631	623	721.059	-0.328658	0.0985287	-3.33566	0.000850975	0.00535893		ENSMUSG00000018442	830.115	0.457812	0.143789	3.18393	0.00145292	0.00625007		ENSMUSG00000018442	933.754	0.0921863	0.107148	0.860367	0.389587	0.512923
ENSMUSG00000018446	C1qbp	5946	5904	5011	6459	2534	3215	3449	3670	3338	2119	2703	2445	2883.39	-0.243657	0.133247	-1.8286	0.0674592	0.183172		ENSMUSG00000018446	4030.85	0.83994	0.178554	4.70412	2.55e-06	2.8251e-05		ENSMUSG00000018446	4353.5	0.556448	0.179465	3.10059	0.00193138	0.00715857
ENSMUSG00000018449	Rpain	323	388	279	262	112	91	165	126	110	85	134	80	110.615	-0.222851	0.214753	-1.03771	0.299404	0.50762		ENSMUSG00000018449	197.668	1.34008	0.28195	4.7529	2.01e-06	2.30713e-05		ENSMUSG00000018449	208.918	1.07821	0.262425	4.10864	3.98e-05	0.000264701
ENSMUSG00000018470	Kcnab3	44	20	34	17	18	39	27	36	15	6	24	7	20.9504	-1.1968	0.454243	-2.63471	0.00842081	0.0368581		ENSMUSG00000018470	19.4474	0.843707	0.494619	1.70577	0.0880508	0.170783		ENSMUSG00000018470	29.1011	-0.391526	0.393593	-0.994749	0.319858	0.44207
ENSMUSG00000018474	Chd3	2220	1382	1938	2275	2031	1926	2140	1888	4293	2832	3562	3051	2681.36	0.817409	0.0813888	10.0433	9.84e-24	8.46e-22		ENSMUSG00000018474	2719.07	-1.14273	0.141354	-8.08416	6.26e-16	4.53069e-14		ENSMUSG00000018474	1943.92	-0.361668	0.120595	-2.99903	0.00270837	0.00952462
ENSMUSG00000018476	Kdm6b	1139	824	1049	1872	634	646	811	537	1474	900	827	943	831.741	0.694043	0.159955	4.33899	1.43e-05	0.000153539		ENSMUSG00000018476	1088.06	-0.0962376	0.236339	-0.407201	0.68386	0.783189		ENSMUSG00000018476	885.692	0.561497	0.210428	2.66836	0.00762228	0.0224346
ENSMUSG00000018479	1700125H20Rik	5	6	8	2	6	4	16	4	1	1	6	3	4.91752	-1.35258	0.818946	-1.65161	0.0986148	0.241485		ENSMUSG00000018479	3.95245	0.643691	0.877628	0.733443	0.463288	0.596069		ENSMUSG00000018479	6.37638	-0.751807	0.697687	-1.07757	0.281225	0.400967
ENSMUSG00000018481	Appbp2	2316	1019	1418	2711	2091	2343	2548	2297	2607	1690	1733	1933	2120	-0.181574	0.115077	-1.57785	0.114601	0.266548		ENSMUSG00000018481	1876.23	-0.460226	0.239816	-1.91908	0.054974	0.118312		ENSMUSG00000018481	2062.63	-0.677533	0.218609	-3.09929	0.00193984	0.00717886
ENSMUSG00000018500	Adora2b	7	8	3	1	1	4	3	3	15	2	9	12	5.94516	1.80116	0.736839	2.44444	0.0145076	0.0568675		ENSMUSG00000018500	7.26662	-1.2396	0.746795	-1.6599	0.0969351	0.183751		ENSMUSG00000018500	3.70864	0.522549	0.872066	0.599208	0.549034	0.658807
ENSMUSG00000018501	Ncor1	3111	1491	1969	5398	3346	3654	3827	3139	4651	3496	3768	3376	3609.3	0.173835	0.0854483	2.03438	0.0419128	0.128983		ENSMUSG00000018501	3349.31	-0.735418	0.296764	-2.47812	0.0132076	0.0379649		ENSMUSG00000018501	3173.61	-0.596793	0.287695	-2.07439	0.038043	0.0832546
ENSMUSG00000018507	Trpv2	12	4	7	1	2	1	1	2	6	1	4	0	1.98904	0.814833	1.12182	0.726351	0.467624	NA		ENSMUSG00000018507	3.96814	0.874606	0.966573	0.904852	0.365544	0.50071		ENSMUSG00000018507	3.4419	1.66217	0.965082	1.72231	0.0850141	0.157889
ENSMUSG00000018509	Cenpv	931	1129	962	823	463	384	621	412	534	537	652	445	500.624	0.271032	0.17691	1.53203	0.125515	0.284372		ENSMUSG00000018509	734.519	0.537776	0.255303	2.10642	0.0351675	0.0833134		ENSMUSG00000018509	690.66	0.769664	0.232013	3.31734	0.000908804	0.00382143
ENSMUSG00000018537	Pcgf2	1156	1027	1155	1098	603	767	832	636	960	667	775	678	727.702	0.160604	0.111611	1.43896	0.150162	0.322582		ENSMUSG00000018537	911.938	0.22584	0.165259	1.36659	0.171755	0.283899		ENSMUSG00000018537	880.12	0.347325	0.158408	2.1926	0.0283359	0.065637
ENSMUSG00000018541	Cwc25	755	412	478	884	472	537	567	448	607	393	395	472	478.825	-0.0743304	0.139511	-0.532794	0.594176	0.764937		ENSMUSG00000018541	525.328	0.0835151	0.220066	0.3795	0.704316	0.799392		ENSMUSG00000018541	547.91	-0.0268669	0.192115	-0.139848	0.88878	0.924937
ENSMUSG00000018543	1700001P01Rik	43	24	21	43	25	37	24	17	32	17	20	32	25.2284	0.0115347	0.360007	0.0320401	0.97444	0.98786		ENSMUSG00000018543	27.8826	0.0255158	0.360916	0.0706974	0.943639	0.963445		ENSMUSG00000018543	28.2407	0.000541358	0.351641	0.00153952	0.998772	0.999049
ENSMUSG00000018547	Pip4k2b	2842	1631	2098	3305	3015	3957	3564	3700	4194	1944	1893	2969	3091.62	-0.351615	0.219047	-1.6052	0.10845	0.256572		ENSMUSG00000018547	2546.63	-0.487374	0.254991	-1.91134	0.0559607	0.11995		ENSMUSG00000018547	3018.44	-0.875908	0.177954	-4.9221	8.56e-07	9.42991e-06
ENSMUSG00000018548	Trim37	2667	1533	1766	3054	2368	2034	2621	2154	2506	1863	2324	1760	2168.88	-0.0772528	0.100324	-0.770032	0.441281	0.645122		ENSMUSG00000018548	2121.77	-0.255202	0.184787	-1.38106	0.167259	0.278281		ENSMUSG00000018548	2224.43	-0.36801	0.169462	-2.17164	0.029883	0.0685334
ENSMUSG00000018554	Ybx2	10	1	11	3	4	3	0	0	11	7	13	8	5.72674	2.49332	0.805059	3.09707	0.00195445	0.0109157		ENSMUSG00000018554	7.95891	-0.982953	0.651617	-1.50848	0.131431	0.231641		ENSMUSG00000018554	3.66643	1.45677	1.08863	1.33817	0.180842	0.284597
ENSMUSG00000018559	Ctdnep1	3691	3681	3596	3161	1979	2312	2480	2267	2814	1888	2139	2018	2201.7	0.00954011	0.091245	0.104555	0.916729	0.959271		ENSMUSG00000018559	2788.9	0.387314	0.197086	1.96521	0.0493904	0.108544		ENSMUSG00000018559	2819.91	0.356679	0.177697	2.00723	0.0447253	0.0947387
ENSMUSG00000018565	Elp5	2314	2765	2177	2091	1275	1575	1690	1627	1820	1072	1241	1257	1417.45	-0.162197	0.127827	-1.26888	0.204484	0.39604		ENSMUSG00000018565	1787.08	0.527482	0.236121	2.23395	0.0254864	0.0642563		ENSMUSG00000018565	1900.12	0.323921	0.215487	1.5032	0.132787	0.22472
ENSMUSG00000018566	Slc2a4	83	56	76	47	38	46	39	44	34	73	8	50	42.3523	0.100735	0.526333	0.19139	0.84822	0.924576		ENSMUSG00000018566	52.8958	0.281334	0.525817	0.535041	0.592621	0.709299		ENSMUSG00000018566	52.0177	0.336954	0.279245	1.20666	0.227564	0.341227
ENSMUSG00000018567	Gabarap	5943	5903	6967	4038	3262	3156	3872	3325	4422	4073	5316	3317	3804.18	0.382077	0.142025	2.69021	0.00714071	0.0323354		ENSMUSG00000018567	4929.5	0.128994	0.266409	0.484194	0.628248	0.739		ENSMUSG00000018567	4439.41	0.471635	0.230656	2.04476	0.040879	0.0881266
ENSMUSG00000018569	Cldn7	2501	2032	2130	1586	1621	1584	2000	1669	29	39	27	23	848.207	-5.80904	0.187425	-30.9939	6.51e-211	4.43e-207	*	ENSMUSG00000018569	934.459	5.80953	0.28779	20.1867	1.28e-90	2.77279e-86	*	ENSMUSG00000018569	1858.09	-0.0288587	0.191701	-0.15054	0.880339	0.919387		x
ENSMUSG00000018570	2810408A11Rik	136	88	197	72	88	30	62	36	37	104	98	33	61.5683	0.422296	0.480686	0.878527	0.379658	0.587999		ENSMUSG00000018570	93.3514	0.511408	0.468621	1.0913	0.275139	0.40532		ENSMUSG00000018570	84.507	0.897806	0.41121	2.18332	0.029012	0.0669186
ENSMUSG00000018572	Phf23	3199	2872	2842	2680	1351	1709	1581	1807	2274	1341	1497	1702	1633.57	0.11005	0.154553	0.712051	0.476433	0.674631		ENSMUSG00000018572	2216.53	0.474017	0.197767	2.39685	0.0165367	0.0456838		ENSMUSG00000018572	2177.24	0.544016	0.180142	3.01993	0.00252831	0.00896716
ENSMUSG00000018574	Acadvl	1425	905	1592	904	743	570	825	621	1148	1053	1393	776	882.069	0.712477	0.180461	3.9481	7.88e-05	0.000696871		ENSMUSG00000018574	1131.44	-0.1711	0.263829	-0.648526	0.516645	0.644683		ENSMUSG00000018574	910.096	0.505144	0.232216	2.17532	0.0296063	0.0679901
ENSMUSG00000018581	Dnah11	72	116	93	53	27	15	16	17	24	16	17	24	19.4111	0.150542	0.368349	0.408694	0.682764	0.826463		ENSMUSG00000018581	49.8408	1.78787	0.402243	4.44475	8.8e-06	8.25839e-05		ENSMUSG00000018581	49.0195	1.89863	0.402967	4.71163	2.46e-06	2.35436e-05
ENSMUSG00000018583	G3bp1	13153	8219	10194	12529	7803	8532	9325	8895	8740	5637	6453	6231	7567.93	-0.317306	0.0914388	-3.47014	0.000520189	0.00351231		ENSMUSG00000018583	8469.95	0.375961	0.136526	2.75378	0.00589122	0.0196695		ENSMUSG00000018583	9530.44	0.021298	0.111209	0.191513	0.848124	0.89642
ENSMUSG00000018585	Atox1	1744	1786	1998	967	1041	878	1414	956	1064	837	1432	834	1038.38	0.0103134	0.188415	0.0547376	0.956347	0.979741		ENSMUSG00000018585	1306.66	0.367906	0.309302	1.18947	0.234255	0.359099		ENSMUSG00000018585	1319.51	0.340132	0.280372	1.21315	0.225074	0.338244
ENSMUSG00000018593	Sparc	1979	1108	2054	1217	1811	936	1269	1174	2560	2256	3581	1664	1891.09	0.986706	0.257238	3.83578	0.000125168	0.00103963		ENSMUSG00000018593	2072.19	-0.980764	0.281058	-3.48955	0.000483837	0.00250029		ENSMUSG00000018593	1412.34	-0.0277953	0.272111	-0.102147	0.91864	0.946016
ENSMUSG00000018599	Mief2	283	213	217	213	197	209	270	239	289	156	254	223	225.189	0.0471212	0.158798	0.296736	0.766668	0.877871		ENSMUSG00000018599	227.301	-0.297869	0.210681	-1.41384	0.157409	0.266874		ENSMUSG00000018599	227.134	-0.289341	0.171318	-1.68891	0.0912364	0.166811
ENSMUSG00000018648	Dusp14	733	589	661	645	632	770	793	785	1021	461	934	562	726.054	0.00832261	0.190843	0.0436098	0.965215	0.983633		ENSMUSG00000018648	688.634	-0.460151	0.227363	-2.02386	0.0429842	0.0973386		ENSMUSG00000018648	698.921	-0.490075	0.147645	-3.31928	0.000902502	0.00380073
ENSMUSG00000018651	Tada2a	911	733	675	1020	671	726	832	771	937	584	641	690	719.368	-0.0355206	0.118361	-0.300105	0.764097	0.876355		ENSMUSG00000018651	753.654	-0.0907209	0.1765	-0.513999	0.607253	0.721265		ENSMUSG00000018651	776.291	-0.164558	0.141265	-1.16489	0.244063	0.360056
[truncated: 20,251 more rows]
