# Supplementary material for: Truncated O-glycosylation in metastatic triple-negative breast cancer reveals a gene expression signature associated with extracellular matrix and proteolysis
Source: Sci Rep. 2024 Jan 20;14:1809. doi: 10.1038/s41598-024-52204-2 (PMC10799929; doi:10.1038/s41598-024-52204-2)
Supplement: Supplementary file 3 — Supplementary Table 2. [file 41598_2024_52204_MOESM3_ESM.xlsx]

## Sheet: Supplementary Table 3
Supplementary Table 2
Gene ontology functional analysis of DEGs identified in each pairwise comparison. Only the most significantly (Fisher test, P<0.05) enriched GO terms in biological process, molecular function and cellular component branches are presented. The total number of genes (see Materials and Methods section in the main text for details) and the number of DEGs that belong to each GO is shown.
4T1/Tn+ vs. 4T1/Tn-					Gene (Ensembl ID)	4T1/Tn+ vs. 4T1/wt					Gene (Ensembl ID)	4T1/wt vs. 4T1/Tn-
GO term ID	GO Name	Total Genes	DEGs	p-value		GO term ID	GO Name	Total Genes	DEGs	p-value		GO term ID	GO Name	Total Genes	DEGs	p-value
GO:0005615	extracellular space	557	88	1.4e-24	ENSMUSG00000000001	GO:0005576	extracellular region	614	89	2.7e-24		GO:0005615	extracellular space	557	78	5.1e-25
GO:0005576	extracellular region	614	92	5.3e-24	ENSMUSG00000000028	GO:0005615	extracellular space	557	79	5.8e-21		GO:0005576	extracellular region	614	71	5.6e-18
GO:0005886	plasma membrane	2227	185	1.1e-16	ENSMUSG00000000056	GO:0005887	integral component of plasma membrane	390	60	9.4e-18		GO:0005887	integral component of plasma membrane	390	41	1.9e-09
GO:0005887	integral component of plasma membrane	390	57	1.4e-14	ENSMUSG00000000058	GO:0005886	plasma membrane	2227	161	9.7e-12		GO:0006955	immune response	84	17	1e-08
GO:0006955	immune response	84	25	4.8e-14	ENSMUSG00000000078	GO:0031012	extracellular matrix	107	23	1.9e-10		GO:0005886	plasma membrane	2227	131	1.4e-08
GO:0006954	inflammatory response	169	31	5.8e-11	ENSMUSG00000000085	GO:0062023	collagen-containing extracellular matrix	138	25	1.4e-09		GO:0009897	external side of plasma membrane	144	22	1.7e-08
GO:0005125	cytokine activity	76	20	2e-10	ENSMUSG00000000088	GO:0016021	integral component of membrane	2571	169	5.5e-09		GO:0006695	cholesterol biosynthetic process	22	9	4.3e-08
GO:0008009	chemokine activity	13	9	6.6e-10	ENSMUSG00000000093	GO:0016020	membrane	4106	242	1.3e-08		GO:0009617	response to bacterium	74	15	7.4e-08
GO:0031012	extracellular matrix	107	23	7.1e-10	ENSMUSG00000000120	GO:0005125	cytokine activity	76	16	1.5e-07		GO:0006954	inflammatory response	169	22	3.2e-07
GO:0016020	membrane	4106	260	2.1e-09	ENSMUSG00000000126	GO:0004222	metalloendopeptidase activity	68	15	2e-07		GO:0070269	pyroptosis	10	6	4.9e-07
GO:0070098	chemokine-mediated signaling pathway	19	10	3.2e-09	ENSMUSG00000000127	GO:0005509	calcium ion binding	333	37	2.1e-07		GO:0007155	cell adhesion	264	28	6.3e-07
GO:0007155	cell adhesion	264	36	8.5e-09	ENSMUSG00000000131	GO:0007165	signal transduction	591	54	2.6e-07		GO:0016020	membrane	4106	202	7.5e-07
GO:0006952	defense response	32	12	1e-08	ENSMUSG00000000134	GO:0008009	chemokine activity	13	7	4.3e-07		GO:0016021	integral component of membrane	2571	139	8.6e-07
GO:0009897	external side of plasma membrane	144	25	1.4e-08	ENSMUSG00000000148	GO:0030198	extracellular matrix organization	93	17	5.4e-07		GO:0005148	prolactin receptor binding	7	5	1.4e-06
GO:0007165	signal transduction	591	59	3.2e-08	ENSMUSG00000000149	GO:0071222	cellular response to lipopolysaccharide	105	18	6.8e-07		GO:0005509	calcium ion binding	333	31	2.7e-06
GO:0005509	calcium ion binding	333	40	4.8e-08	ENSMUSG00000000154	GO:0006952	defense response	32	10	6.9e-07		GO:0070098	chemokine-mediated signaling pathway	19	7	3.3e-06
GO:0030593	neutrophil chemotaxis	30	11	5.7e-08	ENSMUSG00000000167	GO:0009897	external side of plasma membrane	144	21	1.3e-06		GO:0060326	cell chemotaxis	36	9	5e-06
GO:0042742	defense response to bacterium	37	12	6.9e-08	ENSMUSG00000000168	GO:0030595	leukocyte chemotaxis	11	6	2.8e-06		GO:0005179	hormone activity	29	8	7.7e-06
GO:0045236	CXCR chemokine receptor binding	7	6	7.3e-08	ENSMUSG00000000171	GO:0008083	growth factor activity	73	14	3e-06		GO:0016126	sterol biosynthetic process	22	7	1e-05
GO:0071222	cellular response to lipopolysaccharide	105	20	8e-08	ENSMUSG00000000184	GO:0045236	CXCR chemokine receptor binding	7	5	3.2e-06		GO:0019228	neuronal action potential	10	5	1.5e-05
GO:0030595	leukocyte chemotaxis	11	7	1.4e-07	ENSMUSG00000000194	GO:0086004	regulation of cardiac muscle cell contraction	12	6	5.3e-06		GO:0044327	dendritic spine head	10	5	1.5e-05
GO:0002376	immune system process	268	33	4.1e-07	ENSMUSG00000000223	GO:0007155	cell adhesion	264	29	5.5e-06		GO:0008202	steroid metabolic process	62	11	1.6e-05
GO:0004222	metalloendopeptidase activity	68	15	4.7e-07	ENSMUSG00000000244	GO:0070374	positive regulation of ERK1 and ERK2 cascade	114	17	9.9e-06		GO:0006629	lipid metabolic process	347	30	1.7e-05
GO:0009986	cell surface	330	37	8.7e-07	ENSMUSG00000000266	GO:0035987	endodermal cell differentiation	19	7	1e-05		GO:0009986	cell surface	330	29	1.7e-05
GO:0006935	chemotaxis	46	12	9.8e-07	ENSMUSG00000000275	GO:0070098	chemokine-mediated signaling pathway	19	7	1e-05		GO:0006694	steroid biosynthetic process	33	8	2.2e-05
GO:0004364	glutathione transferase activity	19	8	1.1e-06	ENSMUSG00000000276	GO:0006954	inflammatory response	169	21	1.7e-05		GO:0070374	positive regulation of ERK1 and ERK2 cascade	114	15	2.2e-05
GO:0045071	negative regulation of viral genome replication	25	9	1.1e-06	ENSMUSG00000000278	GO:0008237	metallopeptidase activity	96	15	1.9e-05		GO:0090026	positive regulation of monocyte chemotaxis	11	5	2.7e-05
GO:0009617	response to bacterium	74	15	1.5e-06	ENSMUSG00000000282	GO:0016323	basolateral plasma membrane	132	18	1.9e-05		GO:0098869	cellular oxidant detoxification	44	9	2.9e-05
GO:0070374	positive regulation of ERK1 and ERK2 cascade	114	19	1.5e-06	ENSMUSG00000000290	GO:0006935	chemotaxis	46	10	2.5e-05		GO:0006935	chemotaxis	46	9	4.2e-05
GO:0019955	cytokine binding	20	8	1.8e-06	ENSMUSG00000000295	GO:0005179	hormone activity	29	8	2.6e-05		GO:0031012	extracellular matrix	107	14	4.3e-05
GO:0043235	receptor complex	105	18	1.8e-06	ENSMUSG00000000296	GO:0008285	negative regulation of cell population proliferation	258	27	2.8e-05		GO:0007596	blood coagulation	37	8	5.3e-05
GO:0070269	pyroptosis	10	6	1.9e-06	ENSMUSG00000000301	GO:0030593	neutrophil chemotaxis	30	8	3.4e-05		GO:0035458	cellular response to interferon-beta	28	7	5.8e-05
GO:0016021	integral component of membrane	2571	167	2.3e-06	ENSMUSG00000000303	GO:0007275	multicellular organism development	533	44	4.4e-05		GO:0095500	acetylcholine receptor signaling pathway	7	4	6.2e-05
GO:0007186	G protein-coupled receptor signaling pathway	175	24	2.4e-06	ENSMUSG00000000325	GO:0016324	apical plasma membrane	214	23	7.2e-05		GO:1903489	positive regulation of lactation	7	4	6.2e-05
GO:0060326	cell chemotaxis	36	10	4.3e-06	ENSMUSG00000000326	GO:0006955	immune response	84	13	7.4e-05		GO:0008009	chemokine activity	13	5	7.2e-05
GO:0006508	proteolysis	368	38	4.6e-06	ENSMUSG00000000339	GO:0002826	negative regulation of T-helper 1 type immune response	3	3	8.6e-05		GO:0016491	oxidoreductase activity	394	31	7.5e-05
GO:0050830	defense response to Gram-positive bacterium	46	11	7e-06	ENSMUSG00000000340	GO:0005901	caveola	63	11	8.6e-05		GO:0007599	hemostasis	21	6	8.9e-05
GO:0055085	transmembrane transport	266	30	8.5e-06	ENSMUSG00000000346	GO:0042107	cytokine metabolic process	3	3	8.6e-05		GO:0007186	G protein-coupled receptor signaling pathway	175	18	9.7e-05
GO:0035458	cellular response to interferon-beta	28	8	3.2e-05	ENSMUSG00000000355	GO:0007186	G protein-coupled receptor signaling pathway	175	20	9e-05		GO:0008203	cholesterol metabolic process	63	10	0.0001
GO:0045087	innate immune response	231	26	3.5e-05	ENSMUSG00000000374	GO:0035725	sodium ion transmembrane transport	35	8	0.00011		GO:0042056	chemoattractant activity	14	5	0.00011
GO:0043295	glutathione binding	15	6	3.8e-05	ENSMUSG00000000378	GO:0098609	cell-cell adhesion	87	13	0.00011		GO:0071222	cellular response to lipopolysaccharide	105	13	0.00014
GO:0050998	nitric-oxide synthase binding	15	6	3.8e-05	ENSMUSG00000000384	GO:0005148	prolactin receptor binding	7	4	0.00012		GO:0006631	fatty acid metabolic process	120	14	0.00015
GO:0004930	G protein-coupled receptor activity	96	15	4.1e-05	ENSMUSG00000000386	GO:0046427	positive regulation of receptor signaling pathway via JAK-STAT	19	6	0.00012		GO:0033627	cell adhesion mediated by integrin	15	5	0.00016
GO:0008237	metallopeptidase activity	96	15	4.1e-05	ENSMUSG00000000399	GO:0030054	cell junction	541	43	0.00013		GO:0002376	immune system process	268	23	0.00018
GO:0022857	transmembrane transporter activity	120	17	4.7e-05	ENSMUSG00000000409	GO:0060395	SMAD protein signal transduction	36	8	0.00014		GO:0009615	response to virus	55	9	0.00018
GO:0071277	cellular response to calcium ion	47	10	5.4e-05	ENSMUSG00000000420	GO:0071225	cellular response to muramyl dipeptide	8	4	0.00023		GO:0008201	heparin binding	68	10	0.0002
GO:0032731	positive regulation of interleukin-1 beta production	30	8	5.5e-05	ENSMUSG00000000439	GO:0007156	homophilic cell adhesion via plasma membrane adhesion molecules	49	9	0.00025		GO:0030550	acetylcholine receptor inhibitor activity	4	3	0.0002
GO:0050729	positive regulation of inflammatory response	48	10	6.6e-05	ENSMUSG00000000441	GO:0005201	extracellular matrix structural constituent	50	9	0.0003		GO:0097169	AIM2 inflammasome complex	4	3	0.0002
GO:0044406	adhesion of symbiont to host	6	4	6.9e-05	ENSMUSG00000000486	GO:0009986	cell surface	330	29	0.00032		GO:0098844	postsynaptic endocytic zone membrane	4	3	0.0002
GO:0050869	negative regulation of B cell activation	6	4	6.9e-05	ENSMUSG00000000489	GO:0030550	acetylcholine receptor inhibitor activity	4	3	0.00033		GO:0008284	positive regulation of cell population proliferation	328	26	0.00025
GO:0061844	antimicrobial humoral immune response mediated by antimicrobial peptide	31	8	7.1e-05	ENSMUSG00000000531	GO:0032637	interleukin-8 production	4	3	0.00033		GO:0045211	postsynaptic membrane	83	11	0.00025
GO:0007156	homophilic cell adhesion via plasma membrane adhesion molecules	49	10	7.9e-05	ENSMUSG00000000532	GO:0061844	antimicrobial humoral immune response mediated by antimicrobial peptide	31	7	0.00033		GO:0045071	negative regulation of viral genome replication	25	6	0.00026
GO:0004602	glutathione peroxidase activity	11	5	8.4e-05	ENSMUSG00000000538	GO:0010628	positive regulation of gene expression	315	28	0.00034		GO:0008285	negative regulation of cell population proliferation	258	22	0.00027
GO:0062023	collagen-containing extracellular matrix	138	18	8.5e-05	ENSMUSG00000000544	GO:0035690	cellular response to drug	51	9	0.00035		GO:0050830	defense response to Gram-positive bacterium	46	8	0.00027
GO:0002606	positive regulation of dendritic cell antigen processing and presentation	3	3	0.0001	ENSMUSG00000000552	GO:0002250	adaptive immune response	64	10	0.00046		GO:0071346	cellular response to interferon-gamma	59	9	0.00031
GO:0003810	protein-glutamine gamma-glutamyltransferase activity	3	3	0.0001	ENSMUSG00000000555	GO:0030154	cell differentiation	505	39	0.00047		GO:0005581	collagen trimer	26	6	0.00032
GO:0001934	positive regulation of protein phosphorylation	153	19	0.00011	ENSMUSG00000000561	GO:0042383	sarcolemma	76	11	0.00047		GO:0010628	positive regulation of gene expression	315	25	0.00032
GO:0032496	response to lipopolysaccharide	117	16	0.00012	ENSMUSG00000000563	GO:0032496	response to lipopolysaccharide	117	14	0.00063		GO:0005178	integrin binding	86	11	0.00034
GO:0008083	growth factor activity	73	12	0.00014	ENSMUSG00000000567	GO:0002687	positive regulation of leukocyte migration	10	4	0.00064		GO:0033130	acetylcholine receptor binding	10	4	0.00034
GO:0019222	regulation of metabolic process	7	4	0.00015	ENSMUSG00000000568	GO:0033130	acetylcholine receptor binding	10	4	0.00064		GO:0008083	growth factor activity	73	10	0.00036
GO:0008233	peptidase activity	312	30	0.00017	ENSMUSG00000000579	GO:0008284	positive regulation of cell population proliferation	328	28	0.00065		GO:0009612	response to mechanical stimulus	48	8	0.00036
GO:0050900	leukocyte migration	19	6	0.00017	ENSMUSG00000000581	GO:0043235	receptor complex	105	13	0.00071		GO:0042742	defense response to bacterium	37	7	0.00038
GO:0098869	cellular oxidant detoxification	44	9	0.00018	ENSMUSG00000000594	GO:0005581	collagen trimer	26	6	0.00078		GO:0007165	signal transduction	591	39	0.00039
GO:0010628	positive regulation of gene expression	315	30	0.0002	ENSMUSG00000000600	GO:0015459	potassium channel regulator activity	18	5	0.00087		GO:0031090	organelle membrane	49	8	0.00042
GO:0050715	positive regulation of cytokine secretion	13	5	0.00022	ENSMUSG00000000605	GO:0042742	defense response to bacterium	37	7	0.001		GO:0045087	innate immune response	231	20	0.00042
GO:0001968	fibronectin binding	20	6	0.00024	ENSMUSG00000000627	GO:0045211	postsynaptic membrane	83	11	0.001		GO:0045766	positive regulation of angiogenesis	89	11	0.00047
GO:0045766	positive regulation of angiogenesis	89	13	0.00026	ENSMUSG00000000628	GO:0045596	negative regulation of cell differentiation	28	6	0.0012		GO:0010757	negative regulation of plasminogen activation	5	3	0.00049
GO:0042127	regulation of cell population proliferation	139	17	0.00029	ENSMUSG00000000631	GO:0008544	epidermis development	29	6	0.0014		GO:0016185	synaptic vesicle budding from presynaptic endocytic zone membrane	5	3	0.00049
GO:0008201	heparin binding	68	11	0.00031	ENSMUSG00000000686	GO:0043537	negative regulation of blood vessel endothelial cell migration	12	4	0.0014		GO:0042379	chemokine receptor binding	5	3	0.00049
GO:0002830	positive regulation of type 2 immune response	4	3	0.0004	ENSMUSG00000000693	GO:0045670	regulation of osteoclast differentiation	12	4	0.0014		GO:0048020	CCR chemokine receptor binding	5	3	0.00049
GO:0020005	symbiont-containing vacuole membrane	4	3	0.0004	ENSMUSG00000000706	GO:0071498	cellular response to fluid shear stress	12	4	0.0014		GO:0001516	prostaglandin biosynthetic process	11	4	0.00052
GO:0032637	interleukin-8 production	4	3	0.0004	ENSMUSG00000000708	GO:2000272	negative regulation of signaling receptor activity	12	4	0.0014		GO:0004602	glutathione peroxidase activity	11	4	0.00052
GO:0060907	positive regulation of macrophage cytokine production	4	3	0.0004	ENSMUSG00000000711	GO:0005452	inorganic anion exchanger activity	6	3	0.0015		GO:0043235	receptor complex	105	12	0.00054
GO:0071346	cellular response to interferon-gamma	59	10	0.0004	ENSMUSG00000000732	GO:0015672	monovalent inorganic cation transport	6	3	0.0015		GO:0046427	positive regulation of receptor signaling pathway via JAK-STAT	19	5	0.00054
GO:0072678	T cell migration	4	3	0.0004	ENSMUSG00000000751	GO:0019955	cytokine binding	20	5	0.0015		GO:0050918	positive chemotaxis	19	5	0.00054
GO:0097169	AIM2 inflammasome complex	4	3	0.0004	ENSMUSG00000000759	GO:0034138	toll-like receptor 3 signaling pathway	6	3	0.0015		GO:0062023	collagen-containing extracellular matrix	138	14	0.00065
GO:0098844	postsynaptic endocytic zone membrane	4	3	0.0004	ENSMUSG00000000776	GO:0045124	regulation of bone resorption	6	3	0.0015		GO:0001968	fibronectin binding	20	5	0.0007
GO:0030198	extracellular matrix organization	93	13	0.00041	ENSMUSG00000000782	GO:0050873	brown fat cell differentiation	20	5	0.0015		GO:0042832	defense response to protozoan	12	4	0.00075
GO:0033627	cell adhesion mediated by integrin	15	5	0.00047	ENSMUSG00000000787	GO:0051926	negative regulation of calcium ion transport	6	3	0.0015		GO:2000272	negative regulation of signaling receptor activity	12	4	0.00075
GO:0005544	calcium-dependent phospholipid binding	31	7	0.00049	ENSMUSG00000000791	GO:1900747	negative regulation of vascular endothelial growth factor signaling pathway	6	3	0.0015		GO:0031667	response to nutrient levels	54	8	0.00082
GO:0006749	glutathione metabolic process	31	7	0.00049	ENSMUSG00000000792	GO:0045766	positive regulation of angiogenesis	89	11	0.0018		GO:0044406	adhesion of symbiont to host	6	3	0.00096
GO:0045211	postsynaptic membrane	83	12	0.00049	ENSMUSG00000000804	GO:0006811	ion transport	269	23	0.0019		GO:0048285	organelle fission	6	3	0.00096
GO:0016324	apical plasma membrane	214	22	0.0005	ENSMUSG00000000811	GO:0030020	extracellular matrix structural constituent conferring tensile strength	13	4	0.002		GO:0051926	negative regulation of calcium ion transport	6	3	0.00096
GO:0050700	CARD domain binding	9	4	0.00051	ENSMUSG00000000826	GO:0086091	regulation of heart rate by cardiac conduction	13	4	0.002		GO:0060754	positive regulation of mast cell chemotaxis	6	3	0.00096
GO:0004252	serine-type endopeptidase activity	74	11	0.00066	ENSMUSG00000000827	GO:0030282	bone mineralization	22	5	0.0023		GO:0072559	NLRP3 inflammasome complex	6	3	0.00096
GO:0043197	dendritic spine	124	15	0.00073	ENSMUSG00000000861	GO:0030334	regulation of cell migration	66	9	0.0023		GO:0086010	membrane depolarization during action potential	6	3	0.00096
GO:0051482	positive regulation of cytosolic calcium ion concentration involved in phospholipase C-activating G protein-coupled signaling pathway	10	4	0.00082	ENSMUSG00000000876	GO:0048662	negative regulation of smooth muscle cell proliferation	22	5	0.0023		GO:0006952	defense response	32	6	0.001
GO:0042383	sarcolemma	76	11	0.00083	ENSMUSG00000000881	GO:0050731	positive regulation of peptidyl-tyrosine phosphorylation	66	9	0.0023		GO:0012501	programmed cell death	22	5	0.0011
GO:0043025	neuronal cell body	328	29	0.00087	ENSMUSG00000000884	GO:0071805	potassium ion transmembrane transport	43	7	0.0025		GO:0071356	cellular response to tumor necrosis factor	84	10	0.0011
GO:0035025	positive regulation of Rho protein signal transduction	17	5	0.00089	ENSMUSG00000000901	GO:0006940	regulation of smooth muscle contraction	7	3	0.0026		GO:0099056	integral component of presynaptic membrane	22	5	0.0011
GO:0016185	synaptic vesicle budding from presynaptic endocytic zone membrane	5	3	0.00098	ENSMUSG00000000902	GO:0007585	respiratory gaseous exchange by respiratory system	14	4	0.0026		GO:0055114	oxidation-reduction process	483	32	0.0012
GO:0042379	chemokine receptor binding	5	3	0.00098	ENSMUSG00000000915	GO:0008509	anion transmembrane transporter activity	7	3	0.0026		GO:0004888	transmembrane signaling receptor activity	58	8	0.0013
GO:0048020	CCR chemokine receptor binding	5	3	0.00098	ENSMUSG00000000916	GO:0019222	regulation of metabolic process	7	3	0.0026		GO:0014070	response to organic cyclic compound	102	11	0.0015
GO:0060700	regulation of ribonuclease activity	5	3	0.00098	ENSMUSG00000000934	GO:0043268	positive regulation of potassium ion transport	7	3	0.0026		GO:0003374	dynamin family protein polymerization involved in mitochondrial fission	7	3	0.0016
GO:0050731	positive regulation of peptidyl-tyrosine phosphorylation	66	10	0.00099	ENSMUSG00000000942	GO:0050801	ion homeostasis	7	3	0.0026		GO:0016125	sterol metabolic process	7	3	0.0016
GO:0005516	calmodulin binding	115	14	0.001	ENSMUSG00000000957	GO:0051145	smooth muscle cell differentiation	7	3	0.0026		GO:0030195	negative regulation of blood coagulation	7	3	0.0016
GO:0032715	negative regulation of interleukin-6 production	26	6	0.0011	ENSMUSG00000000958	GO:0095500	acetylcholine receptor signaling pathway	7	3	0.0026		GO:0045236	CXCR chemokine receptor binding	7	3	0.0016
GO:0048663	neuron fate commitment	11	4	0.0012	ENSMUSG00000000959	GO:1903489	positive regulation of lactation	7	3	0.0026		GO:0050930	induction of positive chemotaxis	7	3	0.0016
GO:0051607	defense response to virus	117	14	0.0012	ENSMUSG00000000976	GO:0007268	chemical synaptic transmission	55	8	0.0027		GO:0097756	negative regulation of blood vessel diameter	7	3	0.0016
GO:0071285	cellular response to lithium ion	11	4	0.0012	ENSMUSG00000001014	GO:0001525	angiogenesis	167	16	0.0029		GO:0098884	postsynaptic neurotransmitter receptor internalization	7	3	0.0016
GO:0050679	positive regulation of epithelial cell proliferation	46	8	0.0013	ENSMUSG00000001016	GO:0009408	response to heat	33	6	0.0029		GO:1900222	negative regulation of amyloid-beta clearance	7	3	0.0016
GO:0007275	multicellular organism development	533	41	0.0014	ENSMUSG00000001017	GO:0035255	ionotropic glutamate receptor binding	23	5	0.0029		GO:1901612	cardiolipin binding	7	3	0.0016
GO:0008284	positive regulation of cell population proliferation	328	28	0.0018	ENSMUSG00000001018	GO:0071345	cellular response to cytokine stimulus	23	5	0.0029		GO:0035725	sodium ion transmembrane transport	35	6	0.0017
GO:0031640	killing of cells of other organism	12	4	0.0018	ENSMUSG00000001021	GO:0004930	G protein-coupled receptor activity	96	11	0.0033		GO:0006633	fatty acid biosynthetic process	48	7	0.0019
GO:0042832	defense response to protozoan	12	4	0.0018	ENSMUSG00000001025	GO:0014911	positive regulation of smooth muscle cell migration	34	6	0.0034		GO:0042113	B cell activation	15	4	0.0019
GO:0045780	positive regulation of bone resorption	12	4	0.0018	ENSMUSG00000001034	GO:0001816	cytokine production	15	4	0.0035		GO:0050998	nitric-oxide synthase binding	15	4	0.0019
GO:0086004	regulation of cardiac muscle cell contraction	12	4	0.0018	ENSMUSG00000001036	GO:0042113	B cell activation	15	4	0.0035		GO:0005125	cytokine activity	76	9	0.002
GO:2000406	positive regulation of T cell migration	12	4	0.0018	ENSMUSG00000001039	GO:0050998	nitric-oxide synthase binding	15	4	0.0035		GO:0007166	cell surface receptor signaling pathway	76	9	0.002
GO:0001730	2'-5'-oligoadenylate synthetase activity	6	3	0.0019	ENSMUSG00000001052	GO:0006508	proteolysis	368	28	0.0036		GO:0030879	mammary gland development	25	5	0.002
GO:0004029	aldehyde dehydrogenase (NAD+) activity	6	3	0.0019	ENSMUSG00000001053	GO:0002020	protease binding	84	10	0.0038		GO:0034612	response to tumor necrosis factor	25	5	0.002
GO:0032755	positive regulation of interleukin-6 production	60	9	0.0019	ENSMUSG00000001054	GO:0004888	transmembrane signaling receptor activity	58	8	0.0038		GO:0052689	carboxylic ester hydrolase activity	25	5	0.002
GO:0038187	pattern recognition receptor activity	6	3	0.0019	ENSMUSG00000001056	GO:0034097	response to cytokine	46	7	0.0038		GO:0007160	cell-matrix adhesion	50	7	0.0024
GO:0048285	organelle fission	6	3	0.0019	ENSMUSG00000001082	GO:0050830	defense response to Gram-positive bacterium	46	7	0.0038		GO:0016525	negative regulation of angiogenesis	50	7	0.0024
GO:0048661	positive regulation of smooth muscle cell proliferation	60	9	0.0019	ENSMUSG00000001089	GO:0002315	marginal zone B cell differentiation	8	3	0.0041		GO:0010666	positive regulation of cardiac muscle cell apoptotic process	16	4	0.0025
GO:0048791	calcium ion-regulated exocytosis of neurotransmitter	6	3	0.0019	ENSMUSG00000001098	GO:0008347	glial cell migration	8	3	0.0041		GO:0031623	receptor internalization	26	5	0.0025
GO:0060754	positive regulation of mast cell chemotaxis	6	3	0.0019	ENSMUSG00000001100	GO:0016331	morphogenesis of embryonic epithelium	8	3	0.0041		GO:0046598	positive regulation of viral entry into host cell	8	3	0.0025
GO:0072559	NLRP3 inflammasome complex	6	3	0.0019	ENSMUSG00000001105	GO:0051968	positive regulation of synaptic transmission, glutamatergic	8	3	0.0041		GO:0048251	elastic fiber assembly	8	3	0.0025
GO:2000310	regulation of NMDA receptor activity	6	3	0.0019	ENSMUSG00000001119	GO:0060317	cardiac epithelial to mesenchymal transition	8	3	0.0041		GO:0071636	positive regulation of transforming growth factor beta production	8	3	0.0025
GO:0007160	cell-matrix adhesion	50	8	0.0022	ENSMUSG00000001120	GO:0071305	cellular response to vitamin D	8	3	0.0041		GO:0006811	ion transport	269	20	0.0027
GO:0043005	neuron projection	301	26	0.0022	ENSMUSG00000001123	GO:0090331	negative regulation of platelet aggregation	8	3	0.0041		GO:2001244	positive regulation of intrinsic apoptotic signaling pathway	27	5	0.0029
GO:0005178	integrin binding	86	11	0.0023	ENSMUSG00000001127	GO:0048147	negative regulation of fibroblast proliferation	25	5	0.0042		GO:0006814	sodium ion transport	52	7	0.003
GO:0019221	cytokine-mediated signaling pathway	62	9	0.0024	ENSMUSG00000001128	GO:0007411	axon guidance	100	11	0.0045		GO:0001676	long-chain fatty acid metabolic process	17	4	0.0031
GO:0061098	positive regulation of protein tyrosine kinase activity	30	6	0.0024	ENSMUSG00000001131	GO:0014704	intercalated disc	36	6	0.0045		GO:0002526	acute inflammatory response	9	3	0.0037
GO:0035690	cellular response to drug	51	8	0.0025	ENSMUSG00000001138	GO:0030215	semaphorin receptor binding	16	4	0.0045		GO:0030169	low-density lipoprotein particle binding	9	3	0.0037
GO:0048469	cell maturation	21	5	0.0025	ENSMUSG00000001143	GO:0030574	collagen catabolic process	16	4	0.0045		GO:0030194	positive regulation of blood coagulation	9	3	0.0037
GO:0051924	regulation of calcium ion transport	13	4	0.0025	ENSMUSG00000001150	GO:0045671	negative regulation of osteoclast differentiation	16	4	0.0045		GO:0032611	interleukin-1 beta production	9	3	0.0037
GO:0098609	cell-cell adhesion	87	11	0.0025	ENSMUSG00000001151	GO:0045672	positive regulation of osteoclast differentiation	16	4	0.0045		GO:0050803	regulation of synapse structure or activity	9	3	0.0037
GO:0045746	negative regulation of Notch signaling pathway	31	6	0.0029	ENSMUSG00000001156	GO:0006874	cellular calcium ion homeostasis	60	8	0.0046		GO:0061029	eyelid development in camera-type eye	9	3	0.0037
GO:0003924	GTPase activity	215	20	0.003	ENSMUSG00000001157	GO:0033138	positive regulation of peptidyl-serine phosphorylation	60	8	0.0046		GO:0051607	defense response to virus	117	11	0.0043
GO:0045907	positive regulation of vasoconstriction	22	5	0.0031	ENSMUSG00000001158	GO:0032715	negative regulation of interleukin-6 production	26	5	0.005		GO:0007605	sensory perception of sound	70	8	0.0044
GO:0003374	dynamin family protein polymerization involved in mitochondrial fission	7	3	0.0032	ENSMUSG00000001166	GO:0032722	positive regulation of chemokine production	26	5	0.005		GO:0010951	negative regulation of endopeptidase activity	56	7	0.0046
GO:0019953	sexual reproduction	7	3	0.0032	ENSMUSG00000001173	GO:0045747	positive regulation of Notch signaling pathway	26	5	0.005		GO:0020037	heme binding	56	7	0.0046
GO:0030054	cell junction	541	40	0.0032	ENSMUSG00000001175	GO:0035025	positive regulation of Rho protein signal transduction	17	4	0.0057		GO:0030593	neutrophil chemotaxis	30	5	0.0047
GO:0043268	positive regulation of potassium ion transport	7	3	0.0032	ENSMUSG00000001211	GO:0001974	blood vessel remodeling	27	5	0.0059		GO:0004364	glutathione transferase activity	19	4	0.0048
GO:0043406	positive regulation of MAP kinase activity	42	7	0.0032	ENSMUSG00000001227	GO:0003085	negative regulation of systemic arterial blood pressure	9	3	0.0059		GO:0046697	decidualization	19	4	0.0048
GO:0045785	positive regulation of cell adhesion	42	7	0.0032	ENSMUSG00000001228	GO:0032753	positive regulation of interleukin-4 production	9	3	0.0059		GO:0001934	positive regulation of protein phosphorylation	153	13	0.0049
GO:0048667	cell morphogenesis involved in neuron differentiation	7	3	0.0032	ENSMUSG00000001229	GO:0045786	negative regulation of cell cycle	27	5	0.0059		GO:0043280	positive regulation of cysteine-type endopeptidase activity involved in apoptotic process	43	6	0.005
GO:0098884	postsynaptic neurotransmitter receptor internalization	7	3	0.0032	ENSMUSG00000001240	GO:0048513	animal organ development	9	3	0.0059		GO:0030506	ankyrin binding	10	3	0.0051
GO:1901612	cardiolipin binding	7	3	0.0032	ENSMUSG00000001247	GO:0061029	eyelid development in camera-type eye	9	3	0.0059		GO:0071372	cellular response to follicle-stimulating hormone stimulus	10	3	0.0051
GO:2000048	negative regulation of cell-cell adhesion mediated by cadherin	7	3	0.0032	ENSMUSG00000001248	GO:0032729	positive regulation of interferon-gamma production	38	6	0.006		GO:0071404	cellular response to low-density lipoprotein particle stimulus	10	3	0.0051
GO:0005089	Rho guanyl-nucleotide exchange factor activity	32	6	0.0034	ENSMUSG00000001270	GO:0005604	basement membrane	64	8	0.0069		GO:0098609	cell-cell adhesion	87	9	0.0051
GO:0042056	chemoattractant activity	14	4	0.0034	ENSMUSG00000001280	GO:0001755	neural crest cell migration	28	5	0.007		GO:1903671	negative regulation of sprouting angiogenesis	10	3	0.0051
GO:0048535	lymph node development	14	4	0.0034	ENSMUSG00000001281	GO:0001756	somitogenesis	28	5	0.007		GO:0030414	peptidase inhibitor activity	31	5	0.0054
GO:0050727	regulation of inflammatory response	54	8	0.0036	ENSMUSG00000001288	GO:0007193	adenylate cyclase-inhibiting G protein-coupled receptor signaling pathway	18	4	0.007		GO:0070059	intrinsic apoptotic signaling pathway in response to endoplasmic reticulum stress	31	5	0.0054
GO:0016491	oxidoreductase activity	394	31	0.0037	ENSMUSG00000001289	GO:0071392	cellular response to estradiol stimulus	28	5	0.007		GO:0070062	extracellular exosome	58	7	0.0057
GO:0043280	positive regulation of cysteine-type endopeptidase activity involved in apoptotic process	43	7	0.0037	ENSMUSG00000001300	GO:0071526	semaphorin-plexin signaling pathway	28	5	0.007		GO:0019955	cytokine binding	20	4	0.0058
GO:0016323	basolateral plasma membrane	132	14	0.0038	ENSMUSG00000001305	GO:0055085	transmembrane transport	266	21	0.0072		GO:0006979	response to oxidative stress	105	10	0.0059
GO:0009615	response to virus	55	8	0.004	ENSMUSG00000001313	GO:0007417	central nervous system development	52	7	0.0075		GO:0010466	negative regulation of peptidase activity	32	5	0.0063
GO:0008236	serine-type peptidase activity	67	9	0.0041	ENSMUSG00000001323	GO:0007613	memory	52	7	0.0075		GO:0006915	apoptotic process	434	27	0.0067
GO:0006811	ion transport	269	23	0.0043	ENSMUSG00000001333	GO:0001934	positive regulation of protein phosphorylation	153	14	0.0078		GO:0043197	dendritic spine	124	11	0.0067
GO:0016620	oxidoreductase activity, acting on the aldehyde or oxo group of donors, NAD or NADP as acceptor	15	4	0.0044	ENSMUSG00000001348	GO:0030308	negative regulation of cell growth	93	10	0.0078		GO:0006874	cellular calcium ion homeostasis	60	7	0.0068
GO:0010862	positive regulation of pathway-restricted SMAD protein phosphorylation	24	5	0.0047	ENSMUSG00000001366	GO:0001942	hair follicle development	29	5	0.0081		GO:0007050	cell cycle arrest	60	7	0.0068
GO:0014911	positive regulation of smooth muscle cell migration	34	6	0.0047	ENSMUSG00000001376	GO:0007416	synapse assembly	29	5	0.0081		GO:0048661	positive regulation of smooth muscle cell proliferation	60	7	0.0068
GO:0030501	positive regulation of bone mineralization	24	5	0.0047	ENSMUSG00000001380	GO:0008373	sialyltransferase activity	10	3	0.0081		GO:0003924	GTPase activity	215	16	0.0069
GO:0042169	SH2 domain binding	34	6	0.0047	ENSMUSG00000001383	GO:0014912	negative regulation of smooth muscle cell migration	10	3	0.0081		GO:0030595	leukocyte chemotaxis	11	3	0.0069
GO:0055072	iron ion homeostasis	24	5	0.0047	ENSMUSG00000001403	GO:0019228	neuronal action potential	10	3	0.0081		GO:1904659	glucose transmembrane transport	11	3	0.0069
GO:0008347	glial cell migration	8	3	0.0049	ENSMUSG00000001415	GO:0051482	positive regulation of cytosolic calcium ion concentration involved in phospholipase C-activating G protein-coupled signaling pathway	10	3	0.0081		GO:1904706	negative regulation of vascular associated smooth muscle cell proliferation	11	3	0.0069
GO:0035865	cellular response to potassium ion	8	3	0.0049	ENSMUSG00000001416	GO:0060292	long-term synaptic depression	10	3	0.0081		GO:2000353	positive regulation of endothelial cell apoptotic process	11	3	0.0069
GO:0046928	regulation of neurotransmitter secretion	8	3	0.0049	ENSMUSG00000001418	GO:0070886	positive regulation of calcineurin-NFAT signaling cascade	10	3	0.0081		GO:0016788	hydrolase activity, acting on ester bonds	21	4	0.007
GO:0060317	cardiac epithelial to mesenchymal transition	8	3	0.0049	ENSMUSG00000001419	GO:0042127	regulation of cell population proliferation	139	13	0.0085		GO:0050829	defense response to Gram-negative bacterium	21	4	0.007
GO:0071305	cellular response to vitamin D	8	3	0.0049	ENSMUSG00000001420	GO:0001662	behavioral fear response	19	4	0.0086		GO:0005546	phosphatidylinositol-4,5-bisphosphate binding	47	6	0.0077
GO:0030018	Z disc	82	10	0.0051	ENSMUSG00000001424	GO:0032689	negative regulation of interferon-gamma production	19	4	0.0086		GO:0005044	scavenger receptor activity	22	4	0.0083
GO:0030154	cell differentiation	505	37	0.0053	ENSMUSG00000001435	GO:0043197	dendritic spine	124	12	0.0086		GO:0098686	hippocampal mossy fiber to CA3 synapse	22	4	0.0083
GO:0007189	adenylate cyclase-activating G protein-coupled receptor signaling pathway	35	6	0.0054	ENSMUSG00000001436	GO:0045499	chemorepellent activity	19	4	0.0086		GO:0030336	negative regulation of cell migration	78	8	0.0085
GO:0032757	positive regulation of interleukin-8 production	35	6	0.0054	ENSMUSG00000001440	GO:0050900	leukocyte migration	19	4	0.0086		GO:0004866	endopeptidase inhibitor activity	12	3	0.0089
GO:0035725	sodium ion transmembrane transport	35	6	0.0054	ENSMUSG00000001441	GO:0070527	platelet aggregation	19	4	0.0086		GO:0005520	insulin-like growth factor binding	12	3	0.0089
GO:0004888	transmembrane signaling receptor activity	58	8	0.0056	ENSMUSG00000001445	GO:0050896	response to stimulus	41	6	0.0087		GO:0008299	isoprenoid biosynthetic process	12	3	0.0089
GO:0004896	cytokine receptor activity	25	5	0.0056	ENSMUSG00000001467	GO:0048306	calcium-dependent protein binding	54	7	0.0092		GO:0031640	killing of cells of other organism	12	3	0.0089
GO:0010765	positive regulation of sodium ion transport	16	4	0.0057	ENSMUSG00000001473	GO:0019899	enzyme binding	342	25	0.0093		GO:0033280	response to vitamin D	12	3	0.0089
GO:0017156	calcium-ion regulated exocytosis	16	4	0.0057	ENSMUSG00000001504	GO:0045165	cell fate commitment	30	5	0.0094		GO:0050709	negative regulation of protein secretion	12	3	0.0089
GO:0045672	positive regulation of osteoclast differentiation	16	4	0.0057	ENSMUSG00000001506	GO:0071347	cellular response to interleukin-1	42	6	0.0098		GO:0086004	regulation of cardiac muscle cell contraction	12	3	0.0089
GO:2000249	regulation of actin cytoskeleton reorganization	16	4	0.0057	ENSMUSG00000001507	GO:0017075	syntaxin-1 binding	20	4	0.01		GO:2000279	negative regulation of DNA biosynthetic process	12	3	0.0089
GO:0030425	dendrite	324	26	0.0058	ENSMUSG00000001517	GO:0050853	B cell receptor signaling pathway	20	4	0.01		GO:2000406	positive regulation of T cell migration	12	3	0.0089
GO:0006816	calcium ion transport	71	9	0.006	ENSMUSG00000001518	GO:0002244	hematopoietic progenitor cell differentiation	56	7	0.011		GO:0007189	adenylate cyclase-activating G protein-coupled receptor signaling pathway	35	5	0.0092
GO:0033674	positive regulation of kinase activity	36	6	0.0063	ENSMUSG00000001521	GO:0003151	outflow tract morphogenesis	31	5	0.011		GO:0032757	positive regulation of interleukin-8 production	35	5	0.0092
GO:0042531	positive regulation of tyrosine phosphorylation of STAT protein	36	6	0.0063	ENSMUSG00000001524	GO:0008233	peptidase activity	312	23	0.011		GO:0050804	modulation of chemical synaptic transmission	49	6	0.0095
GO:0032722	positive regulation of chemokine production	26	5	0.0067	ENSMUSG00000001525	GO:0016339	calcium-dependent cell-cell adhesion via plasma membrane cell adhesion molecules	11	3	0.011		GO:0004930	G protein-coupled receptor activity	96	9	0.0097
GO:0006874	cellular calcium ion homeostasis	60	8	0.0069	ENSMUSG00000001542	GO:0017046	peptide hormone binding	11	3	0.011		GO:0035255	ionotropic glutamate receptor binding	23	4	0.0097
GO:0046330	positive regulation of JNK cascade	60	8	0.0069	ENSMUSG00000001552	GO:0033630	positive regulation of cell adhesion mediated by integrin	11	3	0.011		GO:0007399	nervous system development	244	17	0.01
GO:0071407	cellular response to organic cyclic compound	60	8	0.0069	ENSMUSG00000001558	GO:0048663	neuron fate commitment	11	3	0.011		GO:0002040	sprouting angiogenesis	24	4	0.011
GO:0001706	endoderm formation	9	3	0.0071	ENSMUSG00000001569	GO:0050680	negative regulation of epithelial cell proliferation	43	6	0.011		GO:0005092	GDP-dissociation inhibitor activity	13	3	0.011
GO:0009142	nucleoside triphosphate biosynthetic process	9	3	0.0071	ENSMUSG00000001576	GO:0051279	regulation of release of sequestered calcium ion into cytosol	11	3	0.011		GO:0005102	signaling receptor binding	188	14	0.011
GO:0014059	regulation of dopamine secretion	9	3	0.0071	ENSMUSG00000001583	GO:0051770	positive regulation of nitric-oxide synthase biosynthetic process	11	3	0.011		GO:0005516	calmodulin binding	115	10	0.011
GO:0016064	immunoglobulin mediated immune response	9	3	0.0071	ENSMUSG00000001588	GO:0005834	heterotrimeric G-protein complex	21	4	0.012		GO:0016323	basolateral plasma membrane	132	11	0.011
GO:0017158	regulation of calcium ion-dependent exocytosis	9	3	0.0071	ENSMUSG00000001604	GO:0030001	metal ion transport	21	4	0.012		GO:0030020	extracellular matrix structural constituent conferring tensile strength	13	3	0.011
GO:0031424	keratinization	9	3	0.0071	ENSMUSG00000001622	GO:0050772	positive regulation of axonogenesis	32	5	0.012		GO:0034341	response to interferon-gamma	13	3	0.011
GO:0032611	interleukin-1 beta production	9	3	0.0071	ENSMUSG00000001627	GO:0051384	response to glucocorticoid	44	6	0.012		GO:0035457	cellular response to interferon-alpha	13	3	0.011
GO:0048247	lymphocyte chemotaxis	9	3	0.0071	ENSMUSG00000001630	GO:0060079	excitatory postsynaptic potential	21	4	0.012		GO:0035690	cellular response to drug	51	6	0.011
GO:0050803	regulation of synapse structure or activity	9	3	0.0071	ENSMUSG00000001632	GO:0005516	calmodulin binding	115	11	0.013		GO:0042632	cholesterol homeostasis	51	6	0.011
GO:0097503	sialylation	9	3	0.0071	ENSMUSG00000001642	GO:0044325	ion channel binding	86	9	0.013		GO:0055072	iron ion homeostasis	24	4	0.011
GO:0006693	prostaglandin metabolic process	17	4	0.0072	ENSMUSG00000001661	GO:0031100	animal organ regeneration	33	5	0.014		GO:0055085	transmembrane transport	266	18	0.011
GO:0007596	blood coagulation	37	6	0.0072	ENSMUSG00000001663	GO:0031640	killing of cells of other organism	12	3	0.014		GO:0090200	positive regulation of release of cytochrome c from mitochondria	24	4	0.011
GO:0007411	axon guidance	100	11	0.0074	ENSMUSG00000001666	GO:0033280	response to vitamin D	12	3	0.014		GO:0097110	scaffold protein binding	51	6	0.011
GO:0045202	synapse	465	34	0.0075	ENSMUSG00000001672	GO:0043005	neuron projection	301	22	0.014		GO:0008236	serine-type peptidase activity	67	7	0.012
GO:0009611	response to wounding	49	7	0.0077	ENSMUSG00000001674	GO:0045780	positive regulation of bone resorption	12	3	0.014		GO:0014069	postsynaptic density	229	16	0.012
GO:0001974	blood vessel remodeling	27	5	0.0079	ENSMUSG00000001687	GO:0071318	cellular response to ATP	12	3	0.014		GO:0032496	response to lipopolysaccharide	117	10	0.012
GO:0004714	transmembrane receptor protein tyrosine kinase activity	27	5	0.0079	ENSMUSG00000001700	GO:1900029	positive regulation of ruffle assembly	12	3	0.014		GO:0004896	cytokine receptor activity	25	4	0.013
GO:0050766	positive regulation of phagocytosis	27	5	0.0079	ENSMUSG00000001707	GO:0006813	potassium ion transport	46	6	0.015		GO:0019233	sensory perception of pain	25	4	0.013
GO:0001503	ossification	62	8	0.0084	ENSMUSG00000001729	GO:0030316	osteoclast differentiation	22	4	0.015		GO:0048147	negative regulation of fibroblast proliferation	25	4	0.013
GO:0007204	positive regulation of cytosolic calcium ion concentration	62	8	0.0084	ENSMUSG00000001739	GO:0045765	regulation of angiogenesis	22	4	0.015		GO:0004550	nucleoside diphosphate kinase activity	14	3	0.014
GO:0005201	extracellular matrix structural constituent	50	7	0.0086	ENSMUSG00000001750	GO:0045907	positive regulation of vasoconstriction	22	4	0.015		GO:0005521	lamin binding	14	3	0.014
GO:0016525	negative regulation of angiogenesis	50	7	0.0086	ENSMUSG00000001751	GO:0046488	phosphatidylinositol metabolic process	22	4	0.015		GO:0006165	nucleoside diphosphate phosphorylation	14	3	0.014
GO:0008305	integrin complex	18	4	0.0089	ENSMUSG00000001755	GO:0050679	positive regulation of epithelial cell proliferation	46	6	0.015		GO:0006801	superoxide metabolic process	14	3	0.014
GO:0032874	positive regulation of stress-activated MAPK cascade	18	4	0.0089	ENSMUSG00000001761	GO:0001764	neuron migration	74	8	0.016		GO:0030154	cell differentiation	505	29	0.014
GO:0060291	long-term synaptic potentiation	28	5	0.0092	ENSMUSG00000001763	GO:0030315	T-tubule	34	5	0.016		GO:0070328	triglyceride homeostasis	14	3	0.014
GO:0002687	positive regulation of leukocyte migration	10	3	0.0098	ENSMUSG00000001767	GO:0031594	neuromuscular junction	60	7	0.016		GO:0007219	Notch signaling pathway	70	7	0.015
GO:0008373	sialyltransferase activity	10	3	0.0098	ENSMUSG00000001768	GO:0042060	wound healing	74	8	0.016		GO:0032715	negative regulation of interleukin-6 production	26	4	0.015
GO:0044327	dendritic spine head	10	3	0.0098	ENSMUSG00000001774	GO:0045121	membrane raft	184	15	0.016		GO:0042127	regulation of cell population proliferation	139	11	0.015
GO:0045745	positive regulation of G protein-coupled receptor signaling pathway	10	3	0.0098	ENSMUSG00000001783	GO:0001501	skeletal system development	61	7	0.017		GO:0042177	negative regulation of protein catabolic process	26	4	0.015
GO:0050901	leukocyte tethering or rolling	10	3	0.0098	ENSMUSG00000001785	GO:0007169	transmembrane receptor protein tyrosine kinase signaling pathway	61	7	0.017		GO:0045599	negative regulation of fat cell differentiation	40	5	0.016
GO:0070382	exocytic vesicle	10	3	0.0098	ENSMUSG00000001786	GO:0030335	positive regulation of cell migration	185	15	0.017		GO:0000266	mitochondrial fission	15	3	0.017
GO:1903671	negative regulation of sprouting angiogenesis	10	3	0.0098	ENSMUSG00000001794	GO:0034446	substrate adhesion-dependent cell spreading	47	6	0.017		GO:0016620	oxidoreductase activity, acting on the aldehyde or oxo group of donors, NAD or NADP as acceptor	15	3	0.017
GO:2000343	positive regulation of chemokine (C-X-C motif) ligand 2 production	10	3	0.0098	ENSMUSG00000001829	GO:0043204	perikaryon	105	10	0.017		GO:0071397	cellular response to cholesterol	15	3	0.017
GO:0002250	adaptive immune response	64	8	0.01	ENSMUSG00000001833	GO:0045216	cell-cell junction organization	23	4	0.017		GO:0071901	negative regulation of protein serine/threonine kinase activity	15	3	0.017
GO:0001892	embryonic placenta development	19	4	0.011	ENSMUSG00000001844	GO:0045665	negative regulation of neuron differentiation	47	6	0.017		GO:0042803	protein homodimerization activity	470	27	0.018
GO:0005525	GTP binding	275	22	0.011	ENSMUSG00000001847	GO:0071277	cellular response to calcium ion	47	6	0.017		GO:0043679	axon terminus	41	5	0.018
GO:0006805	xenobiotic metabolic process	19	4	0.011	ENSMUSG00000001855	GO:0098656	anion transmembrane transport	23	4	0.017		GO:0001890	placenta development	28	4	0.019
GO:0006814	sodium ion transport	52	7	0.011	ENSMUSG00000001864	GO:0007189	adenylate cyclase-activating G protein-coupled receptor signaling pathway	35	5	0.018		GO:0004497	monooxygenase activity	28	4	0.019
GO:0007613	memory	52	7	0.011	ENSMUSG00000001870	GO:0009612	response to mechanical stimulus	48	6	0.018		GO:0042391	regulation of membrane potential	28	4	0.019
GO:0008285	negative regulation of cell population proliferation	258	21	0.011	ENSMUSG00000001891	GO:0030512	negative regulation of transforming growth factor beta receptor signaling pathway	48	6	0.018		GO:2001235	positive regulation of apoptotic signaling pathway	28	4	0.019
GO:0008544	epidermis development	29	5	0.011	ENSMUSG00000001909	GO:0043032	positive regulation of macrophage activation	13	3	0.018		GO:0004601	peroxidase activity	16	3	0.02
GO:0050918	positive chemotaxis	19	4	0.011	ENSMUSG00000001910	GO:0050729	positive regulation of inflammatory response	48	6	0.018		GO:0005789	endoplasmic reticulum membrane	630	34	0.02
GO:0097060	synaptic membrane	40	6	0.011	ENSMUSG00000001911	GO:0051924	regulation of calcium ion transport	13	3	0.018		GO:0010765	positive regulation of sodium ion transport	16	3	0.02
GO:0006919	activation of cysteine-type endopeptidase activity involved in apoptotic process	53	7	0.012	ENSMUSG00000001918	GO:1901224	positive regulation of NIK/NF-kappaB signaling	48	6	0.018		GO:0016540	protein autoprocessing	16	3	0.02
GO:0001516	prostaglandin biosynthetic process	11	3	0.013	ENSMUSG00000001924	GO:0005102	signaling receptor binding	188	15	0.019		GO:0030215	semaphorin receptor binding	16	3	0.02
GO:0004181	metallocarboxypeptidase activity	11	3	0.013	ENSMUSG00000001942	GO:0007204	positive regulation of cytosolic calcium ion concentration	62	7	0.019		GO:2000352	negative regulation of endothelial cell apoptotic process	16	3	0.02
GO:0005272	sodium channel activity	11	3	0.013	ENSMUSG00000001946	GO:0010629	negative regulation of gene expression	187	15	0.019		GO:0042493	response to drug	204	14	0.021
GO:0005518	collagen binding	42	6	0.013	ENSMUSG00000001948	GO:0043025	neuronal cell body	328	23	0.019		GO:0051592	response to calcium ion	43	5	0.021
GO:0018149	peptide cross-linking	11	3	0.013	ENSMUSG00000001962	GO:0009968	negative regulation of signal transduction	36	5	0.02		GO:0071805	potassium ion transmembrane transport	43	5	0.021
GO:0030224	monocyte differentiation	11	3	0.013	ENSMUSG00000001964	GO:0010862	positive regulation of pathway-restricted SMAD protein phosphorylation	24	4	0.02		GO:0098655	cation transmembrane transport	43	5	0.021
GO:0031224	intrinsic component of membrane	11	3	0.013	ENSMUSG00000001983	GO:0030177	positive regulation of Wnt signaling pathway	24	4	0.02		GO:0030198	extracellular matrix organization	93	8	0.023
GO:0031334	positive regulation of protein-containing complex assembly	42	6	0.013	ENSMUSG00000001995	GO:0030501	positive regulation of bone mineralization	24	4	0.02		GO:0031225	anchored component of membrane	44	5	0.023
GO:0033630	positive regulation of cell adhesion mediated by integrin	11	3	0.013	ENSMUSG00000001998	GO:0031090	organelle membrane	49	6	0.02		GO:0042383	sarcolemma	76	7	0.023
GO:0046940	nucleoside monophosphate phosphorylation	11	3	0.013	ENSMUSG00000001999	GO:0060326	cell chemotaxis	36	5	0.02		GO:0006693	prostaglandin metabolic process	17	3	0.024
GO:0050853	B cell receptor signaling pathway	20	4	0.013	ENSMUSG00000002006	GO:0120162	positive regulation of cold-induced thermogenesis	49	6	0.02		GO:0030057	desmosome	17	3	0.024
GO:0050873	brown fat cell differentiation	20	4	0.013	ENSMUSG00000002010	GO:0030336	negative regulation of cell migration	78	8	0.021		GO:0035591	signaling adaptor activity	17	3	0.024
GO:0051770	positive regulation of nitric-oxide synthase biosynthetic process	11	3	0.013	ENSMUSG00000002014	GO:0032355	response to estradiol	78	8	0.021		GO:0048843	negative regulation of axon extension involved in axon guidance	17	3	0.024
GO:0055114	oxidation-reduction process	483	34	0.013	ENSMUSG00000002015	GO:0003279	cardiac septum development	14	3	0.022		GO:0060349	bone morphogenesis	17	3	0.024
GO:0060391	positive regulation of SMAD protein signal transduction	11	3	0.013	ENSMUSG00000002017	GO:0007596	blood coagulation	37	5	0.022		GO:0070542	response to fatty acid	17	3	0.024
GO:0090026	positive regulation of monocyte chemotaxis	11	3	0.013	ENSMUSG00000002020	GO:0016082	synaptic vesicle priming	14	3	0.022		GO:0008233	peptidase activity	312	19	0.025
GO:2000178	negative regulation of neural precursor cell proliferation	11	3	0.013	ENSMUSG00000002028	GO:0016525	negative regulation of angiogenesis	50	6	0.022		GO:0032731	positive regulation of interleukin-1 beta production	30	4	0.025
GO:0007268	chemical synaptic transmission	55	7	0.014	ENSMUSG00000002031	GO:0021772	olfactory bulb development	14	3	0.022		GO:0061098	positive regulation of protein tyrosine kinase activity	30	4	0.025
GO:0030276	clathrin binding	31	5	0.014	ENSMUSG00000002032	GO:0042026	protein refolding	14	3	0.022		GO:0005216	ion channel activity	45	5	0.026
GO:0033209	tumor necrosis factor-mediated signaling pathway	31	5	0.014	ENSMUSG00000002043	GO:0044849	estrous cycle	14	3	0.022		GO:0043547	positive regulation of GTPase activity	231	15	0.027
GO:0007612	learning	32	5	0.016	ENSMUSG00000002052	GO:0001822	kidney development	94	9	0.023		GO:0061844	antimicrobial humoral immune response mediated by antimicrobial peptide	31	4	0.027
GO:0009653	anatomical structure morphogenesis	21	4	0.016	ENSMUSG00000002055	GO:0007399	nervous system development	244	18	0.023		GO:0006813	potassium ion transport	46	5	0.028
GO:0010466	negative regulation of peptidase activity	32	5	0.016	ENSMUSG00000002057	GO:0030879	mammary gland development	25	4	0.023		GO:0007193	adenylate cyclase-inhibiting G protein-coupled receptor signaling pathway	18	3	0.028
GO:0010629	negative regulation of gene expression	187	16	0.016	ENSMUSG00000002058	GO:0034612	response to tumor necrosis factor	25	4	0.023		GO:0008045	motor neuron axon guidance	18	3	0.028
GO:0030001	metal ion transport	21	4	0.016	ENSMUSG00000002059	GO:0035774	positive regulation of insulin secretion involved in cellular response to glucose stimulus	25	4	0.023		GO:0008076	voltage-gated potassium channel complex	18	3	0.028
GO:0043113	receptor clustering	21	4	0.016	ENSMUSG00000002064	GO:0060976	coronary vasculature development	25	4	0.023		GO:0010506	regulation of autophagy	46	5	0.028
GO:0050796	regulation of insulin secretion	21	4	0.016	ENSMUSG00000002068	GO:0007420	brain development	176	14	0.024		GO:0030159	signaling receptor complex adaptor activity	18	3	0.028
GO:0004866	endopeptidase inhibitor activity	12	3	0.017	ENSMUSG00000002076	GO:0007565	female pregnancy	51	6	0.024		GO:0034097	response to cytokine	46	5	0.028
GO:0005520	insulin-like growth factor binding	12	3	0.017	ENSMUSG00000002083	GO:0045202	synapse	465	30	0.024		GO:0048260	positive regulation of receptor-mediated endocytosis	18	3	0.028
GO:0006958	complement activation, classical pathway	12	3	0.017	ENSMUSG00000002102	GO:0001947	heart looping	38	5	0.025		GO:0048844	artery morphogenesis	18	3	0.028
GO:0010839	negative regulation of keratinocyte proliferation	12	3	0.017	ENSMUSG00000002103	GO:0014069	postsynaptic density	229	17	0.025		GO:0050679	positive regulation of epithelial cell proliferation	46	5	0.028
GO:0016338	calcium-independent cell-cell adhesion via plasma membrane cell-adhesion molecules	12	3	0.017	ENSMUSG00000002104	GO:0005496	steroid binding	15	3	0.026		GO:0098839	postsynaptic density membrane	18	3	0.028
GO:0033280	response to vitamin D	12	3	0.017	ENSMUSG00000002105	GO:0005504	fatty acid binding	15	3	0.026		GO:0005901	caveola	63	6	0.03
GO:0034113	heterotypic cell-cell adhesion	12	3	0.017	ENSMUSG00000002107	GO:0006814	sodium ion transport	52	6	0.026		GO:0007612	learning	32	4	0.03
GO:0043537	negative regulation of blood vessel endothelial cell migration	12	3	0.017	ENSMUSG00000002108	GO:0006820	anion transport	15	3	0.026		GO:0016324	apical plasma membrane	214	14	0.03
GO:0045670	regulation of osteoclast differentiation	12	3	0.017	ENSMUSG00000002109	GO:0015698	inorganic anion transport	15	3	0.026		GO:0017124	SH3 domain binding	98	8	0.03
GO:0051384	response to glucocorticoid	44	6	0.017	ENSMUSG00000002129	GO:0031434	mitogen-activated protein kinase kinase binding	15	3	0.026		GO:0060021	roof of mouth development	47	5	0.03
GO:0071356	cellular response to tumor necrosis factor	84	9	0.017	ENSMUSG00000002147	GO:0032609	interferon-gamma production	15	3	0.026		GO:0065003	protein-containing complex assembly	63	6	0.03
GO:0090023	positive regulation of neutrophil chemotaxis	12	3	0.017	ENSMUSG00000002205	GO:0042177	negative regulation of protein catabolic process	26	4	0.026		GO:0005640	nuclear outer membrane	19	3	0.032
GO:1900029	positive regulation of ruffle assembly	12	3	0.017	ENSMUSG00000002210	GO:0051085	chaperone cofactor-dependent protein refolding	26	4	0.026		GO:0035987	endodermal cell differentiation	19	3	0.032
GO:0004867	serine-type endopeptidase inhibitor activity	33	5	0.018	ENSMUSG00000002221	GO:1900273	positive regulation of long-term synaptic potentiation	15	3	0.026		GO:0045499	chemorepellent activity	19	3	0.032
GO:0012501	programmed cell death	22	4	0.018	ENSMUSG00000002222	GO:0001664	G protein-coupled receptor binding	39	5	0.027		GO:0030512	negative regulation of transforming growth factor beta receptor signaling pathway	48	5	0.033
GO:0030863	cortical cytoskeleton	22	4	0.018	ENSMUSG00000002227	GO:0030018	Z disc	82	8	0.028		GO:0050729	positive regulation of inflammatory response	48	5	0.033
GO:0046488	phosphatidylinositol metabolic process	22	4	0.018	ENSMUSG00000002228	GO:0006919	activation of cysteine-type endopeptidase activity involved in apoptotic process	53	6	0.029		GO:0001102	RNA polymerase II activating transcription factor binding	33	4	0.034
GO:0099056	integral component of presynaptic membrane	22	4	0.018	ENSMUSG00000002233	GO:0007162	negative regulation of cell adhesion	27	4	0.029		GO:0004867	serine-type endopeptidase inhibitor activity	33	4	0.034
GO:0060348	bone development	46	6	0.02	ENSMUSG00000002249	GO:0034614	cellular response to reactive oxygen species	27	4	0.029		GO:0038023	signaling receptor activity	65	6	0.034
GO:0006851	mitochondrial calcium ion transmembrane transport	13	3	0.021	ENSMUSG00000002250	GO:0035556	intracellular signal transduction	286	20	0.029		GO:0007156	homophilic cell adhesion via plasma membrane adhesion molecules	49	5	0.035
GO:0006959	humoral immune response	13	3	0.021	ENSMUSG00000002257	GO:0050766	positive regulation of phagocytosis	27	4	0.029		GO:0043621	protein self-association	49	5	0.035
GO:0031143	pseudopodium	13	3	0.021	ENSMUSG00000002274	GO:0050919	negative chemotaxis	27	4	0.029		GO:0120162	positive regulation of cold-induced thermogenesis	49	5	0.035
GO:0035255	ionotropic glutamate receptor binding	23	4	0.021	ENSMUSG00000002279	GO:0070555	response to interleukin-1	27	4	0.029		GO:0050731	positive regulation of peptidyl-tyrosine phosphorylation	66	6	0.036
GO:0050773	regulation of dendrite development	13	3	0.021	ENSMUSG00000002280	GO:0001938	positive regulation of endothelial cell proliferation	40	5	0.03		GO:0008542	visual learning	34	4	0.037
GO:0051928	positive regulation of calcium ion transport	13	3	0.021	ENSMUSG00000002289	GO:0008201	heparin binding	68	7	0.03		GO:0017134	fibroblast growth factor binding	20	3	0.037
GO:0060749	mammary gland alveolus development	13	3	0.021	ENSMUSG00000002297	GO:0032092	positive regulation of protein binding	68	7	0.03		GO:0042169	SH2 domain binding	34	4	0.037
GO:0071345	cellular response to cytokine stimulus	23	4	0.021	ENSMUSG00000002307	GO:0043065	positive regulation of apoptotic process	269	19	0.03		GO:0042476	odontogenesis	20	3	0.037
GO:0005546	phosphatidylinositol-4,5-bisphosphate binding	47	6	0.022	ENSMUSG00000002308	GO:0001708	cell fate specification	16	3	0.031		GO:0050769	positive regulation of neurogenesis	20	3	0.037
GO:0031594	neuromuscular junction	60	7	0.022	ENSMUSG00000002319	GO:0003148	outflow tract septum morphogenesis	16	3	0.031		GO:0050853	B cell receptor signaling pathway	20	3	0.037
GO:0006915	apoptotic process	434	30	0.023	ENSMUSG00000002326	GO:0007154	cell communication	16	3	0.031		GO:0098586	cellular response to virus	20	3	0.037
GO:0019722	calcium-mediated signaling	35	5	0.023	ENSMUSG00000002332	GO:0010765	positive regulation of sodium ion transport	16	3	0.031		GO:0004222	metalloendopeptidase activity	68	6	0.041
GO:0042802	identical protein binding	1211	72	0.023	ENSMUSG00000002342	GO:0030097	hemopoiesis	54	6	0.031		GO:0008652	cellular amino acid biosynthetic process	21	3	0.042
GO:0050714	positive regulation of protein secretion	35	5	0.023	ENSMUSG00000002343	GO:0032703	negative regulation of interleukin-2 production	16	3	0.031		GO:0050796	regulation of insulin secretion	21	3	0.042
GO:0071300	cellular response to retinoic acid	35	5	0.023	ENSMUSG00000002345	GO:0140326	ATPase-coupled intramembrane lipid transporter activity	16	3	0.031		GO:0007417	central nervous system development	52	5	0.044
GO:0001501	skeletal system development	61	7	0.024	ENSMUSG00000002346	GO:2000352	negative regulation of endothelial cell apoptotic process	16	3	0.031		GO:0007613	memory	52	5	0.044
GO:0007169	transmembrane receptor protein tyrosine kinase signaling pathway	61	7	0.024	ENSMUSG00000002365	GO:0071356	cellular response to tumor necrosis factor	84	8	0.032		GO:0033674	positive regulation of kinase activity	36	4	0.044
GO:0014069	postsynaptic density	229	18	0.024	ENSMUSG00000002372	GO:0009925	basal plasma membrane	41	5	0.033		GO:0043123	positive regulation of I-kappaB kinase/NF-kappaB signaling	106	8	0.045
GO:0032956	regulation of actin cytoskeleton organization	61	7	0.024	ENSMUSG00000002379	GO:0045860	positive regulation of protein kinase activity	41	5	0.033		GO:0030282	bone mineralization	22	3	0.047
GO:0030424	axon	280	21	0.025	ENSMUSG00000002384	GO:0048167	regulation of synaptic plasticity	28	4	0.033		GO:0043154	negative regulation of cysteine-type endopeptidase activity involved in apoptotic process	53	5	0.047
GO:0004550	nucleoside diphosphate kinase activity	14	3	0.026	ENSMUSG00000002393	GO:0030141	secretory granule	70	7	0.034		GO:0045765	regulation of angiogenesis	22	3	0.047
GO:0006165	nucleoside diphosphate phosphorylation	14	3	0.026	ENSMUSG00000002395	GO:0007507	heart development	168	13	0.035		GO:0045907	positive regulation of vasoconstriction	22	3	0.047
GO:0006801	superoxide metabolic process	14	3	0.026	ENSMUSG00000002396	GO:0005178	integrin binding	86	8	0.036		GO:2000379	positive regulation of reactive oxygen species metabolic process	22	3	0.047
GO:0021772	olfactory bulb development	14	3	0.026	ENSMUSG00000002409	GO:0051092	positive regulation of NF-kappaB transcription factor activity	102	9	0.036		GO:0005507	copper ion binding	37	4	0.048
GO:0043204	perikaryon	105	10	0.026	ENSMUSG00000002413	GO:0001666	response to hypoxia	135	11	0.037		GO:0010629	negative regulation of gene expression	187	12	0.048
GO:0046688	response to copper ion	14	3	0.026	ENSMUSG00000002428	GO:0005518	collagen binding	42	5	0.037
GO:0060395	SMAD protein signal transduction	36	5	0.026	ENSMUSG00000002455	GO:0006816	calcium ion transport	71	7	0.037
GO:0005261	cation channel activity	25	4	0.028	ENSMUSG00000002458	GO:0006836	neurotransmitter transport	17	3	0.037
GO:0005901	caveola	63	7	0.028	ENSMUSG00000002459	GO:0031954	positive regulation of protein autophosphorylation	17	3	0.037
GO:0034612	response to tumor necrosis factor	25	4	0.028	ENSMUSG00000002475	GO:0035249	synaptic transmission, glutamatergic	17	3	0.037
GO:0035774	positive regulation of insulin secretion involved in cellular response to glucose stimulus	25	4	0.028	ENSMUSG00000002477	GO:0043406	positive regulation of MAP kinase activity	42	5	0.037
GO:0043123	positive regulation of I-kappaB kinase/NF-kappaB signaling	106	10	0.028	ENSMUSG00000002486	GO:0045787	positive regulation of cell cycle	29	4	0.037
GO:0045121	membrane raft	184	15	0.028	ENSMUSG00000002489	GO:0045861	negative regulation of proteolysis	17	3	0.037
GO:0051781	positive regulation of cell division	25	4	0.028	ENSMUSG00000002496	GO:0048843	negative regulation of axon extension involved in axon guidance	17	3	0.037
GO:0052689	carboxylic ester hydrolase activity	25	4	0.028	ENSMUSG00000002504	GO:0051453	regulation of intracellular pH	17	3	0.037
GO:0030335	positive regulation of cell migration	185	15	0.029	ENSMUSG00000002524	GO:0060349	bone morphogenesis	17	3	0.037
GO:0030336	negative regulation of cell migration	78	8	0.03	ENSMUSG00000002546	GO:0097755	positive regulation of blood vessel diameter	17	3	0.037
GO:0043065	positive regulation of apoptotic process	269	20	0.03	ENSMUSG00000002550	GO:0006897	endocytosis	170	13	0.038
GO:0000266	mitochondrial fission	15	3	0.031	ENSMUSG00000002565	GO:0007179	transforming growth factor beta receptor signaling pathway	57	6	0.039
GO:0002092	positive regulation of receptor internalization	15	3	0.031	ENSMUSG00000002580	GO:0006812	cation transport	43	5	0.04
GO:0005604	basement membrane	64	7	0.031	ENSMUSG00000002602	GO:0098655	cation transmembrane transport	43	5	0.04
GO:0007188	adenylate cyclase-modulating G protein-coupled receptor signaling pathway	15	3	0.031	ENSMUSG00000002603	GO:0030199	collagen fibril organization	30	4	0.041
GO:0015698	inorganic anion transport	15	3	0.031	ENSMUSG00000002608	GO:0030217	T cell differentiation	30	4	0.041
GO:0031226	intrinsic component of plasma membrane	15	3	0.031	ENSMUSG00000002617	GO:0070507	regulation of microtubule cytoskeleton organization	30	4	0.041
GO:0035615	clathrin adaptor activity	15	3	0.031	ENSMUSG00000002625	GO:0001649	osteoblast differentiation	44	5	0.043
GO:0046658	anchored component of plasma membrane	15	3	0.031	ENSMUSG00000002635	GO:0001819	positive regulation of cytokine production	18	3	0.043
GO:0051930	regulation of sensory perception of pain	15	3	0.031	ENSMUSG00000002658	GO:0030168	platelet activation	18	3	0.043
GO:0071901	negative regulation of protein serine/threonine kinase activity	15	3	0.031	ENSMUSG00000002660	GO:0030279	negative regulation of ossification	18	3	0.043
GO:0005581	collagen trimer	26	4	0.032	ENSMUSG00000002661	GO:0032874	positive regulation of stress-activated MAPK cascade	18	3	0.043
GO:0031623	receptor internalization	26	4	0.032	ENSMUSG00000002668	GO:0004725	protein tyrosine phosphatase activity	74	7	0.044
GO:0032720	negative regulation of tumor necrosis factor production	38	5	0.032	ENSMUSG00000002679	GO:0009617	response to bacterium	74	7	0.044
GO:0045747	positive regulation of Notch signaling pathway	26	4	0.032	ENSMUSG00000002718	GO:0035335	peptidyl-tyrosine dephosphorylation	74	7	0.044
GO:0097110	scaffold protein binding	51	6	0.032	ENSMUSG00000002728	GO:0045668	negative regulation of osteoblast differentiation	31	4	0.046
GO:0007611	learning or memory	39	5	0.035	ENSMUSG00000002731	GO:0045746	negative regulation of Notch signaling pathway	31	4	0.046
GO:0014068	positive regulation of phosphatidylinositol 3-kinase signaling	39	5	0.035	ENSMUSG00000002732	GO:0005216	ion channel activity	45	5	0.047
GO:0030334	regulation of cell migration	66	7	0.035	ENSMUSG00000002733	GO:0046330	positive regulation of JNK cascade	60	6	0.048
GO:0045666	positive regulation of neuron differentiation	52	6	0.035	ENSMUSG00000002741	GO:0048661	positive regulation of smooth muscle cell proliferation	60	6	0.048
GO:0002218	activation of innate immune response	27	4	0.036	ENSMUSG00000002748	GO:0071407	cellular response to organic cyclic compound	60	6	0.048
GO:0007162	negative regulation of cell adhesion	27	4	0.036	ENSMUSG00000002763	GO:0001937	negative regulation of endothelial cell proliferation	19	3	0.049
GO:0050919	negative chemotaxis	27	4	0.036	ENSMUSG00000002767	GO:0034620	cellular response to unfolded protein	19	3	0.049
GO:0007159	leukocyte cell-cell adhesion	16	3	0.037	ENSMUSG00000002768	GO:0045807	positive regulation of endocytosis	19	3	0.049
GO:0010575	positive regulation of vascular endothelial growth factor production	16	3	0.037	ENSMUSG00000002769	GO:0071773	cellular response to BMP stimulus	19	3	0.049
GO:0010763	positive regulation of fibroblast migration	16	3	0.037	ENSMUSG00000002771
GO:0016540	protein autoprocessing	16	3	0.037	ENSMUSG00000002778
GO:0030215	semaphorin receptor binding	16	3	0.037	ENSMUSG00000002781
GO:0030574	collagen catabolic process	16	3	0.037	ENSMUSG00000002797
GO:0001938	positive regulation of endothelial cell proliferation	40	5	0.039	ENSMUSG00000002799
GO:0008021	synaptic vesicle	112	10	0.039	ENSMUSG00000002803
GO:0097190	apoptotic signaling pathway	40	5	0.039	ENSMUSG00000002804
GO:0001755	neural crest cell migration	28	4	0.041	ENSMUSG00000002808
GO:0032088	negative regulation of NF-kappaB transcription factor activity	54	6	0.041	ENSMUSG00000002812
GO:0048306	calcium-dependent protein binding	54	6	0.041	ENSMUSG00000002814
GO:0071526	semaphorin-plexin signaling pathway	28	4	0.041	ENSMUSG00000002820
GO:0004175	endopeptidase activity	69	7	0.044	ENSMUSG00000002825
GO:0004180	carboxypeptidase activity	17	3	0.044	ENSMUSG00000002833
GO:0014003	oligodendrocyte development	17	3	0.044	ENSMUSG00000002835
GO:0031954	positive regulation of protein autophosphorylation	17	3	0.044	ENSMUSG00000002844
GO:0035591	signaling adaptor activity	17	3	0.044	ENSMUSG00000002845
GO:0043410	positive regulation of MAPK cascade	69	7	0.044	ENSMUSG00000002846
GO:0048843	negative regulation of axon extension involved in axon guidance	17	3	0.044	ENSMUSG00000002847
GO:0060349	bone morphogenesis	17	3	0.044	ENSMUSG00000002870
GO:0071456	cellular response to hypoxia	84	8	0.044	ENSMUSG00000002871
GO:0001942	hair follicle development	29	4	0.046	ENSMUSG00000002881
GO:0007416	synapse assembly	29	4	0.046	ENSMUSG00000002885
GO:0045787	positive regulation of cell cycle	29	4	0.046	ENSMUSG00000002897
GO:0030141	secretory granule	70	7	0.047	ENSMUSG00000002900
GO:0042552	myelination	42	5	0.047	ENSMUSG00000002908
GO:0043547	positive regulation of GTPase activity	231	17	0.047	ENSMUSG00000002910
GO:0071347	cellular response to interleukin-1	42	5	0.047	ENSMUSG00000002948
GO:0010951	negative regulation of endopeptidase activity	56	6	0.048	ENSMUSG00000002949
					XLOC_057494
