# Supplementary material for: Truncated O-glycosylation in metastatic triple-negative breast cancer reveals a gene expression signature associated with extracellular matrix and proteolysis
Source: Sci Rep. 2024 Jan 20;14:1809. doi: 10.1038/s41598-024-52204-2 (PMC10799929; doi:10.1038/s41598-024-52204-2)
Supplement: Supplementary file 4 — Supplementary Table 3. [file 41598_2024_52204_MOESM4_ESM.xlsx]

## Sheet: Supplmentary Table 4
Supplementary Table 3
Transcription factors (TFs) enrichment analysis results. DEGs that showed the same expression trend (up-regulated or down-regulated) in the 4T1/Tn+ cell line when compared to 4T1/Tn+ or 4T1/wt were submitted to the ChEA3 server. The top TF are those most likely associated with the input sets of genes based on data from libraries included in the ChEA3 analysis.
Rank	Transcription Factor	Score (Mean Rank)	Library	Overlapping Genes
1	OVOL1	18.67	ARCHS4 Coexpression,11;Enrichr Queries,6;GTEx Coexpression,39	COL17A1,EHF,RRAD,CXCL1,CWH43,PRDM1,CXCL2,ICAM1,RAB25,TRIM29,EPS8L1,MAL2,PITX1,RBBP8NL,CPA4,COBL,GRHL3,TMPRSS11F,MMP9,OVOL2,BSPRY,CAMSAP3,EPN3,PRXL2A,SLCO4A1,CLDN7,NECTIN4,NGEF
2	GRHL3	31.33	ARCHS4 Coexpression,10;Enrichr Queries,24;GTEx Coexpression,60	COL17A1,PTPRU,EHF,ECM1,SERPINE2,SEMA3C,LPAR1,CWH43,PRDM1,ICAM1,RAB25,TRIM29,EPS8L1,MAL2,UPP1,PITX1,RBBP8NL,CPA4,COBL,ATP1B1,TMPRSS11F,ANK1,MMP9,EPN3,CLDN7,PCDHB16,PLCH2,NECTIN4
3	ZBTB7C	43	ARCHS4 Coexpression,62;Enrichr Queries,36;GTEx Coexpression,31	EHF,TNXB,SERPINE2,PLXND1,LPAR1,CWH43,EGFR,RERG,NR3C2,RAB25,TRIM29,CAMK2N1,EPS8L1,MAL2,PITX1,ST3GAL1,RBBP8NL,TGFB2,SEMA6A,COBL,GRHL3,INHBB,TMPRSS11F,ANK1,SORCS2,EPN3,TGFBR3,PCDHB16,CLDN7,NECTIN4,NGEF,MATN2,GAS7
4	GRHL2	43.4	Literature ChIP-seq,113;ARCHS4 Coexpression,1;Enrichr Queries,99;ReMap ChIP-seq,2;GTEx Coexpression,2	KCNK6,PTPRU,EHF,CD82,CITED4,ARRB1,CWH43,PRDM1,ICAM1,HID1,SLC6A4,DMBX1,RINL,TRIM29,ADAMTSL4,LEPR,BLNK,UPP1,RBBP8NL,EOMES,SEMA6A,ARHGEF17,SOX13,COBL,IL17RE,ATP1B1,OVOL2,EPN3,MAPKAPK3,CLDN9,SLCO4A1,CLDN7,S100A3,SHANK2,COL17A1,SAMD5,SEMA3C,UNC93B1,LPAR1,NOD2,EGFR,KLK6,P2RY6,RAB25,EPS8L1,MAL2,IP6K3,CPA4,NOS2,PLEKHA6,GRHL3,INHBB,BSPRY,CAMSAP3,TMEM98,PCDHB16,SPRY1,NECTIN4,PTPN5
5	SOX7	53.67	ARCHS4 Coexpression,77;Enrichr Queries,58;GTEx Coexpression,26	EHF,TNXB,SERPINE2,PLXND1,PRDM1,ADRB2,MYLK,ICAM1,ADAMTS4,RAB25,TRIM29,S1PR1,EPS8L1,MAL2,UPP1,CPA4,JAG2,IL33,SEMA6A,CD93,TIE1,DAPK2,GRHL3,INHBB,TMPRSS11F,TGFBR3,FABP4,SLCO4A1,PRXL2A,PCDHB16,PLSCR4,NECTIN4
6	SP6	57.33	ARCHS4 Coexpression,2;Enrichr Queries,41;GTEx Coexpression,129	COL17A1,KCNK6,PTPRU,SERPINE2,CWH43,PRDM1,ADRB2,EGFR,ICAM1,P2RY6,RAB25,TRIM29,EPS8L1,PITX1,RBBP8NL,CPA4,JAG2,TGFB2,NOS2,GRHL3,ARID3A,IL17RE,ANK1,MMP9,CAMSAP3,EPN3,SLCO4A1,MMP15,CLDN7,PCDHB16,NOTUM,NECTIN4,ABCG2
7	IRX4	58	ARCHS4 Coexpression,5;Enrichr Queries,59;GTEx Coexpression,110	COL17A1,FHOD3,PTPRU,SERPINE2,SEMA3C,LPAR1,CWH43,PRDM1,EGFR,RAB25,TRIM29,EPS8L1,MAL2,PITX1,CPA4,RAP1GAP2,JAG2,SEMA6A,GRHL3,INHBB,ANK1,CAMSAP3,EPN3,OLFM1,TLX3,MMP15,PCDHB16,PLCH2,NECTIN4,SHANK2
8	BARX2	59.67	ARCHS4 Coexpression,58;Enrichr Queries,101;GTEx Coexpression,20	SAMD5,EHF,ECM1,SERPINE2,SEMA3C,LPAR1,PRDM1,ADRB2,CWH43,EGFR,RAB25,TRIM29,EPS8L1,MAL2,PITX1,XDH,RBBP8NL,CPA4,COBL,GRHL3,INHBB,IL17RE,TMPRSS11F,ANK1,MMP9,PCDHB16,CLDN7,NECTIN4
9	TSHZ3	64	ARCHS4 Coexpression,123;Enrichr Queries,46;GTEx Coexpression,23	ECM1,TNXB,SEMA3C,SERPINE2,PLXND1,SATB1,LPAR1,PRDM1,AEBP1,EGFR,MYLK,ROBO1,OLFML3,CAMK2N1,TCF7L1,MEF2C,TGFB2,ARHGEF17,ADAM33,VEGFC,ANK1,TGFBR3,ARMCX4,OLFM1,KLHDC8A,COL6A1,PCDHB16,LIMS2,MATN2,GAS7
10	SOX18	64.33	ARCHS4 Coexpression,40;Enrichr Queries,142;GTEx Coexpression,11	TNXB,PLXND1,SERPINE2,NOD1,ICAM1,OLFML3,STAB1,S1PR1,ENPP2,JAG2,TCF7L1,MEF2C,CD93,TIE1,ARHGEF17,SOX13,VEGFC,INHBB,SOD3,BMP6,SELP,TGFBR3,SLCO4A1,PRXL2A,PCDHB16,COL6A1,PLSCR4,SPRY1,LIMS2
11	TP63	64.6	Literature ChIP-seq,41;ARCHS4 Coexpression,24;Enrichr Queries,94;ReMap ChIP-seq,46;GTEx Coexpression,118	KCNK6,EHF,CSF3,ANKRD33B,CD82,CTSW,CWH43,PRDM1,SLC4A3,CXCL2,PHEX,MYLK,ROBO1,DMBX1,RAB44,SAMD14,TRIM29,ADAMTSL4,ADAMTSL3,STAB1,BLNK,UPP1,SCN5A,PITX1,SLC39A4,MEF2C,CD93,PAQR5,DAPK2,ARHGEF17,ANO9,ATP1B1,MMP9,SRCIN1,OVOL2,EPN3,TGFBR3,SLC7A4,MAPKAPK3,SLCO4A1,GSAP,S100A3,MASP1,CHST3,MATN2,RAPGEF4,PAPPA2,COL17A1,SAMD5,TNXB,SEMA3C,RRAD,LPAR1,ADRB2,EGFR,KLK6,RAB25,INPP5D,TSPAN7,EPS8L1,ST3GAL5,LRRC8E,IP6K3,…
12	ZNF750	74.5	ARCHS4 Coexpression,37;Enrichr Queries,71;ReMap ChIP-seq,116;GTEx Coexpression,74	COL17A1,EHF,ECM1,SEMA3C,SERPINE2,ARRB1,CWH43,PRDM1,ADRB2,EGFR,KLK6,GOLGA7B,ADAMTS4,P2RY6,RINL,RAB25,TRIM29,ADAMTSL4,BLNK,EPS8L1,MAL2,UPP1,PITX1,CPA4,COBL,GRHL3,ATP1B1,MMP9,CAMSAP3,EPN3,MAPKAPK3,PCDHB16,NECTIN4
13	OSR2	76	ARCHS4 Coexpression,51;Enrichr Queries,112;GTEx Coexpression,65	ECM1,TNXB,SERPINE2,SEMA3C,LPAR1,STC1,PRDM1,AEBP1,RERG,MYLK,OLFML3,DZIP1L,ENPP2,CPA4,ARHGEF17,SOX13,ADAM33,VEGFC,INHBB,SOD3,TGFBR3,TMEM98,COL6A1,PCDHB16,MASP1,MATN2
14	FOXQ1	77.33	ARCHS4 Coexpression,20;Enrichr Queries,144;GTEx Coexpression,68	COL17A1,PTPRU,EHF,SERPINE2,SEMA3C,LPAR1,CXCL1,CWH43,PRDM1,CXCL2,EGFR,ICAM1,KLK6,RAB25,TRIM29,CAMK2N1,MAL2,EPS8L1,CPA4,TGFB2,INHBB,GRHL3,IL17RE,ATP1B1,OVOL2,CAMSAP3,EPN3,MMP15,PCDHB16,NOTUM,NECTIN4
15	GRHL1	79.33	ARCHS4 Coexpression,31;Enrichr Queries,179;GTEx Coexpression,28	COL17A1,EHF,SERPINE2,ITGB3,CWH43,PRDM1,EGFR,RAB25,TRIM29,ENPP2,EPS8L1,MAL2,CPA4,COBL,GRHL3,INHBB,PPBP,ATP1B1,TMPRSS11F,BMP6,CAMSAP3,TGFBR3,SELP,PCDHB16,NECTIN4,MATN2
16	HNF1B	84.33	ARCHS4 Coexpression,134;Enrichr Queries,114;ReMap ChIP-seq,5	COL17A1,EHF,GAL3ST1,SEMA3C,CD82,ITGB3,CITED4,LPAR1,CXCL1,PRDM1,CXCL3,CXCL2,CXCL5,EGFR,ICAM1,NR3C2,HSD11B1,GOLGA7B,RAB25,CAMK2N1,ENPP2,MAL2,UPP1,CPA4,TGFB2,SEMA6A,TNFSF15,PAQR5,GPR35,GRHL3,ATP1B1,ANK1,MMP13,CHDH,CLDN7,PCDHB16,GSAP,SPRY1,OCIAD2,NECTIN4,SHANK2,CHST3
17	TAL1	89.33	Literature ChIP-seq,63;ARCHS4 Coexpression,81;ENCODE ChIP-seq,17;Enrichr Queries,141;ReMap ChIP-seq,20;GTEx Coexpression,214	KCNK6,PTPRU,ECM1,ANKRD33B,CD82,PLXND1,GMFG,ITGB3,CITED4,CTSW,ARRB1,ICAM5,STON2,PRDM1,ICAM1,MYLK,RAB44,SAMD14,STAB1,LEPR,UPP1,MEF2C,CD93,GPR35,DAPK2,ATP1B1,ANK1,MMP9,TGFBR3,ARMC2,OLFM1,DOK2,MAPKAPK3,S100A3,KDM7A,ABCG2,CSF1R,AFP,ADRB2,GNG2,INPP5D,S1PR1,ST3GAL5,PIP5K1B,ST3GAL1,IP6K3,ASIC1,CPA4,P2RY12,RAP1GAP2,TCF7L1,TIE1,PLEKHA6,ARID3A,PPBP,BMP6,SYT17,SELP,PCDHB16,TMCC2,SPRY1
18	PPARG	90	Literature ChIP-seq,60;ARCHS4 Coexpression,223;Enrichr Queries,102;ReMap ChIP-seq,44;GTEx Coexpression,21	KCNK6,EHF,PLXND1,SERPINE2,CTSW,ARRB1,PRDM1,CXCL2,MYLK,ICAM1,ROBO1,ADAMTS4,DOCK11,RINL,RASSF2,ADAMTSL4,ENPP2,MEF2C,CD93,GPR35,ANK2,IL17RE,MMP9,TGFBR3,GSAP,S100A3,B4GALT6,RAPSN,CHST3,SEMA3C,LPAR1,NOD1,ADRB2,NOD2,EGFR,KLK6,HSD11B1,S1PR1,MAL2,LPXN,ST3GAL1,IP6K3,CPA4,TIE1,INHBB,SOD3,BMP6,FABP4,PRXL2A,KLHDC8A,PCDHB16,SPRY1,NECTIN4
19	EBF3	91	ARCHS4 Coexpression,137;Enrichr Queries,131;GTEx Coexpression,5	TNXB,PLXND1,SERPINE2,LPAR1,MYLK,ROBO1,DOCK11,SAMD14,GNG2,OLFML3,SV2A,S1PR1,ENPP2,KIF21B,ASIC1,TCF7L1,MEF2C,TGFB2,SEMA6A,CD93,TIE1,SOX13,INHBB,ANK2,ANK1,SORCS2,BMP6,TGFBR3,ARHGAP33,FABP4,PLSCR4,PCDHB16,SPRY1
20	CASZ1	94	ARCHS4 Coexpression,4;Enrichr Queries,201;GTEx Coexpression,77	COL17A1,PTPRU,EHF,PLXND1,SATB1,CWH43,PRDM1,EGFR,HID1,RAB25,TRIM29,CAMK2N1,EPS8L1,RBBP8NL,CPA4,RAP1GAP2,JAG2,MEF2C,SEMA6A,ANO9,PLEKHA6,COBL,IL17RE,ATP1B1,ANK1,DUSP27,OVOL2,CAMSAP3,TGFBR3,EPN3,TXLNB,CLDN7,PLCH2,NECTIN4,SHANK2
21	ATOH8	98.67	ARCHS4 Coexpression,71;Enrichr Queries,90;GTEx Coexpression,135	PLXND1,SERPINE2,SEMA3C,LPAR1,NOD1,AEBP1,EGFR,MYLK,PDE4B,S1PR1,ST3GAL5,ST3GAL1,TCF7L1,TGFB2,ARHGEF17,TIE1,SOX13,ADAM33,VEGFC,INHBB,SOD3,ANK1,SORCS2,TGFBR3,PLSCR4,COL6A1,SPRY1,LIMS2,MATN2,CHST3
22	TCF21	98.75	Literature ChIP-seq,32;ARCHS4 Coexpression,112;Enrichr Queries,121;GTEx Coexpression,130	FHOD3,ECM1,EHF,GAL3ST1,SERPINE2,CD82,PLXND1,ITGB3,ARRB1,SLC2A5,CXCL2,PHEX,ICAM1,SLC6A4,MYLK,RASSF2,ADAMTSL4,ADAMTSL3,STAB1,ENPP2,PDE4B,MEF2C,CD93,ARHGEF17,SOX13,TGFBR3,MMP13,TXLNB,CLDN9,COL6A1,GSAP,MASP1,MATN2,TNXB,LPAR1,TNFRSF11A,OLFML3,ST3GAL1,IP6K3,CPA4,TGFB2,TIE1,RANBP17,ADAM33,VEGFC,ARID3A,SOD3,BMP6,BSPRY,PCDHB16,MAGED2,NOTUM,OCIAD2
23	OSR1	100.5	ARCHS4 Coexpression,38;GTEx Coexpression,163	TCF7L1,ECM1,TNXB,ITGB3,ARHGEF17,PRUNE2,LPAR1,ADAM33,VEGFC,AEBP1,SOD3,MYLK,GLIPR1,ADAMTSL3,COL6A1
24	MEOX2	101.7	ARCHS4 Coexpression,99;Enrichr Queries,47;GTEx Coexpression,159	TNXB,PLXND1,SERPINE2,LPAR1,EGFR,MYLK,OLFML3,ENPP2,CPA4,IL33,TCF7L1,MEF2C,TGFB2,TIE1,ARHGEF17,SOX13,SOD3,BMP6,TGFBR3,FABP4,PLSCR4,PCDHB16,COL6A1,SPRY1,MATN2
25	BNC2	102	ARCHS4 Coexpression,230;Enrichr Queries,28;GTEx Coexpression,48	TNXB,SEMA3C,SERPINE2,PRUNE2,LPAR1,AEBP1,EGFR,MYLK,ROBO1,OLFML3,ENPP2,HMCN2,CPA4,MEF2C,TGFB2,ADAM33,VEGFC,ANK2,SORCS2,TGFBR3,ARMCX4,TMEM98,COL6A1,PCDHB16,LIMS2,MATN2,GAS7
26	MEOX1	103	ARCHS4 Coexpression,293;Enrichr Queries,3;GTEx Coexpression,13	TNXB,PLXND1,SERPINE2,SEMA3C,LPAR1,ADRB2,PRDM1,MYLK,ICAM1,DOCK11,OLFML3,S1PR1,ENPP2,CPA4,IL33,TCF7L1,MEF2C,TGFB2,CD93,TIE1,INHBB,MMP9,SOD3,BMP6,SELP,TGFBR3,FABP4,PRXL2A,PCDHB16,COL6A1,SPRY1,LIMS2,MATN2,GAS7
27	EBF1	108	ARCHS4 Coexpression,258;ENCODE ChIP-seq,98;Enrichr Queries,10;ReMap ChIP-seq,110;GTEx Coexpression,64	ANKRD33B,PLXND1,CD82,SERPINE2,ITGB3,CTSW,PRDM1,SLC2A5,TNF,BICD1,ICAM1,MYLK,ROBO1,DOCK11,RASSF2,ENPP2,PDE4B,BLNK,KIF21B,UPP1,MEF2C,SEMA6A,ARHGEF17,SOX13,ANO9,ANK2,ANK1,TGFBR3,MAPKAPK3,SLCO4A1,PLSCR4,COL6A1,GSAP,GAS7,TNXB,SEMA3C,LPAR1,AEBP1,EGFR,GNG2,OLFML3,INPP5D,S1PR1,LPXN,CPA4,TCF7L1,SLC37A1,TIE1,PLEKHA6,INHBB,ARID3A,BMP6,FABP4,PRXL2A,PCDHB16,SPRY1,NOTUM,OCIAD2
28	HIC1	111.3	ARCHS4 Coexpression,239;Enrichr Queries,91;GTEx Coexpression,4	TNXB,ANKRD33B,PLXND1,SEMA3C,SERPINE2,ITGB3,LPAR1,NOD1,PRDM1,AEBP1,EGFR,ICAM1,ADAMTSL4,OLFML3,TCF7L1,TGFB2,TIE1,ARHGEF17,ADAM33,VEGFC,ANO9,ANK1,SORCS2,TGFBR3,COL6A1,SPRY1,LIMS2,MATN2,GAS7
29	ESR1	112.8	Literature ChIP-seq,3;ARCHS4 Coexpression,118;ENCODE ChIP-seq,11;Enrichr Queries,303;ReMap ChIP-seq,101;GTEx Coexpression,141	KCNK6,PTPRU,EHF,CSF3,SERPINE2,CD82,ITGB3,ARRB1,PRDM1,TNF,RERG,HID1,ADAMTSL3,PDE4B,HMCN2,ENPP2,LEPR,BLNK,PITX1,RBBP8NL,MEF2C,SEMA6A,ARHGEF17,SOX13,ANK1,MMP9,SORCS2,OVOL2,TGFBR3,EPN3,ARMC2,MAPKAPK3,TXLNB,CLDN9,SLCO4A1,CHDH,COL6A1,PLSCR4,MASP1,SHANK2,KDM7A,MATN2,GAS7,RAPGEF4,PAPPA2,SEMA3C,UNC93B1,LPAR1,STC1,ADRB2,AEBP1,EGFR,P2RY6,GNG2,RAB25,OLFML3,ST3GAL5,HMGCLL1,ST3GAL1,XDH,IP6K3,RAP1GAP2,IL33,TGFB…
30	SOX17	114	Literature ChIP-seq,30;ARCHS4 Coexpression,104;Enrichr Queries,321;GTEx Coexpression,1	KCNK6,EHF,PLXND1,SERPINE2,PRDM1,CXCL5,ICAM1,ROBO1,GLIPR1,ENPP2,LEPR,UPP1,SLC39A4,EOMES,MEF2C,SEMA6A,CD93,SOX13,ATP1B1,ANK1,TGFBR3,MMP13,SLCO4A1,PLSCR4,MASP1,B4GALT6,TNXB,NOD1,MTMR7,OLFML3,S1PR1,ST3GAL1,JAG2,TCF7L1,TGFB2,TIE1,TNFRSF9,VEGFC,PLEKHA6,INHBB,PPBP,BMP6,SELP,COQ3,FABP4,PRXL2A,RAB15,PCDHB16,SPRY1,LIMS2
31	PRDM8	115.3	ARCHS4 Coexpression,49;Enrichr Queries,11;GTEx Coexpression,286	NDRG4,SERPINE2,PLXND1,SEMA3C,SATB1,PRUNE2,LPAR1,ARRB1,PRDM1,MYLK,RAB44,GNG2,CAMK2N1,SV2A,ENPP2,PDE4B,S1PR1,KIF21B,CPA4,MEF2C,TGFB2,ADAM33,ANK1,BMP6,TGFBR3,ARHGAP33,OLFM1,SLCO4A1,PCDHB16,SPRY1,SHANK2,NGEF,GAS7
32	GATA3	115.7	Literature ChIP-seq,57;ARCHS4 Coexpression,57;ENCODE ChIP-seq,25;Enrichr Queries,235;ReMap ChIP-seq,128;GTEx Coexpression,192	KCNK6,EHF,CSF3,ANKRD33B,CD82,SERPINE2,CITED4,ARRB1,CWH43,PRDM1,ICAM5,STON2,RERG,ICAM1,HID1,ROBO1,DOCK11,SYNPR,RINL,TRIM29,ADAMTSL4,BLNK,ENPP2,RBBP8NL,EOMES,MEF2C,SEMA6A,PAQR5,SOX13,COBL,IL17RE,ATP1B1,SRCIN1,TMPRSS11F,OVOL2,TGFBR3,EPN3,SLC7A4,ARMCX4,MAPKAPK3,SLCO4A1,PLSCR4,COL17A1,CSF1R,SEMA3C,SATB1,LPAR1,STC1,ADRB2,EGFR,KLK6,RAB25,OLFML3,MAL2,EPS8L1,ST3GAL1,CPA4,TGFB2,TNFSF15,VEGFC,PLEKHA6,GRHL3,…
33	SNAI1	116	ARCHS4 Coexpression,87;Enrichr Queries,237;GTEx Coexpression,24	ECM1,PLXND1,SERPINE2,RRAD,ITGB3,LPAR1,NOD1,CXCL1,PRDM1,CXCL3,CXCL2,TNF,ICAM1,ADAMTS4,DOCK11,OLFML3,S1PR1,UPP1,TGFB2,CD93,TIE1,VEGFC,MMP9,BMP6,SELP,FABP4,COL6A1
34	IRX5	116.7	ARCHS4 Coexpression,12;Enrichr Queries,256;GTEx Coexpression,82	COL17A1,SERPINE2,SEMA3C,CITED4,LPAR1,CWH43,PRDM1,EGFR,HID1,RAB25,TRIM29,CAMK2N1,EPS8L1,PITX1,RBBP8NL,CPA4,JAG2,MEF2C,TGFB2,SEMA6A,INHBB,IL17RE,ATP1B1,ANK1,OVOL2,CAMSAP3,EPN3,TLX3,PCDHB16,SPRY1,NECTIN4
35	IRF6	117.7	ARCHS4 Coexpression,6;Enrichr Queries,318;GTEx Coexpression,29	COL17A1,JAG2,PTPRU,EHF,SERPINE2,GRHL3,CWH43,IL17RE,ATP1B1,EGFR,OVOL2,ICAM1,CAMSAP3,EPN3,RAB25,TRIM29,CLDN7,PCDHB16,EPS8L1,MAL2,ALDOC,PLCH2,NECTIN4,CPA4
36	ELF5	117.8	Literature ChIP-seq,39;ARCHS4 Coexpression,16;Enrichr Queries,20;ReMap ChIP-seq,141;GTEx Coexpression,373	EHF,PLXND1,SEMA3C,CITED4,CTSW,NOD1,TNFRSF11A,PRDM1,CWH43,EGFR,RERG,KLK6,HID1,RAB25,TRIM29,LPXN,MAL2,PITX1,XDH,ST3GAL1,RBBP8NL,CPA4,ASIC1,EOMES,IL33,TGFB2,MEF2C,SEMA6A,TNFSF15,PLEKHA6,GRHL3,IL17RE,ATP1B1,SVIP,MMP9,SOD3,SRCIN1,OVOL2,BSPRY,EPN3,TGFBR3,CAMSAP3,ARMCX4,COQ3,PCDHB16,RNF183,NECTIN4,MATN2
37	ERG	118.6	Literature ChIP-seq,88;ARCHS4 Coexpression,29;Enrichr Queries,277;ReMap ChIP-seq,177;GTEx Coexpression,22	PLXND1,ITGB3,GMFG,CTSW,ARRB1,PRDM1,CXCL3,CXCL2,RERG,MYLK,ICAM1,CRHBP,SAMD14,RINL,ENPP2,SLC39A4,MEF2C,SEMA6A,CD93,ARHGEF17,ANO9,TGFBR3,LAT2,ARMC2,MAPKAPK3,CLDN9,SLCO4A1,CHDH,PLSCR4,CLDN7,ALDOC,B4GALT6,GAS7,LPAR1,AEBP1,EGFR,S1PR1,ST3GAL1,CPA4,P2RY12,TCF7L1,SLC37A1,TIE1,ARID3A,PPBP,SOD3,BMP6,SELP,FABP4,SPRY1,NOTUM
38	NR2F1	118.8	ARCHS4 Coexpression,173;Enrichr Queries,124;ReMap ChIP-seq,25;GTEx Coexpression,153	PLXND1,SERPINE2,SEMA3C,SDC3,LPAR1,CTSW,ICAM5,BICD1,ICAM1,HID1,MYLK,ROBO1,SAMD14,OLFML3,CAMK2N1,SV2A,ENPP2,RBBP8NL,SLC39A4,LRRC8E,ASIC1,CPA4,JAG2,MEF2C,TGFB2,GPR35,ARHGEF17,ANO9,ARID3A,SORCS2,SRCIN1,TGFBR3,ARHGAP33,ARMCX4,TMEM98,CLDN9,SLCO4A1,COL6A1,PCDHB16,SPRY1,PLCH2,NOTUM,KDM7A,PAOX,MATN2
39	FOXN1	120.7	ARCHS4 Coexpression,22;Enrichr Queries,128;GTEx Coexpression,212	COL17A1,JAG2,EHF,SERPINE2,LPAR1,ANO9,GRHL3,CWH43,IL17RE,PRDM1,ANK1,MMP9,KLK6,CAMSAP3,EPN3,MMP13,RAB25,TRIM29,EPS8L1,S100A3,PLCH2,NECTIN4,PITX1,CPA4
40	BCL6B	121.7	ARCHS4 Coexpression,68;Enrichr Queries,291;GTEx Coexpression,6	TNXB,PLXND1,STC1,NOD1,ARRB1,PRDM1,AEBP1,ICAM1,ADAMTS4,OLFML3,STAB1,S1PR1,JAG2,TCF7L1,MEF2C,CD93,TIE1,VEGFC,INHBB,MMP9,BMP6,SELP,SLCO4A1,PRXL2A,COL6A1,PLSCR4,SPRY1
41	TCF4	122.4	Literature ChIP-seq,29;ARCHS4 Coexpression,232;Enrichr Queries,246;ReMap ChIP-seq,3;GTEx Coexpression,102	FHOD3,PTPRU,EHF,ECM1,PLXND1,SERPINE2,CD82,ITGB3,CWH43,STON2,CXCL3,SLC4A3,CXCL2,BICD1,CXCL5,PHEX,HID1,MYLK,ROBO1,NR3C2,DMBX1,SYNPR,RASSF2,ENPP2,PDE4B,LEPR,BLNK,KIF21B,RBBP8NL,MEF2C,SEMA6A,CD93,GPR35,COBL,ANK2,ACYP2,KCNAB1,IL17RE,ATP1B1,SORCS2,EPN3,TGFBR3,ARMC2,MMP15,PLSCR4,CLDN7,S100A3,B4GALT6,SHANK2,KDM7A,GAS7,RAPGEF4,CSF1R,TNXB,SEMA3C,SATB1,SDC3,PRUNE2,LPAR1,STC1,TNFRSF11A,AFP,EGFR,KLK6,GNG2,INP…
42	DLX3	122.7	ARCHS4 Coexpression,7;Enrichr Queries,194;GTEx Coexpression,167	COL17A1,PTPRU,TNXB,SERPINE2,LPAR1,CWH43,PRDM1,ADRB2,EGFR,P2RY6,RAB25,TRIM29,CAMK2N1,EPS8L1,MAL2,PITX1,RBBP8NL,CPA4,EOMES,JAG2,COBL,GRHL3,INHBB,ARID3A,IL17RE,MMP9,CAMSAP3,SLC7A4,EPN3,NECTIN4,NGEF
43	NKX23	123	ARCHS4 Coexpression,221;GTEx Coexpression,25	CSF1R,SLC37A1,SEMA3C,CD82,TNFSF15,SATB1,GMFG,ADAM33,MYLK,BSPRY,CRHBP,P2RY6,MAPKAPK3,STAB1,HMCN2,GSAP,MASP1,LIMS2
44	TRPS1	127	ARCHS4 Coexpression,47;Enrichr Queries,183;GTEx Coexpression,151	EHF,TNXB,SERPINE2,SEMA3C,SATB1,CITED4,LPAR1,PRDM1,EGFR,RERG,ROBO1,HID1,RAB25,TRIM29,ENPP2,PDE4B,ST3GAL1,RBBP8NL,MEF2C,TGFB2,GRHL3,INHBB,ATP1B1,OVOL2,TGFBR3,EPN3,PCDHB16,NECTIN4
45	EHF	128.3	ARCHS4 Coexpression,63;Enrichr Queries,261;ReMap ChIP-seq,149;GTEx Coexpression,40	COL17A1,ECM1,CSF3,SERPINE2,SEMA3C,CXCL1,PRDM1,CWH43,CXCL2,EGFR,ICAM1,RAB25,TRIM29,BLNK,EPS8L1,MAL2,PITX1,RBBP8NL,CPA4,GRHL3,ATP1B1,TMPRSS11F,OVOL2,EPN3,CLDN7,PCDHB16,NECTIN4
46	NKX62	128.5	ARCHS4 Coexpression,33;GTEx Coexpression,224	NDRG4,GAL3ST1,LPAR1,COBL,SVIP,SRCIN1,KLK6,OLFM1,RASSF2,CAMK2N1,SV2A,ENPP2,ALDOC,NGEF,GAS7,RAPGEF4
47	NR2F2	132.2	ARCHS4 Coexpression,224;ENCODE ChIP-seq,18;Enrichr Queries,226;ReMap ChIP-seq,89;GTEx Coexpression,104	KCNK6,PLXND1,SERPINE2,GMFG,CTSW,ARRB1,ICAM5,PRDM1,ICAM1,MYLK,ROBO1,SAMD14,ADAMTSL4,UPP1,MEF2C,ARHGEF17,DAPK2,SOX13,ATP1B1,TMPRSS11F,OVOL2,TGFBR3,EPN3,ARMC2,MAPKAPK3,CLDN9,SLCO4A1,PLSCR4,CLDN7,COL6A1,MATN2,TNXB,SEMA3C,LPAR1,AFP,EGFR,RAB25,CAMK2N1,INPP5D,TCF7L1,TGFB2,RANBP17,VEGFC,ARID3A,TMEM98,PRXL2A,PCDHB16,SPRY1,NOTUM
48	TFAP2C	135	Literature ChIP-seq,24;ARCHS4 Coexpression,82;ENCODE ChIP-seq,74;Enrichr Queries,456;ReMap ChIP-seq,60;GTEx Coexpression,114	KCNK6,PTPRU,EHF,ANKRD33B,PLXND1,SERPINE2,CD82,CITED4,CTSW,ARRB1,CWH43,PRDM1,HID1,ADAMTS4,SAMD14,TRIM29,ADAMTSL4,ADAMTSL3,UPP1,SLC39A4,RBBP8NL,EOMES,PAQR5,ARHGEF17,DAPK2,SOX13,COBL,ATP1B1,DUSP27,MMP9,OVOL2,EPN3,OLFM1,MAPKAPK3,CLDN9,SLCO4A1,MMP15,SHANK2,GAS7,CHST3,COL17A1,SEMA3C,UNC93B1,LPAR1,STC1,ADRB2,EGFR,P2RY6,RAB25,MAL2,IP6K3,LRRC8E,CPA4,RAP1GAP2,TCF7L1,PLEKHA6,GRHL3,INHBB,ARID3A,CAMSAP3,RAB15…
49	MEIS2	136.8	ARCHS4 Coexpression,251;Enrichr Queries,133;ReMap ChIP-seq,70;GTEx Coexpression,93	SAMD5,KCNK6,EHF,NDRG4,ANKRD33B,SERPINE2,SEMA3C,SATB1,GMFG,ITGB3,SDC3,PRUNE2,LPAR1,STON2,CXCL3,RERG,MYLK,ROBO1,HSD11B1,SYNPR,CAMK2N1,ENPP2,EPS8L1,PIP5K1B,HMGCLL1,MEF2C,TGFB2,SEMA6A,ADAM33,PLEKHA6,GRHL3,ARID3A,ANK2,ATP1B1,TGFBR3,DOK2,MAPKAPK3,PCDHB16,SPRY1,PTPN5,NGEF,LIMS2
50	PAX9	139.7	ARCHS4 Coexpression,8;Enrichr Queries,360;GTEx Coexpression,51	SAMD5,PTPRU,EHF,ECM1,LPAR1,PRDM1,EGFR,RAB25,TRIM29,EPS8L1,MAL2,PITX1,RBBP8NL,CPA4,EOMES,JAG2,GRHL3,INHBB,TMPRSS11F,ANK1,MMP9,EPN3,PCDHB16,CLDN7,NECTIN4
51	BNC1	139.7	ARCHS4 Coexpression,64;Enrichr Queries,86;GTEx Coexpression,269	COL17A1,SERPINE2,SEMA3C,LPAR1,CXCL1,PRDM1,ADRB2,CWH43,CXCL2,EGFR,MYLK,RAB25,TRIM29,PITX1,LRRC8E,CPA4,JAG2,TGFB2,VEGFC,GRHL3,TMPRSS11F,MMP9,TGFBR3,PCDHB16,SPRY1,PLCH2,NECTIN4,MATN2,CHST3
52	FOXF1	140.7	ARCHS4 Coexpression,214;Enrichr Queries,21;GTEx Coexpression,187	ECM1,SEMA3C,SERPINE2,PRUNE2,LPAR1,STC1,PRDM1,CXCL2,MYLK,OLFML3,CAMK2N1,ADAMTSL3,HMCN2,ENPP2,S1PR1,PITX1,CPA4,MEF2C,TGFB2,ARHGEF17,ADAM33,VEGFC,BMP6,TGFBR3,COL6A1,LIMS2
53	CUX2	141	ARCHS4 Coexpression,55;Enrichr Queries,63;GTEx Coexpression,305	FHOD3,NDRG4,SATB1,LPAR1,OGDHL,AFP,ROBO1,CAMK2N1,SV2A,ENPP2,KIF21B,RAP1GAP2,MEF2C,SEMA6A,COBL,ANK2,INHBB,ANK1,SORCS2,SRCIN1,SYT17,OLFM1,PCDHB16,SHANK2,NGEF,GAS7,RAPGEF4
54	PBX1	146.3	Literature ChIP-seq,67;ARCHS4 Coexpression,198;Enrichr Queries,85;GTEx Coexpression,235	KCNK6,EHF,ECM1,SERPINE2,ITGB3,CXCL3,RERG,PHEX,MYLK,ROBO1,SYNPR,RASSF2,ADAMTSL3,PDE4B,DZIP1L,MEF2C,SEMA6A,DAPK2,ANK2,KCNAB1,ATP1B1,ANK1,SRCIN1,TGFBR3,ARMCX4,DOK2,COL6A1,GAS7,SEMA3C,SATB1,PRUNE2,LPAR1,EGFR,MTMR7,HSD11B1,P2RY6,GNG2,CAMK2N1,SV2A,OLFML3,ST3GAL5,TGFB2,NOS2,ADAM33,PLEKHA6,PPBP,SOD3,BSPRY,KLHDC8A,PCDHB16,TMCC2,SPRY1,GRAP,LIMS2
55	THRA	148.3	Literature ChIP-seq,51;ARCHS4 Coexpression,26;Enrichr Queries,125;GTEx Coexpression,391	NDRG4,PLXND1,LPAR1,ARRB1,SLC4A3,EGFR,MYLK,SYNPR,CAMK2N1,SV2A,TSPAN7,PDE4B,ASIC1,MEF2C,TGFB2,DAPK2,COBL,ANK2,ATP1B1,ANK1,SRCIN1,TGFBR3,OLFM1,PCDHB16,COL6A1,PTPN5,NGEF,LIMS2,GAS7,RAPGEF4
56	LEF1	149.3	ARCHS4 Coexpression,245;Enrichr Queries,79;ReMap ChIP-seq,37;GTEx Coexpression,236	SAMD5,CD82,SERPINE2,SEMA3C,SATB1,GMFG,PRUNE2,LPAR1,CTSW,AFP,PRDM1,CXCL5,EGFR,DOCK11,RINL,INPP5D,BLNK,ENPP2,PDE4B,S1PR1,KIF21B,SCN5A,P2RY12,EOMES,MEF2C,TGFB2,SEMA6A,SOX13,PPBP,ATP1B1,MMP9,LAT2,TGFBR3,DOK2,CLDN9,GSAP,SPRY1,GRAP,NOTUM
57	GLIS1	151.3	ARCHS4 Coexpression,74;Enrichr Queries,76;GTEx Coexpression,304	PTPRU,ECM1,LPAR1,PRDM1,AEBP1,EGFR,ROBO1,MYLK,NR3C2,OLFML3,ENPP2,CPA4,MEF2C,TGFB2,ARHGEF17,ADAM33,VEGFC,ANK1,SORCS2,TGFBR3,TLX3,COL6A1,PCDHB16,GSAP,PLCH2,SHANK2,GAS7,CHST3
58	NKX22	152	ARCHS4 Coexpression,149;GTEx Coexpression,155	SAMD5,RAP1GAP2,GAL3ST1,LPAR1,SVIP,MTMR7,KLK6,SYT17,RASSF2,CHDH,TSPAN7,ENPP2,HMGCLL1,RBM11
59	SOX15	155.3	ARCHS4 Coexpression,150;Enrichr Queries,180;GTEx Coexpression,136	EOMES,COL17A1,JAG2,TCF7L1,SERPINE2,GRHL3,INHBB,CWH43,PRDM1,TMPRSS11F,RAB25,TRIM29,OLFML3,CLDN7,PCDHB16,EPS8L1,MAL2,ALDOC,UPP1,PLCH2,NECTIN4,PITX1,CPA4
60	PRRX1	155.7	ARCHS4 Coexpression,27;Enrichr Queries,51;GTEx Coexpression,389	TNXB,PLXND1,SERPINE2,SEMA3C,LPAR1,STC1,AEBP1,EGFR,MYLK,OLFML3,ENPP2,S1PR1,CPA4,TCF7L1,MEF2C,TGFB2,ARHGEF17,ADAM33,VEGFC,TGFBR3,PLSCR4,PCDHB16,COL6A1,MATN2,GAS7,CHST3
61	LHX6	157.7	ARCHS4 Coexpression,345;Enrichr Queries,120;GTEx Coexpression,8	NDRG4,PLXND1,LPAR1,PRDM1,DOCK11,GNG2,S1PR1,ENPP2,CPA4,MEF2C,TGFB2,CD93,TIE1,INHBB,ANK1,BMP6,SELP,TGFBR3,OLFM1,FABP4,PRXL2A,PLSCR4,PCDHB16,SPRY1,PTPN5,SHANK2,GAS7
62	FLI1	159.7	Literature ChIP-seq,108;ARCHS4 Coexpression,131;ENCODE ChIP-seq,112;Enrichr Queries,84;ReMap ChIP-seq,90;GTEx Coexpression,433	KCNK6,PTPRU,ECM1,PLXND1,SERPINE2,CD82,GMFG,CTSW,ARRB1,ICAM5,PRDM1,STON2,CXCL2,ICAM1,MYLK,SLC6A4,ADAMTS4,DMBX1,DOCK11,SYNPR,SAMD14,GLIPR1,RASSF2,ADAMTSL3,STAB1,PDE4B,KIF21B,SLC39A4,MEF2C,SEMA6A,CD93,GPR35,ARHGEF17,ACYP2,IL17RE,SORCS2,MMP9,LAT2,DOK2,MAPKAPK3,TXLNB,CLDN9,SLCO4A1,CLDN7,COL6A1,GSAP,MASP1,NGEF,SHANK2,GAS7,MATN2,RAPGEF4,PAOX,CSF1R,UNC93B1,LPAR1,NOD2,P2RY6,GNG2,INPP5D,S1PR1,ST3GAL5,LPXN,…
63	EPAS1	160.5	ARCHS4 Coexpression,122;Enrichr Queries,298;ReMap ChIP-seq,192;GTEx Coexpression,30	CSF1R,ANKRD33B,GAL3ST1,PLXND1,SEMA3C,SERPINE2,STC1,ICAM5,AEBP1,SLC2A5,PHEX,EGFR,ICAM1,SLC6A4,MYLK,CAMK2N1,S1PR1,ENPP2,ST3GAL5,UPP1,TGFB2,CD93,TIE1,ARHGEF17,SOX13,VEGFC,ATP1B1,SOD3,BMP6,SELP,TGFBR3,SLCO4A1,PCDHB16,PLSCR4,COL6A1,SPRY1
64	ZEB2	161.3	ARCHS4 Coexpression,138;Enrichr Queries,52;ReMap ChIP-seq,42;GTEx Coexpression,413	CSF1R,GAL3ST1,TNXB,SERPINE2,PLXND1,SEMA3C,SATB1,GMFG,CITED4,LPAR1,ARRB1,PRDM1,CXCL3,TNF,ICAM1,MYLK,ADAMTS4,DOCK11,RAB44,RASSF2,GNG2,ADAMTSL4,ENPP2,PDE4B,S1PR1,EPS8L1,P2RY12,MEF2C,TGFB2,ARID3A,ANK2,SLC7A4,TGFBR3,MAPKAPK3,CLDN9,TMCC2,KDM7A,GAS7
65	ZNF436	163.3	ARCHS4 Coexpression,154;Enrichr Queries,289;GTEx Coexpression,47	EHF,SERPINE2,SEMA3C,SDC3,LPAR1,CWH43,PRDM1,EGFR,MYLK,ROBO1,GNG2,RAB25,TRIM29,CAMK2N1,EPS8L1,MAL2,ST3GAL1,RBBP8NL,MEF2C,TGFB2,GRHL3,ANK2,ATP1B1,TMPRSS11F,TGFBR3,PRXL2A,KLHDC8A,PCDHB16,MAGED2,NECTIN4,CHST3
66	TFCP2L1	164	ARCHS4 Coexpression,23;Enrichr Queries,130;GTEx Coexpression,339	COL17A1,PTPRU,EHF,SERPINE2,SEMA3C,LPAR1,TNFRSF11A,CWH43,EGFR,MYLK,RAB25,CAMK2N1,TRIM29,MAL2,EPS8L1,UPP1,CPA4,JAG2,TGFB2,PLEKHA6,COBL,INHBB,GRHL3,IL17RE,ATP1B1,OVOL2,CAMSAP3,TGFBR3,PCDHB16,CLDN7,NECTIN4
67	MEIS1	164.6	Literature ChIP-seq,65;ARCHS4 Coexpression,243;Enrichr Queries,154;ReMap ChIP-seq,13;GTEx Coexpression,348	PTPRU,ANKRD33B,CD82,SERPINE2,ITGB3,ICAM5,PRDM1,STON2,CWH43,SLC2A5,CXCL2,RERG,MYLK,ROBO1,CRHBP,SYNPR,RINL,PDE4B,UPP1,MEF2C,SEMA6A,ACYP2,ATP1B1,MMP9,TGFBR3,ARMCX4,ARMC2,DOK2,TXLNB,COL6A1,GSAP,KDM7A,GAS7,ABCG2,NDRG4,SEMA3C,SATB1,PRUNE2,LPAR1,EGFR,MTMR7,GNG2,S1PR1,ST3GAL5,LPXN,MAL2,ST3GAL1,HMGCLL1,ASIC1,RBM11,TGFB2,SLC37A1,ADAM33,ARID3A,PPBP,BMP6,SELP,KLHDC8A,PCDHB16,SPRY1,LIMS2
68	C11ORF95	165	GTEx Coexpression,165	ARMCX4,TCF7L1,CD82,ARHGEF17,COL6A1,ADAM33,NOD2,RERG
69	ZNF366	166.7	ARCHS4 Coexpression,481;Enrichr Queries,9;GTEx Coexpression,10	CSF1R,PLXND1,CD82,ITGB3,PRDM1,ICAM5,TNFRSF11A,ICAM1,DOCK11,RASSF2,STAB1,S1PR1,ENPP2,PDE4B,CPA4,IL33,TCF7L1,MEF2C,CD93,TIE1,DAPK2,COBL,INHBB,ANK2,ATP1B1,BMP6,OVOL2,SELP,TGFBR3,FABP4,SLCO4A1,PCDHB16,SPRY1,GAS7
70	IRX1	166.7	ARCHS4 Coexpression,207;Enrichr Queries,198;GTEx Coexpression,95	COL17A1,SERPINE2,SEMA3C,CITED4,SDC3,LPAR1,ADRB2,EGFR,ROBO1,GNG2,ENPP2,LRRC8E,TGFB2,SEMA6A,COBL,INHBB,IL17RE,ANK1,SORCS2,OVOL2,TGFBR3,ARHGAP33,MMP15,PCDHB16,COL6A1,SPRY1,NECTIN4,CHST3
71	GFI1	169.3	ARCHS4 Coexpression,188;Enrichr Queries,110;GTEx Coexpression,210	SATB1,GMFG,CITED4,LPAR1,CTSW,PRDM1,ADRB2,TNF,ICAM1,RAB44,RINL,INPP5D,PDE4B,UPP1,CPA4,EOMES,MEF2C,TNFRSF9,ARID3A,ATP1B1,ANK1,MMP9,LAT2,TGFBR3,DOK2,MAPKAPK3,GAS7
72	MYRF	170	ARCHS4 Coexpression,121;GTEx Coexpression,219	NDRG4,GAL3ST1,LPAR1,COBL,ATP1B1,SVIP,SRCIN1,KLK6,RASSF2,CAMK2N1,SV2A,ENPP2,NGEF,GAS7,RAPGEF4
73	AR	172.2	Literature ChIP-seq,15;ARCHS4 Coexpression,103;Enrichr Queries,158;ReMap ChIP-seq,58;GTEx Coexpression,527	EHF,SERPINE2,ARRB1,CXCL1,OGDHL,PRDM1,CWH43,STON2,SLC4A3,CXCL2,BICD1,RERG,HID1,MYLK,NR3C2,ROBO1,ADAMTSL4,TRIM29,ADAMTSL3,ENPP2,LEPR,BLNK,KIF21B,RBBP8NL,ARL11,MEF2C,SOX13,TGFBR3,EPN3,OLFM1,MMP13,TXLNB,SLCO4A1,CLDN7,MASP1,SHANK2,MATN2,RAPGEF4,ABCG2,SEMA3C,PRUNE2,LPAR1,NOD1,AFP,ADRB2,EGFR,HSD11B1,P2RY6,GNG2,OLFML3,ST3GAL5,MAL2,ST3GAL1,IP6K3,JAG2,RAP1GAP2,TGFB2,TCF7L1,SLC37A1,NOS2,PLEKHA6,KLHDC8A,PCDH…
74	CEBPD	173.8	Literature ChIP-seq,13;ARCHS4 Coexpression,487;ENCODE ChIP-seq,85;ReMap ChIP-seq,162;GTEx Coexpression,122	CSF1R,NDRG4,UNC93B1,PRUNE2,NOD1,CTSW,ICAM5,NOD2,TNFRSF11A,CXCL2,BICD1,CXCL5,ICAM1,MYLK,ADAMTSL4,CAMK2N1,STAB1,ST3GAL5,ST3GAL1,TRPM6,SLC39A4,LRRC8E,ASIC1,IL33,SOX13,VEGFC,COBL,ANK2,ARID3A,IL17RE,SVIP,TGFBR3,ARHGAP33,MAPKAPK3,CLDN9,SLCO4A1,CHDH,PLSCR4,CLDN7,SPRY1,NOTUM,RAPGEF4,PAPPA2
75	GLI2	175	ARCHS4 Coexpression,330;Enrichr Queries,152;GTEx Coexpression,43	SEMA3C,SERPINE2,LPAR1,PRDM1,EGFR,MYLK,ROBO1,OLFML3,DZIP1L,TCF7L1,MEF2C,TGFB2,SEMA6A,ADAM33,INHBB,ANK1,SORCS2,TGFBR3,ARMCX4,KLHDC8A,COL6A1,MAGED2,LIMS2,GAS7,CHST3
76	MSC	175.3	ARCHS4 Coexpression,60;Enrichr Queries,64;GTEx Coexpression,402	CSF3,ANKRD33B,SERPINE2,CD82,RRAD,LPAR1,CXCL1,AEBP1,PRDM1,CXCL3,TNF,CXCL2,ICAM1,GLIPR1,STAB1,ENPP2,PDE4B,LPXN,UPP1,CPA4,TGFB2,TNFRSF9,VEGFC,MMP9,PCDHB16,COL6A1
77	KLF5	176.2	Literature ChIP-seq,62;ARCHS4 Coexpression,35;Enrichr Queries,558;ReMap ChIP-seq,219;GTEx Coexpression,7	KCNK6,PTPRU,EHF,SERPINE2,CD82,CTSW,CWH43,PRDM1,CXCL5,HID1,ICAM1,TRIM29,ADAMTSL4,ENPP2,UPP1,SLC39A4,MEF2C,SEMA6A,PAQR5,ANO9,IL17RE,ATP1B1,TMPRSS11F,SORCS2,SRCIN1,OVOL2,CLDN9,SLCO4A1,CLDN7,S100A3,SHANK2,RAPGEF4,COL17A1,SAMD5,SEMA3C,UNC93B1,SATB1,STC1,ADRB2,EGFR,RAB25,CAMK2N1,EPS8L1,MAL2,ST3GAL5,CPA4,TGFB2,TCF7L1,GRHL3,ARID3A,SVIP,SYT17,CAMSAP3,PCDHB16,GRAP,NECTIN4
78	DPF3	177.7	ARCHS4 Coexpression,197;Enrichr Queries,2;GTEx Coexpression,334	FHOD3,SERPINE2,SATB1,SDC3,LPAR1,EGFR,MYLK,ROBO1,NR3C2,PDE4B,SCN5A,ST3GAL1,CPA4,RAP1GAP2,MEF2C,TGFB2,SEMA6A,GPR35,PLEKHA6,ACYP2,ANK2,ATP1B1,ANK1,DUSP27,SORCS2,TGFBR3,COQ3,TXLNB,PCDHB16,RAPSN,MATN2,GAS7
79	BATF	177.8	ARCHS4 Coexpression,271;ENCODE ChIP-seq,24;Enrichr Queries,343;ReMap ChIP-seq,123;GTEx Coexpression,128	CSF1R,EHF,ANKRD33B,GMFG,CXCL1,PRDM1,ADRB2,NOD2,SLC2A5,TNF,CXCL2,ICAM1,RINL,OLFML3,INPP5D,BLNK,S1PR1,PDE4B,ENPP2,LPXN,UPP1,P2RY12,ARL11,SLC37A1,CD93,TNFRSF9,ARID3A,ATP1B1,MMP9,LAT2,DOK2,TXLNB,GRAP
80	HNF4G	178	ARCHS4 Coexpression,347;ENCODE ChIP-seq,26;Enrichr Queries,248;ReMap ChIP-seq,26;GTEx Coexpression,243	EHF,UNC93B1,LPAR1,TNFRSF11A,AFP,PRDM1,SLC2A5,EGFR,ICAM1,ROBO1,NR3C2,SLC6A4,ADAMTS4,SAMD14,TRIM29,ADAMTSL4,CAMK2N1,INPP5D,SLC39A4,RBBP8NL,LRRC8E,CPA4,MEF2C,SLC37A1,SEMA6A,NOS2,GPR35,SOX13,ANO9,COBL,ARID3A,IL17RE,ATP1B1,CAMSAP3,CLDN9,PRXL2A,MMP15,CHDH,CLDN7,PCDHB16,NOTUM,MASP1,RAPSN,NGEF,PAOX,MATN2,ABCG2
81	AEBP1	178.5	ARCHS4 Coexpression,129;GTEx Coexpression,228	TCF7L1,ECM1,TNXB,PLXND1,ITGB3,ARHGEF17,ADAM33,SOD3,MYLK,GLIPR1,ADAMTSL3,PLSCR4,COL6A1
82	ZNF365	179	ARCHS4 Coexpression,90;Enrichr Queries,27;GTEx Coexpression,420	FHOD3,NDRG4,SERPINE2,SEMA3C,PRUNE2,LPAR1,PRDM1,CXCL2,ICAM1,CAMK2N1,SV2A,TSPAN7,ENPP2,HMGCLL1,CPA4,MEF2C,TGFB2,ANK2,ATP1B1,SRCIN1,TGFBR3,OLFM1,PRXL2A,PCDHB16,NGEF,MATN2,GAS7,RAPGEF4
83	POU2F2	181	ARCHS4 Coexpression,467;ENCODE ChIP-seq,102;Enrichr Queries,108;ReMap ChIP-seq,157;GTEx Coexpression,71	CSF1R,ANKRD33B,CD82,UNC93B1,CTSW,CXCL1,ICAM5,PRDM1,SLC2A5,TNF,CXCL2,ICAM1,RAB44,SAMD14,RINL,RASSF2,ADAMTSL4,INPP5D,BLNK,LPXN,KIF21B,JAG2,MEF2C,SEMA6A,TNFRSF9,ARID3A,MMP9,LAT2,ALDOC,GRAP,GAS7
84	PGR	181.5	ARCHS4 Coexpression,113;Enrichr Queries,365;ReMap ChIP-seq,18;GTEx Coexpression,230	EHF,CD82,SEMA3C,SATB1,LPAR1,ARRB1,NOD1,PRDM1,RERG,EGFR,MYLK,NR3C2,HID1,P2RY6,RAB25,ADAMTSL4,CAMK2N1,OLFML3,DZIP1L,ST3GAL1,SLC39A4,IP6K3,TCF7L1,MEF2C,TGFB2,ARHGEF17,ADAM33,SOX13,PLEKHA6,INHBB,IL17RE,SOD3,EPN3,MAPKAPK3,CLDN9,SLCO4A1,COL6A1,PCDHB16,MAGED2,MASP1,S100A3
85	RARG	182	Literature ChIP-seq,105;ARCHS4 Coexpression,95;Enrichr Queries,479;GTEx Coexpression,49	COL17A1,PTPRU,SERPINE2,PLXND1,SEMA3C,LPAR1,CWH43,PRDM1,AEBP1,ICAM1,RAB25,TRIM29,BLNK,EPS8L1,MAL2,PITX1,CPA4,JAG2,TGFB2,TCF7L1,TNFRSF9,GRHL3,TMPRSS11F,ANK1,CAMSAP3,TGFBR3,COL6A1,S100A3,NECTIN4,GAS7
86	IKZF1	182.7	Literature ChIP-seq,119;ARCHS4 Coexpression,304;ENCODE ChIP-seq,59;Enrichr Queries,410;ReMap ChIP-seq,14;GTEx Coexpression,190	EHF,GMFG,ITGB3,CITED4,ARRB1,ICAM5,STON2,PRDM1,SLC2A5,SLC4A3,TNF,CXCL2,ICAM1,DOCK11,SAMD14,RINL,RASSF2,ADAMTSL4,LEPR,BLNK,KIF21B,UPP1,SLC39A4,ARL11,MEF2C,MMP9,LAT2,DOK2,MAPKAPK3,TXLNB,S100A3,B4GALT6,GAS7,CSF1R,TNXB,SEMA3C,UNC93B1,SDC3,NOD2,HSD11B1,SV2A,INPP5D,S1PR1,ST3GAL5,LPXN,PIP5K1B,ASIC1,TNFSF15,TMCC2,GRAP
87	GLI3	182.7	ARCHS4 Coexpression,273;Enrichr Queries,208;GTEx Coexpression,67	TCF7L1,MEF2C,TGFB2,SEMA3C,SERPINE2,GMFG,ADAM33,LPAR1,ANK2,SORCS2,EGFR,MYLK,ROBO1,TGFBR3,TMEM98,OLFML3,COL6A1,PCDHB16,DZIP1L,MAGED2,SPRY1
88	SOX13	183.3	ARCHS4 Coexpression,88;Enrichr Queries,252;ReMap ChIP-seq,154;GTEx Coexpression,239	PTPRU,PLXND1,SERPINE2,CD82,AFP,PRDM1,RERG,EGFR,MYLK,HID1,ADAMTS4,TRIM29,CAMK2N1,INPP5D,PIP5K1B,TRIM66,RBBP8NL,TCF7L1,TGFB2,SEMA6A,ARHGEF17,TIE1,PLEKHA6,ARID3A,INHBB,ATP1B1,ANK1,TGFBR3,CAMSAP3,EPN3,MAPKAPK3,MMP15,CHDH,PLSCR4,SPRY1,NOTUM,SHANK2,KDM7A
89	IRF8	183.3	Literature ChIP-seq,121;ARCHS4 Coexpression,144;Enrichr Queries,280;GTEx Coexpression,188	CSF1R,TGFB2,CD93,UNC93B1,GMFG,PRDM1,TNF,CXCL2,MMP9,ICAM1,LAT2,P2RY6,RINL,RASSF2,INPP5D,STAB1,BLNK,LPXN,GRAP,XDH
90	EBF4	184	ARCHS4 Coexpression,219;Enrichr Queries,92;GTEx Coexpression,241	PTPRU,NDRG4,SERPINE2,CD82,PLXND1,SDC3,LPAR1,MYLK,HID1,CAMK2N1,ENPP2,TCF7L1,TGFB2,SEMA6A,ARHGEF17,ADAM33,INHBB,ANK1,SORCS2,SRCIN1,ARHGAP33,CAMSAP3,ARMCX4,MMP15,COL6A1,LIMS2,NGEF,MATN2
91	SOX8	186	ARCHS4 Coexpression,67;Enrichr Queries,197;GTEx Coexpression,294	NDRG4,GAL3ST1,SERPINE2,SDC3,LPAR1,CAMK2N1,SV2A,TSPAN7,ENPP2,ASIC1,TGFB2,SEMA6A,COBL,INHBB,SORCS2,SVIP,ANK1,SRCIN1,OLFM1,PCDHB16,COL6A1,ALDOC,LIMS2,MATN2,GAS7
92	HEY1	186.7	ARCHS4 Coexpression,298;Enrichr Queries,122;GTEx Coexpression,140	SERPINE2,SDC3,LPAR1,STC1,PRDM1,CXCL3,ICAM1,ROBO1,SYNPR,OLFML3,CAMK2N1,TSPAN7,S1PR1,ENPP2,HMGCLL1,ASIC1,MEF2C,TGFB2,ANK2,ACYP2,ATP1B1,TGFBR3,PRXL2A,KLHDC8A,PCDHB16,SPRY1,PTPN5
93	ELF3	186.8	ARCHS4 Coexpression,201;Enrichr Queries,488;ReMap ChIP-seq,6;GTEx Coexpression,52	SAMD5,COL17A1,EHF,UNC93B1,ITGB3,CITED4,CTSW,ARRB1,CXCL1,PRDM1,TNFRSF11A,CXCL3,CXCL2,CXCL5,ICAM1,HSD11B1,GOLGA7B,RAB25,CAMK2N1,MAL2,EPS8L1,UPP1,ST3GAL1,XDH,TGFB2,SLC37A1,PAQR5,SOX13,ANO9,GRHL3,INHBB,ATP1B1,OVOL2,EPN3,CLDN9,CLDN7,PCDHB16,SPRY1,S100A3,NECTIN4
94	HIVEP3	188	ARCHS4 Coexpression,185;Enrichr Queries,145;GTEx Coexpression,234	COL17A1,CSF1R,CD82,PLXND1,SATB1,LPAR1,CWH43,PRDM1,SLC2A5,TNF,ICAM1,GOLGA7B,TRIM29,STAB1,PDE4B,LPXN,KIF21B,ST3GAL1,RAP1GAP2,MEF2C,ANK1,SORCS2,CAMSAP3,TGFBR3,LAT2,PLCH2,NECTIN4,SHANK2,GAS7
95	ZNF385B	188	ARCHS4 Coexpression,25;Enrichr Queries,15;GTEx Coexpression,524	FHOD3,NDRG4,TNXB,SEMA3C,PRUNE2,LPAR1,OGDHL,EGFR,MYLK,ROBO1,NR3C2,CAMK2N1,TSPAN7,PDE4B,MAL2,PIP5K1B,CPA4,MEF2C,COBL,ANK2,ATP1B1,ANK1,OLFM1,RAB15,PCDHB16,SHANK2,NGEF,RAPGEF4,GAS7
96	POU6F1	189.3	ARCHS4 Coexpression,32;Enrichr Queries,70;GTEx Coexpression,466	NDRG4,SERPINE2,PLXND1,SATB1,SDC3,LPAR1,ARRB1,NR3C2,GOLGA7B,SAMD14,SV2A,CAMK2N1,S1PR1,KIF21B,ST3GAL1,ASIC1,RAP1GAP2,MEF2C,PLEKHA6,ANK2,ANK1,SRCIN1,TGFBR3,OLFM1,PCDHB16,PTPN5,NGEF,GAS7,RAPGEF4
97	GATA6	189.4	Literature ChIP-seq,59;ARCHS4 Coexpression,278;Enrichr Queries,178;ReMap ChIP-seq,57;GTEx Coexpression,375	FHOD3,EHF,CSF3,SERPINE2,CITED4,CTSW,ARRB1,PRDM1,STON2,SLC4A3,CXCL3,CXCL5,ICAM1,ROBO1,SCN5A,RBBP8NL,SLC39A4,EOMES,MEF2C,ARHGEF17,COBL,IL17RE,ATP1B1,SRCIN1,TGFBR3,EPN3,MAPKAPK3,CLDN9,MMP15,CLDN7,S100A3,KDM7A,SHANK2,MATN2,SAMD5,SEMA3C,LPAR1,TNFRSF11A,EGFR,HSD11B1,RAB25,CAMK2N1,MAL2,PIP5K1B,CPA4,IL33,TGFB2,NOS2,TNFSF15,PLEKHA6,VEGFC,ARID3A,TMEM98,KLHDC8A,PCDHB16,SPRY1
98	BHLHE22	190	ARCHS4 Coexpression,79;ReMap ChIP-seq,22;GTEx Coexpression,469	NDRG4,ANKRD33B,PLXND1,UNC93B1,ARRB1,AEBP1,SLC4A3,GOLGA7B,RAB44,SAMD14,P2RY6,RASSF2,ADAMTSL4,SV2A,BLNK,KIF21B,RBBP8NL,MEF2C,GPR35,ADAM33,ARID3A,ANK2,SRCIN1,BSPRY,LAT2,ARHGAP33,OLFM1,RAB15,CLDN9,SLCO4A1,S100A3,B4GALT6
99	TFAP2B	190.7	ARCHS4 Coexpression,274;Enrichr Queries,279;GTEx Coexpression,19	COL17A1,PTPRU,SEMA3C,LPAR1,CWH43,PRDM1,EGFR,ROBO1,GNG2,RAB25,TRIM29,SV2A,ENPP2,EPS8L1,MAL2,KIF21B,PITX1,CPA4,TGFB2,SEMA6A,GRHL3,ANK1,OVOL2,CAMSAP3,ARHGAP33,TLX3,PCDHB16,PLCH2,NECTIN4
100	HIVEP2	191.7	ARCHS4 Coexpression,117;Enrichr Queries,176;GTEx Coexpression,282	NDRG4,SERPINE2,SEMA3C,SATB1,LPAR1,PRDM1,EGFR,MTMR7,ICAM1,SAMD14,SV2A,TSPAN7,PDE4B,KIF21B,ST3GAL1,MEF2C,ANK2,ATP1B1,ANK1,RAB15,PCDHB16,B4GALT6,KDM7A,NGEF,GAS7,RAPGEF4
101	CAMTA1	193.3	ARCHS4 Coexpression,111;Enrichr Queries,264;GTEx Coexpression,205	NDRG4,LPAR1,MTMR7,ROBO1,SAMD14,SV2A,CAMK2N1,TSPAN7,PDE4B,KIF21B,HMGCLL1,ASIC1,RAP1GAP2,MEF2C,ANK2,ATP1B1,ANK1,SRCIN1,TGFBR3,OLFM1,PRXL2A,PCDHB16,SHANK2,GAS7,RAPGEF4
102	GATA2	193.8	Literature ChIP-seq,16;ARCHS4 Coexpression,441;ENCODE ChIP-seq,9;Enrichr Queries,391;ReMap ChIP-seq,81;GTEx Coexpression,225	EHF,CSF3,PLXND1,CD82,SERPINE2,GMFG,ITGB3,ARRB1,STON2,PRDM1,CXCL2,TNF,CXCL5,SLC6A4,MYLK,ICAM1,ADAMTS4,RAB44,SAMD14,RINL,STAB1,LEPR,UPP1,KIF21B,ARL11,MEF2C,CD93,DAPK2,SOX13,IL17RE,ATP1B1,ANK1,SORCS2,SRCIN1,OVOL2,TGFBR3,ARMCX4,DOK2,MAPKAPK3,PLSCR4,CLDN7,ABCG2,SAMD5,SEMA3C,SATB1,STC1,NOD1,ADRB2,EGFR,HSD11B1,INPP5D,S1PR1,ST3GAL5,LPXN,ST3GAL1,IP6K3,ASIC1,CPA4,JAG2,TGFB2,SLC37A1,TNFSF15,TIE1,ADAM33,PLEK…
103	TFAP2A	196.8	Literature ChIP-seq,124;ARCHS4 Coexpression,457;ENCODE ChIP-seq,66;Enrichr Queries,305;ReMap ChIP-seq,122;GTEx Coexpression,107	FHOD3,KCNK6,PTPRU,ANKRD33B,SERPINE2,CD82,GMFG,ITGB3,CITED4,CTSW,ARRB1,CWH43,PRDM1,STON2,ICAM1,SLC6A4,ADAMTS4,SAMD14,TRIM29,ADAMTSL4,ADAMTSL3,UPP1,PITX1,SLC39A4,TRIM66,ARL11,MEF2C,DAPK2,ARHGEF17,SOX13,COBL,IL17RE,ATP1B1,MMP9,DUSP27,EPN3,MAPKAPK3,CLDN9,SLCO4A1,MMP15,CLDN7,GAS7,COL17A1,CSF1R,NDRG4,SEMA3C,SATB1,RRAD,LPAR1,STC1,NOD2,EGFR,GNG2,RAB25,SV2A,EPS8L1,LPXN,CPA4,TGFB2,NOS2,CAMSAP3,PCDHB16,NECT…
104	ARNTL2	197.3	ARCHS4 Coexpression,140;Enrichr Queries,394;GTEx Coexpression,58	COL17A1,EHF,ECM1,ANKRD33B,CD82,SERPINE2,SEMA3C,LPAR1,CXCL1,PRDM1,EGFR,ICAM1,RAB25,TRIM29,BLNK,EPS8L1,MAL2,UPP1,PITX1,CPA4,TGFB2,VEGFC,GRHL3,TMPRSS11F,SLCO4A1,PCDHB16
105	MEF2C	198	ARCHS4 Coexpression,174;ENCODE ChIP-seq,33;Enrichr Queries,29;ReMap ChIP-seq,210;GTEx Coexpression,544	CSF1R,ANKRD33B,SERPINE2,SATB1,LPAR1,NOD2,PRDM1,SLC2A5,TNF,ICAM1,MYLK,RAB44,RASSF2,GNG2,ADAMTSL4,BLNK,ENPP2,PDE4B,S1PR1,LPXN,TGFB2,CD93,ACYP2,ANK2,ATP1B1,ANK1,DUSP27,TGFBR3,LAT2,OLFM1,TXLNB,PCDHB16,RAPSN,GAS7,RAPGEF4
106	IRX3	198.3	ARCHS4 Coexpression,14;Enrichr Queries,496;GTEx Coexpression,85	COL17A1,PTPRU,SERPINE2,SEMA3C,CITED4,LPAR1,CWH43,EGFR,MYLK,HID1,RAB25,TRIM29,CAMK2N1,EPS8L1,PITX1,RBBP8NL,CPA4,JAG2,TGFB2,INHBB,IL17RE,ATP1B1,OVOL2,CAMSAP3,TGFBR3,EPN3,PCDHB16,COL6A1,NECTIN4
107	RORA	199	ARCHS4 Coexpression,403;Enrichr Queries,13;GTEx Coexpression,181	COL17A1,SERPINE2,SATB1,LPAR1,CWH43,PRDM1,EGFR,MYLK,ROBO1,NR3C2,TRIM29,ENPP2,PDE4B,S1PR1,ST3GAL1,CPA4,MEF2C,TGFB2,ANK2,IL17RE,ANK1,CAMSAP3,TGFBR3,PCDHB16,SPRY1,ALDOC,NECTIN4,KDM7A,GAS7
108	FOXA1	200.5	Literature ChIP-seq,9;ARCHS4 Coexpression,61;ENCODE ChIP-seq,45;Enrichr Queries,173;ReMap ChIP-seq,147;GTEx Coexpression,768	EHF,SERPINE2,ARRB1,PRDM1,STON2,CXCL3,SLC2A5,RERG,CXCL5,HID1,DOCK11,SYNPR,BLNK,ENPP2,PITX1,RBBP8NL,SOX13,COBL,ATP1B1,SORCS2,TMPRSS11F,OVOL2,EPN3,TGFBR3,CLDN7,KDM7A,MATN2,RAPGEF4,SAMD5,SEMA3C,UNC93B1,LPAR1,STC1,NOD1,ADRB2,EGFR,RAB25,CAMK2N1,MAL2,LPXN,TRPM6,XDH,IP6K3,CPA4,ASIC1,IL33,TGFB2,SLC37A1,NOS2,TNFSF15,PLEKHA6,VEGFC,INHBB,GRHL3,CAMSAP3,TMEM98,KLHDC8A,PCDHB16,SPRY1,MAGED2
109	OVOL2	201.3	ARCHS4 Coexpression,326;Enrichr Queries,167;ReMap ChIP-seq,295;GTEx Coexpression,17	COL17A1,EHF,SERPINE2,SATB1,LPAR1,CWH43,RAB25,TRIM29,CAMK2N1,EPS8L1,MAL2,RBBP8NL,EOMES,SEMA6A,ANO9,COBL,IL17RE,BSPRY,CAMSAP3,EPN3,OLFM1,CLDN7,PCDHB16,NECTIN4
110	TEF	202.7	ARCHS4 Coexpression,42;Enrichr Queries,299;GTEx Coexpression,267	NDRG4,MEF2C,SERPINE2,COBL,ANK2,OGDHL,ATP1B1,ANK1,SRCIN1,GOLGA7B,TGFBR3,OLFM1,SAMD14,SV2A,CAMK2N1,TSPAN7,PCDHB16,ENPP2,PDE4B,ALDOC,NGEF,ASIC1,GAS7,RAPGEF4
111	PBX3	203.8	ARCHS4 Coexpression,263;ENCODE ChIP-seq,73;Enrichr Queries,168;ReMap ChIP-seq,193;GTEx Coexpression,322	ANKRD33B,SERPINE2,CD82,SEMA3C,SATB1,LPAR1,CTSW,ICAM5,PRDM1,SLC4A3,TNF,MYLK,ICAM1,ROBO1,NR3C2,ADAMTS4,RAB44,SAMD14,GNG2,ADAMTSL4,CAMK2N1,OLFML3,DZIP1L,ST3GAL5,LPXN,KIF21B,CPA4,JAG2,MEF2C,SEMA6A,VEGFC,PLEKHA6,ARID3A,ANK2,ATP1B1,TGFBR3,ARHGAP33,ARMCX4,OLFM1,TLX3,KLHDC8A,CLDN7,PCDHB16,SPRY1,TMCC2,LIMS2
112	PRDM1	203.8	ARCHS4 Coexpression,506;ENCODE ChIP-seq,41;Enrichr Queries,295;ReMap ChIP-seq,54;GTEx Coexpression,123	EHF,ECM1,ANKRD33B,CD82,SERPINE2,GMFG,CITED4,ARRB1,NOD1,CXCL1,CTSW,NOD2,ADRB2,ICAM5,STON2,CXCL2,EGFR,ICAM1,HSD11B1,RAB25,PDE4B,S1PR1,EPS8L1,MAL2,LPXN,UPP1,PITX1,CPA4,IL33,MEF2C,SEMA6A,SLC37A1,PAQR5,TNFSF15,ARHGEF17,TNFRSF9,GRHL3,KCNAB1,TMPRSS11F,MMP9,BMP6,COQ3,MAPKAPK3,COL6A1,SPRY1,OCIAD2,KDM7A
113	SP7	205.3	ARCHS4 Coexpression,106;Enrichr Queries,89;GTEx Coexpression,421	GAL3ST1,SERPINE2,LPAR1,PRDM1,AEBP1,RERG,PHEX,ADAMTSL4,OLFML3,ENPP2,RBM11,CPA4,JAG2,MEF2C,TGFB2,SEMA6A,SORCS2,ANK1,MMP9,ARHGAP33,MMP13,COL6A1,SPRY1,NOTUM,NGEF,MATN2
114	MAF	208.3	ARCHS4 Coexpression,386;Enrichr Queries,83;ReMap ChIP-seq,248;GTEx Coexpression,116	COL17A1,CSF1R,SERPINE2,SEMA3C,SATB1,LPAR1,CTSW,CWH43,PRDM1,EGFR,MYLK,ICAM1,SAMD14,TRIM29,OLFML3,STAB1,ENPP2,S1PR1,SLC39A4,CPA4,JAG2,MEF2C,TGFB2,TNFRSF9,ANO9,ARID3A,IL17RE,ATP1B1,CAMSAP3,TGFBR3,MAPKAPK3,CLDN9,SLCO4A1,PCDHB16,NECTIN4,GAS7
115	STAT5A	208.7	Literature ChIP-seq,10;ARCHS4 Coexpression,357;ENCODE ChIP-seq,61;Enrichr Queries,325;ReMap ChIP-seq,223;GTEx Coexpression,276	KCNK6,CD82,GMFG,CITED4,CTSW,CXCL1,ICAM5,STON2,PRDM1,TNF,CXCL2,ICAM1,DOCK11,SAMD14,ADAMTSL4,ADAMTSL3,PDE4B,SEMA6A,CD93,IL17RE,TMPRSS11F,TGFBR3,LAT2,SLC7A4,MAPKAPK3,TXLNB,CHDH,CLDN7,ALDOC,NGEF,GAS7,CSF1R,SEMA3C,UNC93B1,STC1,NOD1,TNFRSF11A,NOD2,EGFR,RAB25,INPP5D,HMGCLL1,XDH,IL33,SLC37A1,TNFSF15,TNFRSF9,PLEKHA6,INHBB,GRHL3,BMP6,FABP4,PRXL2A
116	ETS1	211.2	Literature ChIP-seq,156;ARCHS4 Coexpression,444;ENCODE ChIP-seq,16;Enrichr Queries,388;ReMap ChIP-seq,218;GTEx Coexpression,45	KCNK6,EHF,ANKRD33B,PLXND1,SERPINE2,CD82,ITGB3,CITED4,CTSW,ARRB1,PRDM1,ICAM5,SLC2A5,TNF,CXCL5,ICAM1,MYLK,ADAMTS4,DOCK11,SAMD14,RINL,PDE4B,KIF21B,UPP1,MEF2C,CD93,TGFBR3,DOK2,CLDN9,CLDN7,KDM7A,SATB1,UNC93B1,NOD1,EGFR,INPP5D,S1PR1,ST3GAL5,ST3GAL1,SLC37A1,TIE1,VEGFC,PLEKHA6,ARID3A,PPBP,BMP6,SELP,GRAP
117	PURG	211.5	ARCHS4 Coexpression,227;GTEx Coexpression,196	GOLGA7B,OLFM1,SAMD14,NDRG4,GNG2,SV2A,TSPAN7,ANK2,ALDOC,ASIC1,ROBO1
118	ELK3	212.3	Literature ChIP-seq,50;ARCHS4 Coexpression,200;Enrichr Queries,383;GTEx Coexpression,216	KCNK6,ECM1,CSF3,NDRG4,TNXB,PLXND1,SERPINE2,SEMA3C,ITGB3,SDC3,LPAR1,CTSW,ARRB1,PRDM1,ICAM5,EGFR,ICAM1,MYLK,GLIPR1,OLFML3,ADAMTSL4,INPP5D,STAB1,PDE4B,S1PR1,EPS8L1,KIF21B,ST3GAL1,SLC39A4,MEF2C,TGFB2,CD93,TIE1,ARHGEF17,SOX13,VEGFC,ACYP2,INHBB,PPBP,BMP6,SELP,TGFBR3,DOK2,TMEM98,SPRY1,CHST3
119	STAT4	212.5	Literature ChIP-seq,34;ARCHS4 Coexpression,289;Enrichr Queries,26;GTEx Coexpression,501	SERPINE2,CD82,SATB1,GMFG,CTSW,CXCL1,PRDM1,NOD2,TNF,CXCL2,ICAM1,KLK6,GLIPR1,RASSF2,SV2A,INPP5D,PDE4B,S1PR1,LPXN,KIF21B,TRPM6,SLC39A4,CPA4,EOMES,P2RY12,MEF2C,TNFRSF9,ARID3A,MMP9,OVOL2,SLC7A4,TGFBR3,COQ3,DOK2,MAPKAPK3,GRAP
120	SOX9	212.8	Literature ChIP-seq,21;ARCHS4 Coexpression,128;Enrichr Queries,477;ReMap ChIP-seq,34;GTEx Coexpression,404	KCNK6,PTPRU,EHF,ECM1,SERPINE2,GMFG,CTSW,OGDHL,STON2,ROBO1,DMBX1,RINL,TRIM29,ADAMTSL4,PDE4B,RBBP8NL,SLC39A4,GPR35,DAPK2,ANO9,ATP1B1,ANK1,MAPKAPK3,CLDN9,SLCO4A1,CHDH,CLDN7,COL6A1,ALDOC,S100A3,CHST3,MATN2,RAPGEF4,SAMD5,COL17A1,SEMA3C,UNC93B1,SDC3,LPAR1,STC1,EGFR,CAMK2N1,INPP5D,TSPAN7,ST3GAL1,XDH,ASIC1,IL33,TGFB2,PLEKHA6,ARID3A,INHBB,SYT17,ARHGAP33,KLHDC8A,PCDHB16,NOTUM,GRAP
121	SETBP1	213.3	ARCHS4 Coexpression,474;Enrichr Queries,72;GTEx Coexpression,94	SEMA3C,SATB1,PRUNE2,LPAR1,PRDM1,BICD1,RERG,EGFR,MYLK,ROBO1,NR3C2,GNG2,ADAMTSL3,ENPP2,PDE4B,ST3GAL1,TCF7L1,MEF2C,TGFB2,SEMA6A,ARHGEF17,SOX13,ANK2,SOD3,ANK1,TGFBR3,PCDHB16,LIMS2,GAS7
122	HEYL	216	ARCHS4 Coexpression,93;Enrichr Queries,146;GTEx Coexpression,409	ECM1,SERPINE2,PLXND1,PRUNE2,LPAR1,AEBP1,MYLK,OLFML3,ADAMTSL3,S1PR1,SCN5A,IP6K3,MEF2C,TGFB2,ARHGEF17,SOD3,SORCS2,DUSP27,TGFBR3,PCDHB16,COL6A1,SPRY1,RAPSN,CHST3,GAS7
123	SOX10	216.3	ARCHS4 Coexpression,225;Enrichr Queries,229;ReMap ChIP-seq,191;GTEx Coexpression,220	PTPRU,GAL3ST1,SERPINE2,CD82,ITGB3,SDC3,PRUNE2,LPAR1,TNFRSF11A,AEBP1,BICD1,EGFR,MYLK,GOLGA7B,P2RY6,TSPAN7,ENPP2,ST3GAL5,RBM11,MEF2C,TGFB2,TCF7L1,SEMA6A,SORCS2,SVIP,BSPRY,RAB15,MMP15,PLSCR4,TMCC2,ALDOC,LIMS2,MATN2,GAS7
124	JAZF1	218	ARCHS4 Coexpression,234;Enrichr Queries,35;GTEx Coexpression,385	SERPINE2,SATB1,PRUNE2,LPAR1,PRDM1,RERG,MYLK,ICAM1,ROBO1,GNG2,RASSF2,OLFML3,PDE4B,RAP1GAP2,MEF2C,TGFB2,ANK2,ATP1B1,ANK1,OVOL2,TGFBR3,PCDHB16,TMCC2,LIMS2,KDM7A,GAS7
125	TSHZ2	219.3	ARCHS4 Coexpression,588;Enrichr Queries,61;GTEx Coexpression,9	TNXB,PLXND1,SEMA3C,SERPINE2,SATB1,LPAR1,RERG,EGFR,MYLK,ROBO1,ADAMTS4,ADAMTSL3,ENPP2,TCF7L1,MEF2C,TGFB2,TIE1,VEGFC,INHBB,ANK2,ANK1,BMP6,TGFBR3,FABP4,PLSCR4,PCDHB16,COL6A1,SPRY1,MATN2,GAS7
126	ZEB1	219.6	ARCHS4 Coexpression,359;ENCODE ChIP-seq,40;Enrichr Queries,304;ReMap ChIP-seq,108;GTEx Coexpression,287	SEMA3C,SERPINE2,SATB1,PRUNE2,LPAR1,CTSW,ICAM5,PRDM1,TNF,EGFR,MYLK,ICAM1,SAMD14,RAB25,OLFML3,PDE4B,S1PR1,MAL2,SLC39A4,LRRC8E,MEF2C,TGFB2,ANO9,ARID3A,ANK2,IL17RE,TGFBR3,CLDN9,SLCO4A1,COL6A1,CLDN7,NOTUM,LIMS2,PAOX,CHST3
127	ZNF488	220.5	ARCHS4 Coexpression,167;Enrichr Queries,274	TGFB2,NDRG4,SERPINE2,SEMA3C,LPAR1,COBL,GRHL3,OGDHL,ANK1,SRCIN1,EGFR,KLK6,TGFBR3,OLFM1,SV2A,PCDHB16,NGEF,MATN2,CPA4
128	LMX1B	221.7	ARCHS4 Coexpression,189;Enrichr Queries,283;GTEx Coexpression,193	COL17A1,PTPRU,CITED4,LPAR1,PRDM1,EGFR,RERG,ROBO1,HID1,TRIM29,KIF21B,PITX1,RBBP8NL,JAG2,SEMA6A,INHBB,ANK1,SORCS2,SRCIN1,OVOL2,CAMSAP3,EPN3,OLFM1,TLX3,NECTIN4,SHANK2
129	KLF4	223.6	Literature ChIP-seq,66;ARCHS4 Coexpression,323;Enrichr Queries,482;ReMap ChIP-seq,139;GTEx Coexpression,108	FHOD3,PTPRU,KCNK6,SERPINE2,CD82,CTSW,CXCL1,CWH43,PRDM1,CXCL2,RERG,ICAM1,DMBX1,TRIM29,KIF21B,PITX1,SLC39A4,EOMES,CD93,ANO9,COBL,IL17RE,ATP1B1,SORCS2,DUSP27,TGFBR3,CLDN9,SLCO4A1,MMP15,CLDN7,COL6A1,S100A3,COL17A1,SEMA3C,UNC93B1,LPAR1,ADRB2,NOD2,TNFRSF11A,EGFR,RAB25,PIP5K1B,LRRC8E,CPA4,TGFB2,VEGFC,ARID3A,INHBB,CAMSAP3,COQ3,TLX3,PCDHB16,NECTIN4
130	PAX5	225	ARCHS4 Coexpression,276;ENCODE ChIP-seq,70;Enrichr Queries,100;ReMap ChIP-seq,184;GTEx Coexpression,495	ANKRD33B,SATB1,UNC93B1,LPAR1,CTSW,ICAM5,PRDM1,TNF,EGFR,ICAM1,ROBO1,RAB44,SAMD14,RINL,INPP5D,BLNK,PDE4B,S1PR1,LPXN,CPA4,EOMES,MEF2C,TCF7L1,SLC37A1,ARID3A,ANK1,MMP9,LAT2,CLDN7,GRAP,NOTUM,SHANK2,CHST3
131	EBF2	225.5	ARCHS4 Coexpression,287;GTEx Coexpression,164	TCF7L1,TNXB,PLXND1,TIE1,SOX13,ANK2,BICD1,ROBO1,GNG2,KLHDC8A,PLSCR4,SPRY1,MATN2,ASIC1
132	ETV3L	226.3	ARCHS4 Coexpression,53;Enrichr Queries,22;GTEx Coexpression,604	CSF3,ANKRD33B,CD82,SEMA3C,RRAD,ITGB3,CITED4,LPAR1,CXCL1,ICAM5,PRDM1,CXCL3,TNF,CXCL2,ICAM1,BLNK,PDE4B,LPXN,UPP1,TNFSF15,TNFRSF9,MMP9,BMP6,SLCO4A1,PCDHB16,TMCC2,PLCH2,MATN2
133	ATOH7	227.7	ARCHS4 Coexpression,192;Enrichr Queries,282;GTEx Coexpression,209	TGFB2,LPAR1,ANK2,OGDHL,INHBB,PRDM1,TNFRSF11A,ANK1,SORCS2,TNF,GOLGA7B,OLFM1,SAMD14,GNG2,TMEM98,CAMK2N1,SV2A,RAB15,KLHDC8A,PCDHB16,PIP5K1B,KIF21B,CHST3,CPA4
134	TFEC	228.3	ARCHS4 Coexpression,94;Enrichr Queries,342;GTEx Coexpression,249	CSF1R,MEF2C,CD93,UNC93B1,GMFG,PRDM1,CXCL3,MMP9,TNF,ICAM1,GLIPR1,P2RY6,INPP5D,STAB1,PDE4B,BLNK,LPXN,GSAP,CPA4
135	CC2D1A	228.5	ARCHS4 Coexpression,394;GTEx Coexpression,63	GOLGA7B,CAMSAP3,JAG2,SLC37A1,CLDN7,ANO9,PLEKHA6,PLCH2,IL17RE,OVOL2,HID1
136	LYL1	229.4	Literature ChIP-seq,82;ARCHS4 Coexpression,317;Enrichr Queries,271;ReMap ChIP-seq,1;GTEx Coexpression,476	CSF1R,CD82,PLXND1,UNC93B1,SATB1,GMFG,ITGB3,CITED4,ARRB1,ICAM5,NOD2,ADRB2,ICAM1,ADAMTS4,RAB44,SAMD14,RASSF2,GNG2,INPP5D,STAB1,BLNK,S1PR1,LPXN,KIF21B,UPP1,IP6K3,ASIC1,RAP1GAP2,ARL11,MEF2C,SLC37A1,CD93,ARID3A,PPBP,MMP9,ANK1,LAT2,SELP,DOK2,MAPKAPK3,TXLNB,SLCO4A1,CLDN7,TMCC2,NECTIN4
137	NFATC4	230	ARCHS4 Coexpression,119;Enrichr Queries,324;GTEx Coexpression,247	TCF7L1,TGFB2,SERPINE2,SATB1,ARHGEF17,ADAM33,LPAR1,VEGFC,AEBP1,EGFR,MYLK,ICAM1,TGFBR3,ARMCX4,OLFML3,COL6A1,ENPP2,ALDOC,SPRY1,LIMS2,CHST3
138	EGR3	230.7	ARCHS4 Coexpression,453;Enrichr Queries,42;GTEx Coexpression,197	COL17A1,CSF1R,SERPINE2,LPAR1,STC1,CXCL1,CWH43,PRDM1,ADRB2,SLC2A5,CXCL2,TNF,EGFR,ICAM1,TRIM29,CAMK2N1,ENPP2,PDE4B,CPA4,P2RY12,MEF2C,IL17RE,ATP1B1,MMP9,CAMSAP3,TGFBR3,PCDHB16,SPRY1,NECTIN4,GAS7
139	PITX1	231.7	ARCHS4 Coexpression,56;Enrichr Queries,561;GTEx Coexpression,78	SAMD5,JAG2,EHF,ECM1,SERPINE2,GPR35,SDC3,LPAR1,GRHL3,ARID3A,PRDM1,TMPRSS11F,MMP9,EGFR,EPN3,RAB25,TRIM29,PCDHB16,EPS8L1,MAL2,ST3GAL1,RBBP8NL,CPA4
140	SATB2	232	ARCHS4 Coexpression,422;Enrichr Queries,80;GTEx Coexpression,194	SERPINE2,SEMA3C,SATB1,LPAR1,TNFRSF11A,EGFR,NR3C2,ROBO1,CAMK2N1,PDE4B,TRPM6,ST3GAL1,SLC39A4,MEF2C,TGFB2,SLC37A1,SEMA6A,PAQR5,GPR35,COBL,ANK2,ANK1,CLDN7,PCDHB16,SHANK2,RAPGEF4
141	TEAD3	233	ARCHS4 Coexpression,228;Enrichr Queries,368;GTEx Coexpression,103	PTPRU,TCF7L1,TGFB2,PLXND1,SEMA3C,ARHGEF17,PRUNE2,ADAM33,SOX13,LPAR1,AEBP1,SOD3,EGFR,MYLK,MMP15,ADAMTSL3,COL6A1,PCDHB16,HMCN2,EPS8L1,LIMS2,RBBP8NL
142	ZNF536	236	ARCHS4 Coexpression,281;Enrichr Queries,187;GTEx Coexpression,240	MEF2C,TGFB2,NDRG4,GAL3ST1,SEMA6A,PRUNE2,LPAR1,COBL,ANK2,SORCS2,SVIP,ANK1,SRCIN1,MTMR7,ROBO1,OLFM1,GNG2,SV2A,PCDHB16,ENPP2,SHANK2,RBM11,GAS7,MATN2
143	FOXO1	236.2	Literature ChIP-seq,75;ARCHS4 Coexpression,421;Enrichr Queries,132;ReMap ChIP-seq,79;GTEx Coexpression,474	FHOD3,PTPRU,SERPINE2,CD82,GMFG,ITGB3,CTSW,PRDM1,SLC4A3,BICD1,PHEX,MYLK,ICAM1,SLC6A4,ADAMTS4,DOCK11,RAB44,SAMD14,RASSF2,ADAMTSL4,LEPR,PDE4B,MEF2C,CD93,SOX13,ATP1B1,SRCIN1,MMP9,TGFBR3,TXLNB,MAPKAPK3,SLCO4A1,PLSCR4,MASP1,S100A3,RAPSN,KDM7A,PAOX,SAMD5,CSF1R,SATB1,LPAR1,AEBP1,ADRB2,EGFR,RAB25,INPP5D,S1PR1,ST3GAL1,IP6K3,P2RY12,TGFB2,TCF7L1,ARID3A,SELP,SPRY1
144	RARB	236.3	Literature ChIP-seq,95;ARCHS4 Coexpression,417;Enrichr Queries,30;GTEx Coexpression,403	CSF3,SERPINE2,SEMA3C,RRAD,SATB1,GMFG,ITGB3,PRUNE2,LPAR1,AEBP1,CXCL2,EGFR,MYLK,ROBO1,HSD11B1,RAB44,TRIM29,ENPP2,PDE4B,LEPR,ST3GAL1,MEF2C,TGFB2,SEMA6A,ARHGEF17,RANBP17,KCNAB1,ANK2,ANK1,SORCS2,SRCIN1,MMP9,SYT17,TGFBR3,LAT2,TMEM98,KLHDC8A,CHDH,PCDHB16,SPRY1,NOTUM,PTPN5,LIMS2,MATN2,GAS7
145	POU3F1	236.8	Literature ChIP-seq,102;ARCHS4 Coexpression,366;Enrichr Queries,207;GTEx Coexpression,272	COL17A1,PTPRU,LPAR1,OGDHL,CWH43,PRDM1,EGFR,GNG2,TRIM29,CAMK2N1,SV2A,OLFML3,TSPAN7,ENPP2,PDE4B,CPA4,ASIC1,EOMES,JAG2,TGFB2,TCF7L1,SEMA6A,PLEKHA6,INHBB,ANK2,ARID3A,ANK1,SORCS2,CAMSAP3,ARHGAP33,OLFM1,COQ3,TLX3,SLCO4A1,MASP1,NECTIN4,SHANK2,GAS7,PAPPA2
146	MKX	238.7	ARCHS4 Coexpression,48;Enrichr Queries,292;GTEx Coexpression,376	FHOD3,MEF2C,TGFB2,SEMA6A,SERPINE2,SEMA3C,ARHGEF17,PRUNE2,LPAR1,ADAM33,VEGFC,AEBP1,SOD3,RERG,MYLK,CAMK2N1,COL6A1,PCDHB16,MASP1,MATN2,CPA4,CHST3
147	ETV1	238.8	ARCHS4 Coexpression,158;Enrichr Queries,23;ReMap ChIP-seq,182;GTEx Coexpression,592	NDRG4,SERPINE2,SEMA3C,SATB1,SDC3,PRUNE2,LPAR1,CTSW,PRDM1,EGFR,MYLK,ROBO1,SAMD14,RINL,GNG2,SV2A,ENPP2,PDE4B,ST3GAL5,ST3GAL1,SLC39A4,MEF2C,TGFB2,SEMA6A,ARID3A,ANK2,ANK1,TLX3,MAPKAPK3,CLDN9,SLCO4A1,MMP15,KLHDC8A,CLDN7,PCDHB16,SPRY1,NOTUM,GAS7
148	ZNF385D	239	ARCHS4 Coexpression,115;Enrichr Queries,347;GTEx Coexpression,255	NDRG4,SEMA3C,ITGB3,PRUNE2,LPAR1,AEBP1,MYLK,ROBO1,NR3C2,GLIPR1,ADAMTSL3,PDE4B,CPA4,MEF2C,ARHGEF17,ANK2,KCNAB1,PPBP,SOD3,TGFBR3,SELP,PLSCR4,PCDHB16,ALDOC,SHANK2
149	ARNT2	241.3	ARCHS4 Coexpression,45;Enrichr Queries,7;GTEx Coexpression,672	FHOD3,NDRG4,SERPINE2,SEMA3C,LPAR1,ICAM5,EGFR,MYLK,ROBO1,CAMK2N1,SV2A,TSPAN7,ENPP2,PDE4B,ASIC1,RAP1GAP2,MEF2C,TGFB2,ANK2,ATP1B1,ANK1,SRCIN1,OLFM1,PCDHB16,PTPN5,NGEF,MATN2,GAS7,RAPGEF4
150	NFIA	245.3	ARCHS4 Coexpression,435;Enrichr Queries,57;GTEx Coexpression,244	SERPINE2,SEMA3C,PRUNE2,LPAR1,BICD1,EGFR,MYLK,ROBO1,ADAMTSL3,PDE4B,S1PR1,TCF7L1,MEF2C,TGFB2,SEMA6A,ARHGEF17,ARID3A,ANK2,ATP1B1,SOD3,ANK1,TGFBR3,PCDHB16,SPRY1,MASP1,LIMS2,SHANK2,GAS7
151	TCF7	246.4	Literature ChIP-seq,38;ARCHS4 Coexpression,554;Enrichr Queries,268;ReMap ChIP-seq,190;GTEx Coexpression,182	ECM1,TNXB,SERPINE2,CD82,PLXND1,SATB1,UNC93B1,SDC3,CTSW,OGDHL,PRDM1,STON2,ICAM1,ADAMTS4,RINL,RAB25,ADAMTSL4,INPP5D,STAB1,BLNK,S1PR1,LPXN,KIF21B,ST3GAL1,EOMES,JAG2,RAP1GAP2,MEF2C,SEMA6A,TNFRSF9,DAPK2,SOX13,GRHL3,ARID3A,ATP1B1,ANK1,SRCIN1,LAT2,TGFBR3,DOK2,TXLNB,SLCO4A1,CLDN7,SPRY1,GRAP,PLCH2,KDM7A,GAS7
152	BCL11B	246.8	Literature ChIP-seq,161;ARCHS4 Coexpression,433;Enrichr Queries,134;GTEx Coexpression,259	COL17A1,SATB1,LPAR1,CWH43,PRDM1,ROBO1,DOCK11,GNG2,TRIM29,CAMK2N1,KIF21B,CPA4,EOMES,RAP1GAP2,MEF2C,IL17RE,ATP1B1,ANK1,CAMSAP3,TGFBR3,OLFM1,NECTIN4,SHANK2,KDM7A,GAS7
153	HOXB5	247.3	ARCHS4 Coexpression,177;Enrichr Queries,297;GTEx Coexpression,268	ECM1,SERPINE2,SEMA3C,LPAR1,TNFRSF11A,PRDM1,MYLK,OLFML3,CAMK2N1,TRPM6,PITX1,SLC39A4,CPA4,MEF2C,TGFB2,PAQR5,GPR35,ARHGEF17,ANO9,VEGFC,ATP1B1,TGFBR3,CLDN7,PCDHB16,COL6A1,S100A3
154	IRF5	247.7	ARCHS4 Coexpression,145;Enrichr Queries,510;GTEx Coexpression,88	CSF1R,CD82,UNC93B1,ARID3A,PRDM1,NOD2,TNF,CXCL2,MMP9,ICAM1,LAT2,P2RY6,RINL,INPP5D,STAB1,BLNK,LPXN,GRAP
155	NPAS2	249	ARCHS4 Coexpression,696;Enrichr Queries,48;GTEx Coexpression,3	EHF,ECM1,SERPINE2,PLXND1,SEMA3C,ITGB3,LPAR1,STC1,CWH43,EGFR,MYLK,ICAM1,RAB25,TRIM29,CAMK2N1,PDE4B,EPS8L1,MAL2,PITX1,ST3GAL1,RBBP8NL,MEF2C,TGFB2,GRHL3,TMPRSS11F,ANK1,OVOL2,CAMSAP3,EPN3,PCDHB16,COL6A1,NECTIN4,NGEF
156	KLF12	249.7	ARCHS4 Coexpression,246;Enrichr Queries,195;GTEx Coexpression,308	SATB1,LPAR1,EGFR,ROBO1,NR3C2,DOCK11,GNG2,RAB25,ADAMTSL3,PDE4B,S1PR1,MAL2,KIF21B,ST3GAL1,MEF2C,ARHGEF17,ANK2,ATP1B1,ANK1,OVOL2,CAMSAP3,TGFBR3,PCDHB16,KDM7A,GAS7
157	VDR	252.4	Literature ChIP-seq,73;ARCHS4 Coexpression,477;Enrichr Queries,493;ReMap ChIP-seq,185;GTEx Coexpression,34	COL17A1,EHF,SERPINE2,CD82,LPAR1,CTSW,CWH43,TNFRSF11A,PRDM1,EGFR,MYLK,ICAM1,HSD11B1,RAB44,RAB25,TRIM29,UPP1,ST3GAL1,XDH,SLC39A4,SLC37A1,GPR35,ARHGEF17,ANO9,ARID3A,IL17RE,ATP1B1,MMP9,SORCS2,LAT2,CLDN9,SLCO4A1,CLDN7,PCDHB16,S100A3,NECTIN4,GAS7
158	FOXP1	252.8	Literature ChIP-seq,91;ARCHS4 Coexpression,556;Enrichr Queries,259;ReMap ChIP-seq,243;GTEx Coexpression,115	SATB1,PRUNE2,LPAR1,CTSW,PRDM1,EGFR,MYLK,ROBO1,RAB25,ADAMTSL4,ADAMTSL3,PDE4B,LPXN,IL33,TCF7L1,MEF2C,SLC37A1,GPR35,ARHGEF17,ADAM33,COBL,ARID3A,ANK2,ACYP2,ATP1B1,SOD3,ANK1,TGFBR3,CLDN9,CLDN7,LIMS2,GAS7
159	NFIB	254.3	Literature ChIP-seq,99;ARCHS4 Coexpression,579;Enrichr Queries,240;GTEx Coexpression,99	EHF,TNXB,PLXND1,SERPINE2,SEMA3C,LPAR1,BICD1,EGFR,MYLK,ROBO1,ADAMTS4,CAMK2N1,ADAMTSL4,ENPP2,KIF21B,TCF7L1,MEF2C,TGFB2,SEMA6A,TNFSF15,TIE1,SOX13,PLEKHA6,ARID3A,ANK2,ATP1B1,TGFBR3,PLSCR4,PCDHB16,SPRY1,SHANK2
160	ZNF792	254.7	ARCHS4 Coexpression,183;Enrichr Queries,480;GTEx Coexpression,101	PLXND1,CD93,SERPINE2,SATB1,TIE1,ITGB3,ARRB1,ARID3A,PRDM1,PPBP,BMP6,ICAM1,SELP,ARHGAP33,DOCK11,PCDHB16,S1PR1,PDE4B,SPRY1,GRAP,UPP1,KDM7A,CPA4
161	HLF	255	ARCHS4 Coexpression,9;Enrichr Queries,33;GTEx Coexpression,723	NDRG4,SERPINE2,SATB1,PRUNE2,LPAR1,OGDHL,MYLK,NR3C2,CAMK2N1,SV2A,TSPAN7,ENPP2,S1PR1,IL33,MEF2C,COBL,ANK2,ATP1B1,ANK1,SRCIN1,TGFBR3,OLFM1,CHDH,PCDHB16,SPRY1,NOTUM,SHANK2,NGEF,MATN2,GAS7,RAPGEF4
162	NFATC2	256	ARCHS4 Coexpression,247;Enrichr Queries,62;GTEx Coexpression,459	CSF1R,SERPINE2,CD82,UNC93B1,SATB1,ITGB3,GMFG,LPAR1,CTSW,PRDM1,EGFR,ICAM1,DOCK11,RASSF2,INPP5D,PDE4B,S1PR1,MEF2C,TGFB2,ANK1,TGFBR3,DOK2,GSAP,KDM7A,GAS7
163	ISL1	257.3	ARCHS4 Coexpression,346;Enrichr Queries,119;GTEx Coexpression,307	SAMD5,SERPINE2,SATB1,LPAR1,PRDM1,MYLK,ROBO1,MTMR7,CAMK2N1,ENPP2,PITX1,HMGCLL1,CPA4,RAP1GAP2,MEF2C,TGFB2,SEMA6A,ADAM33,COBL,ATP1B1,EPN3,ARMCX4,OLFM1,PCDHB16,MASP1,MATN2
164	ZBTB18	257.5	ARCHS4 Coexpression,17;GTEx Coexpression,498	NDRG4,MEF2C,ANK2,SRCIN1,GOLGA7B,OLFM1,SAMD14,RASSF2,TLX3,CAMK2N1,SV2A,NGEF,GAS7,RAPGEF4
165	NFE2L2	257.8	Literature ChIP-seq,44;ARCHS4 Coexpression,193;Enrichr Queries,877;ReMap ChIP-seq,161;GTEx Coexpression,14	EHF,ECM1,SERPINE2,CTSW,CWH43,ICAM5,TNF,CXCL5,ICAM1,HID1,ADAMTS4,RINL,TRIM29,ADAMTSL4,PDE4B,PITX1,RBBP8NL,SLC39A4,SEMA6A,SOX13,KCNAB1,ATP1B1,TMPRSS11F,EPN3,TXLNB,CLDN9,CLDN7,GSAP,S100A3,MATN2,SAMD5,SATB1,EGFR,RAB25,SV2A,EPS8L1,MAL2,ST3GAL1,IL33,TGFB2,VEGFC,GRHL3,ARID3A,INHBB,BMP6,KLHDC8A,PCDHB16,NOTUM,NECTIN4
166	MAFF	259	ARCHS4 Coexpression,212;ENCODE ChIP-seq,101;Enrichr Queries,562;ReMap ChIP-seq,273;GTEx Coexpression,147	ECM1,ANKRD33B,SERPINE2,UNC93B1,CITED4,SDC3,STC1,CTSW,CXCL1,PRDM1,CXCL3,CXCL2,ICAM1,NR3C2,ADAMTS4,OLFML3,ADAMTSL3,PDE4B,LPXN,UPP1,PITX1,TCF7L1,CD93,GPR35,INHBB,GRHL3,ARID3A,MMP9,BMP6,MMP13,SLCO4A1,CLDN9,SPRY1,KDM7A
167	NR3C1	259.3	Literature ChIP-seq,92;ARCHS4 Coexpression,85;ENCODE ChIP-seq,34;Enrichr Queries,367;ReMap ChIP-seq,36;GTEx Coexpression,942	KCNK6,EHF,CSF3,ANKRD33B,SERPINE2,CD82,CTSW,ARRB1,PRDM1,CXCL3,CXCL2,TNF,RERG,HID1,MYLK,ICAM1,NR3C2,DOCK11,GLIPR1,RINL,ADAMTSL4,PDE4B,ENPP2,UPP1,MEF2C,SEMA6A,GPR35,IL17RE,ATP1B1,SRCIN1,OLFM1,CLDN9,SLCO4A1,CLDN7,GSAP,S100A3,KDM7A,CHST3,ABCG2,SEMA3C,UNC93B1,SATB1,LPAR1,ADRB2,EGFR,LPXN,ST3GAL5,ST3GAL1,IP6K3,SLC37A1,RANBP17,VEGFC,PCDHB16,GRAP
168	TCF7L2	259.5	Literature ChIP-seq,83;ARCHS4 Coexpression,389;ENCODE ChIP-seq,55;Enrichr Queries,459;ReMap ChIP-seq,178;GTEx Coexpression,393	EHF,SEMA3C,UNC93B1,GMFG,LPAR1,CTSW,PRDM1,AFP,RERG,EGFR,MYLK,NR3C2,ROBO1,HSD11B1,DOCK11,PDE4B,IL33,TCF7L1,MEF2C,TGFB2,SEMA6A,RANBP17,SOX13,COBL,GRHL3,ARID3A,ANK2,IL17RE,ATP1B1,SORCS2,BMP6,TGFBR3,TXLNB,CLDN9,SLCO4A1,PLSCR4,CLDN7,SPRY1,NOTUM,S100A3,SHANK2
169	GATA1	259.5	Literature ChIP-seq,5;ARCHS4 Coexpression,194;ENCODE ChIP-seq,22;Enrichr Queries,581;ReMap ChIP-seq,131;GTEx Coexpression,624	FHOD3,EHF,CSF3,ECM1,CD82,ITGB3,CITED4,ARRB1,ICAM5,STON2,PRDM1,MYLK,ICAM1,SLC6A4,DMBX1,RAB44,SAMD14,ADAMTSL4,LEPR,UPP1,ARL11,MEF2C,DAPK2,COBL,ATP1B1,ANK1,MMP9,TGFBR3,ARMCX4,DOK2,MAPKAPK3,MMP15,S100A3,B4GALT6,MATN2,PAPPA2,GAS7,ABCG2,CSF1R,ADRB2,SV2A,S1PR1,ST3GAL5,PIP5K1B,ST3GAL1,CPA4,ASIC1,RAP1GAP2,IL33,TCF7L1,PLEKHA6,GRHL3,PPBP,SOD3,BSPRY,SELP,TMCC2,RNF183
170	MEF2B	260.5	ARCHS4 Coexpression,318;Enrichr Queries,473;ReMap ChIP-seq,114;GTEx Coexpression,137	ECM1,ANKRD33B,GMFG,ADRB2,PRDM1,SLC2A5,ICAM1,RAB44,RINL,ADAMTSL4,INPP5D,BLNK,S1PR1,LPXN,UPP1,TRIM66,CPA4,P2RY12,ARL11,MEF2C,TCF7L1,TNFRSF9,ARID3A,ANK1,LAT2,TXLNB,SLCO4A1,ALDOC,GRAP,PAOX
171	HOXA9	260.8	ARCHS4 Coexpression,391;Enrichr Queries,157;ReMap ChIP-seq,216;GTEx Coexpression,279	COL17A1,EHF,CD82,SERPINE2,SATB1,ITGB3,GMFG,CWH43,ADRB2,PRDM1,CXCL2,EGFR,MYLK,ICAM1,RAB44,GNG2,TRIM29,ST3GAL1,PITX1,CPA4,TGFB2,MEF2C,ANO9,VEGFC,ACYP2,IL17RE,MMP9,TGFBR3,LAT2,DOK2,MAPKAPK3,PRXL2A,PCDHB16,NECTIN4
172	SPIC	261	ARCHS4 Coexpression,507;Enrichr Queries,73;GTEx Coexpression,203	CSF1R,PTPRU,UNC93B1,LPAR1,CXCL1,PRDM1,ATP1B1,CXCL3,TNF,CXCL2,MMP9,ICAM1,P2RY6,MMP13,FABP4,RAB15,INPP5D,STAB1,ENPP2,BLNK,GSAP,GRAP,UPP1,CPA4
173	PAX6	261.8	Literature ChIP-seq,96;ARCHS4 Coexpression,325;Enrichr Queries,116;ReMap ChIP-seq,261;GTEx Coexpression,511	SAMD5,NDRG4,CD82,SATB1,LPAR1,CTSW,PRDM1,EGFR,MTMR7,KLK6,GOLGA7B,SAMD14,GNG2,SV2A,CAMK2N1,ENPP2,KIF21B,PITX1,HMGCLL1,EOMES,JAG2,MEF2C,TGFB2,SEMA6A,TNFSF15,ANK2,INHBB,GRHL3,ANK1,MMP9,TGFBR3,SLC7A4,OLFM1,TLX3,CLDN9,PRXL2A,MMP15,PCDHB16,SPRY1,GAS7
174	KLF3	262.8	ARCHS4 Coexpression,178;Enrichr Queries,650;ReMap ChIP-seq,207;GTEx Coexpression,16	COL17A1,SEMA3C,SATB1,PRUNE2,CWH43,PRDM1,EGFR,CXCL5,DOCK11,RINL,RAB25,TRIM29,OLFML3,INPP5D,S1PR1,EPS8L1,MAL2,CPA4,MEF2C,CD93,ANO9,GRHL3,IL17RE,PPBP,ATP1B1,ANK1,CAMSAP3,TGFBR3,DOK2,SLCO4A1,SPRY1,TMCC2,NECTIN4,KDM7A
175	KLF7	264	ARCHS4 Coexpression,353;Enrichr Queries,395;GTEx Coexpression,44	PLXND1,SERPINE2,SEMA3C,SATB1,PRDM1,BICD1,EGFR,ICAM1,ROBO1,DOCK11,GNG2,S1PR1,PDE4B,KIF21B,ST3GAL1,TCF7L1,MEF2C,TGFB2,CD93,TIE1,SOX13,ANK2,ATP1B1,BMP6,SELP,TGFBR3,PLSCR4,KDM7A
176	BHLHE40	265.3	ARCHS4 Coexpression,663;ENCODE ChIP-seq,46;ReMap ChIP-seq,137;GTEx Coexpression,215	PTPRU,EHF,UNC93B1,SDC3,CITED4,CTSW,OGDHL,ICAM5,TNF,CXCL5,ICAM1,HID1,SAMD14,RAB25,TRIM29,SV2A,ADAMTSL4,EPS8L1,MAL2,ST3GAL5,KIF21B,PITX1,SLC39A4,RBM11,GRHL3,ARID3A,MAPKAPK3,CLDN9,SLCO4A1,PRXL2A,CLDN7,SPRY1,NOTUM,NECTIN4
177	ATF3	265.3	Literature ChIP-seq,122;ARCHS4 Coexpression,76;ENCODE ChIP-seq,95;Enrichr Queries,498;ReMap ChIP-seq,246;GTEx Coexpression,555	PTPRU,CSF1R,ECM1,SERPINE2,PLXND1,UNC93B1,RRAD,ITGB3,CTSW,CXCL1,ADRB2,PRDM1,STON2,CXCL3,CXCL2,TNF,ICAM1,MYLK,ADAMTS4,CRHBP,GLIPR1,RINL,ADAMTSL4,PDE4B,LPXN,UPP1,ST3GAL1,LRRC8E,CPA4,IL33,TCF7L1,TGFB2,TNFSF15,DAPK2,TNFRSF9,ARID3A,ATP1B1,MMP9,SOD3,CLDN9,KLHDC8A,CLDN7,SPRY1,NOTUM,S100A3,OCIAD2,CHST3
178	SP5	267.7	ARCHS4 Coexpression,248;Enrichr Queries,472;GTEx Coexpression,83	COL17A1,EOMES,SEMA6A,SERPINE2,LPAR1,INHBB,ARID3A,CWH43,IL17RE,AFP,EGFR,OVOL2,CAMSAP3,EPN3,TRIM29,OLFML3,CAMK2N1,MMP15,CHDH,PCDHB16,NOTUM,NECTIN4,KDM7A,CPA4
179	IRX6	268.3	ARCHS4 Coexpression,382;Enrichr Queries,353;GTEx Coexpression,70	JAG2,COL17A1,SAMD5,NDRG4,TGFB2,LPAR1,INHBB,IL17RE,ADRB2,ANK1,SOD3,EGFR,OLFM1,FABP4,TRIM29,CAMK2N1,PRXL2A,RAB15,PCDHB16,ENPP2,NECTIN4,KDM7A,NGEF,CPA4
180	MAFB	268.8	ARCHS4 Coexpression,283;Enrichr Queries,481;ReMap ChIP-seq,198;GTEx Coexpression,113	COL17A1,CSF1R,SERPINE2,PLXND1,UNC93B1,LPAR1,NOD1,CWH43,ADRB2,PRDM1,CXCL2,EGFR,ICAM1,GOLGA7B,RINL,TRIM29,STAB1,BLNK,ENPP2,ST3GAL5,CPA4,MEF2C,CD93,GRHL3,ARID3A,IL17RE,ATP1B1,MMP9,CAMSAP3,TGFBR3,KLHDC8A,NECTIN4,GAS7
181	IRX2	269.3	ARCHS4 Coexpression,355;Enrichr Queries,281;GTEx Coexpression,172	COL17A1,SERPINE2,SEMA3C,GMFG,LPAR1,CWH43,EGFR,TRIM29,CAMK2N1,INPP5D,ENPP2,MAL2,EOMES,MEF2C,TCF7L1,SEMA6A,INHBB,IL17RE,ATP1B1,SORCS2,OVOL2,CAMSAP3,TGFBR3,PCDHB16,NECTIN4
182	HOXA11	269.7	ARCHS4 Coexpression,489;Enrichr Queries,258;GTEx Coexpression,62	SEMA3C,SERPINE2,LPAR1,PRDM1,RERG,EGFR,MYLK,ICAM1,OLFML3,HMCN2,PITX1,CPA4,JAG2,MEF2C,TGFB2,SOX13,ADAM33,VEGFC,ANK1,MMP9,TGFBR3,COL6A1,PCDHB16,MASP1,LIMS2
183	ETS2	269.8	Literature ChIP-seq,101;ARCHS4 Coexpression,155;Enrichr Queries,624;GTEx Coexpression,199	COL17A1,CSF1R,SEMA6A,CD93,UNC93B1,ANO9,CXCL1,IL17RE,ADRB2,PRDM1,ATP1B1,CXCL2,EGFR,ICAM1,TGFBR3,TRIM29,CLDN7,STAB1,PDE4B,SPRY1,UPP1,NECTIN4,KDM7A,PAOX
184	NR1H3	270.6	Literature ChIP-seq,27;ARCHS4 Coexpression,270;Enrichr Queries,742;ReMap ChIP-seq,268;GTEx Coexpression,46	CSF1R,ECM1,PLXND1,SERPINE2,CD82,UNC93B1,CITED4,LPAR1,ARRB1,ICAM1,HSD11B1,GLIPR1,STAB1,S1PR1,ENPP2,UPP1,CD93,TIE1,DAPK2,SOX13,INHBB,MMP9,BMP6,COQ3,FABP4,PRXL2A,SLCO4A1,PLSCR4,PCDHB16,SPRY1,ALDOC,OCIAD2
185	RELB	271	ARCHS4 Coexpression,268;Enrichr Queries,486;ReMap ChIP-seq,45;GTEx Coexpression,285	ANKRD33B,CD82,UNC93B1,CTSW,CXCL1,ICAM5,TNFRSF11A,NOD2,PRDM1,CXCL3,TNF,CXCL2,ICAM1,GOLGA7B,SAMD14,RAB25,INPP5D,PDE4B,LPXN,UPP1,ST3GAL1,CD93,TNFRSF9,ARID3A,IL17RE,MMP9,LAT2,EPN3,MAPKAPK3,ALDOC,GRAP,NOTUM,PAOX
186	MYT1L	271.7	ARCHS4 Coexpression,36;Enrichr Queries,265;GTEx Coexpression,514	RAP1GAP2,MEF2C,NDRG4,LPAR1,COBL,ANK2,KCNAB1,ATP1B1,ANK1,SRCIN1,MTMR7,ROBO1,NR3C2,OLFM1,SV2A,CAMK2N1,TSPAN7,HMGCLL1,PTPN5,SHANK2,NGEF,GAS7,RAPGEF4
187	SPDEF	272	ARCHS4 Coexpression,21;Enrichr Queries,254;GTEx Coexpression,541	EHF,SLC37A1,SEMA3C,TNFSF15,SATB1,INHBB,CWH43,ATP1B1,CXCL2,OVOL2,ICAM1,HID1,CAMSAP3,EPN3,RAB25,CAMK2N1,CLDN7,PCDHB16,EPS8L1,MAL2,ST3GAL1,PITX1,RBBP8NL,CPA4
188	NKX63	273.5	ARCHS4 Coexpression,41;GTEx Coexpression,506	SAMD5,RAP1GAP2,PTPRU,NDRG4,TNFRSF11A,HID1,GOLGA7B,CAMSAP3,SAMD14,TLX3,PRXL2A,MMP15,RAB15,HMGCLL1
189	HOXC13	273.7	ARCHS4 Coexpression,282;Enrichr Queries,433;GTEx Coexpression,106	COL17A1,JAG2,SEMA3C,LPAR1,INHBB,CWH43,IL17RE,PRDM1,ADRB2,MMP9,EGFR,CAMSAP3,EPN3,MMP13,RAB25,TRIM29,CAMK2N1,PCDHB16,S100A3,NECTIN4,PITX1,RBBP8NL,CPA4
190	RUNX2	275.6	Literature ChIP-seq,14;ARCHS4 Coexpression,65;Enrichr Queries,55;ReMap ChIP-seq,35;GTEx Coexpression,1209	KCNK6,EHF,ANKRD33B,CD82,SERPINE2,ITGB3,GMFG,CTSW,ARRB1,PRDM1,STON2,PHEX,MYLK,ICAM1,SLC6A4,ADAMTS4,DOCK11,RAB44,GLIPR1,RASSF2,ADAMTSL4,LEPR,PDE4B,DZIP1L,KIF21B,MEF2C,ARHGEF17,COBL,ANK1,MMP9,TGFBR3,LAT2,MAPKAPK3,TXLNB,CLDN7,S100A3,MASP1,KDM7A,GAS7,PAPPA2,COL17A1,CSF1R,TNXB,SATB1,SDC3,LPAR1,NOD1,ADRB2,AEBP1,EGFR,GNG2,OLFML3,CAMK2N1,INPP5D,LPXN,ST3GAL5,ST3GAL1,TRPM6,XDH,CPA4,TGFB2,TNFSF15,VEGFC,GRHL3…
191	MEIS3	276.7	ARCHS4 Coexpression,75;Enrichr Queries,69;GTEx Coexpression,686	PTPRU,NDRG4,SERPINE2,PLXND1,SDC3,PRUNE2,LPAR1,SLC4A3,ROBO1,SAMD14,GNG2,CAMK2N1,OLFML3,SV2A,KIF21B,TGFB2,SEMA6A,ANK2,ANK1,SORCS2,SRCIN1,ARHGAP33,OLFM1,PCDHB16,COL6A1,RAPGEF4
192	CDX2	277.2	Literature ChIP-seq,33;ARCHS4 Coexpression,203;Enrichr Queries,865;ReMap ChIP-seq,27;GTEx Coexpression,258	EHF,SEMA3C,SATB1,ITGB3,CTSW,ARRB1,TNFRSF11A,PRDM1,CXCL3,CXCL2,EGFR,SYNPR,RAB25,CAMK2N1,SV2A,TRPM6,PITX1,SLC39A4,IP6K3,EOMES,SLC37A1,NOS2,GPR35,ANO9,PLEKHA6,IL17RE,ATP1B1,DUSP27,MMP9,BSPRY,OLFM1,CLDN9,MMP15,CLDN7,S100A3,OCIAD2,B4GALT6,ABCG2
193	HOXD8	277.7	ARCHS4 Coexpression,159;Enrichr Queries,526;GTEx Coexpression,148	RAP1GAP2,EOMES,TCF7L1,MEF2C,ECM1,SERPINE2,SEMA3C,SATB1,TIE1,SOX13,LPAR1,VEGFC,INHBB,ATP1B1,RERG,SYT17,TGFBR3,FABP4,OLFML3,PCDHB16,PLSCR4,COL6A1,PITX1,CPA4
194	GATA4	279	Literature ChIP-seq,90;ARCHS4 Coexpression,101;Enrichr Queries,534;ReMap ChIP-seq,106;GTEx Coexpression,564	FHOD3,PTPRU,EHF,ANKRD33B,SERPINE2,CITED4,CTSW,ARRB1,PRDM1,SLC4A3,CXCL2,CXCL5,ROBO1,DOCK11,SCN5A,PITX1,RBBP8NL,SLC39A4,EOMES,MEF2C,SEMA6A,SOX13,IL17RE,ATP1B1,ANK1,DUSP27,TMPRSS11F,MAPKAPK3,CLDN9,SLCO4A1,MMP15,CLDN7,S100A3,NDRG4,LPAR1,AFP,EGFR,KLK6,GOLGA7B,GNG2,CAMK2N1,MAL2,PIP5K1B,ST3GAL1,TGFB2,TCF7L1,NOS2,ARID3A,INHBB,CAMSAP3,PCDHB16,SPRY1,NOTUM
195	ZNF608	280.7	ARCHS4 Coexpression,340;Enrichr Queries,221;GTEx Coexpression,281	KCNK6,MEF2C,SEMA6A,SERPINE2,SEMA3C,SATB1,LPAR1,ANK2,IL17RE,PRDM1,BICD1,PHEX,MYLK,ROBO1,TGFBR3,GNG2,TRIM29,PCDHB16,PDE4B,ST3GAL5,SPRY1,NECTIN4,MATN2
196	ZNF229	281	ARCHS4 Coexpression,295;Enrichr Queries,267	TGFB2,TNXB,SEMA6A,SEMA3C,GMFG,PRUNE2,LPAR1,ANK2,SLC4A3,SORCS2,MYLK,ROBO1,GNG2,INPP5D,PCDHB16,PDE4B,SHANK2,CPA4
197	FOXP2	282.5	Literature ChIP-seq,79;ARCHS4 Coexpression,1211;ENCODE ChIP-seq,57;Enrichr Queries,37;ReMap ChIP-seq,133;GTEx Coexpression,178	PLXND1,GMFG,CTSW,ARRB1,PRDM1,SLC4A3,PHEX,MYLK,ROBO1,NR3C2,SAMD14,ADAMTSL4,ADAMTSL3,HMCN2,ENPP2,UPP1,SLC39A4,ARL11,MEF2C,SEMA6A,PAQR5,COBL,ANK2,ACYP2,ATP1B1,ANK1,OVOL2,TGFBR3,CLDN9,COL6A1,CLDN7,RAPGEF4,SAMD5,SEMA3C,SATB1,PRUNE2,LPAR1,AEBP1,EGFR,GNG2,SV2A,LRRC8E,JAG2,TGFB2,ADAM33,ARID3A,INHBB,SELP,PCDHB16,LIMS2
198	THRB	282.7	ARCHS4 Coexpression,249;Enrichr Queries,17;GTEx Coexpression,582	SEMA3C,SATB1,PRUNE2,LPAR1,EGFR,MYLK,ROBO1,NR3C2,CAMK2N1,ADAMTSL3,ENPP2,MEF2C,TGFB2,SEMA6A,COBL,ANK2,ATP1B1,ANK1,TGFBR3,SELP,OLFM1,PCDHB16,SHANK2,NGEF,MATN2,RAPGEF4
199	AHR	282.8	Literature ChIP-seq,37;ARCHS4 Coexpression,202;Enrichr Queries,386;ReMap ChIP-seq,129;GTEx Coexpression,660	ECM1,EHF,PLXND1,SERPINE2,SEMA3C,ARRB1,PRDM1,CWH43,SLC4A3,CXCL2,EGFR,RERG,ICAM1,ROBO1,SYNPR,P2RY6,GLIPR1,ADAMTSL4,OLFML3,ADAMTSL3,PDE4B,LEPR,UPP1,ST3GAL1,ASIC1,P2RY12,TGFB2,CD93,SOX13,INHBB,ATP1B1,SOD3,BSPRY,SLCO4A1,RAB15,PLSCR4,PCDHB16,SPRY1,KDM7A,MATN2
200	TBX21	283.3	ARCHS4 Coexpression,313;Enrichr Queries,416;ReMap ChIP-seq,130;GTEx Coexpression,274	EOMES,TNFRSF9,ITGB3,GMFG,CTSW,ARID3A,PRDM1,NOD2,ADRB2,TNF,CXCL2,MMP9,PHEX,ICAM1,TGFBR3,RAB44,DOK2,RINL,INPP5D,BLNK,S1PR1,ST3GAL1,CPA4
201	HHEX	283.3	ARCHS4 Coexpression,231;Enrichr Queries,139;ReMap ChIP-seq,172;GTEx Coexpression,591	CSF1R,SERPINE2,PLXND1,GMFG,CXCL1,ARRB1,AFP,PRDM1,ADRB2,CXCL2,EGFR,ICAM1,DOCK11,RAB44,OLFML3,INPP5D,S1PR1,ST3GAL1,MEF2C,CD93,DAPK2,TIE1,ARID3A,ATP1B1,SRCIN1,MMP9,LAT2,MAPKAPK3,MMP15,PRXL2A,CHDH,CLDN7,PCDHB16,GSAP,SPRY1
202	ZMAT4	283.7	ARCHS4 Coexpression,275;Enrichr Queries,227;GTEx Coexpression,349	FHOD3,MEF2C,NDRG4,SEMA6A,LPAR1,COBL,KCNAB1,ANK2,ICAM5,ANK1,SORCS2,ROBO1,OLFM1,CAMK2N1,SV2A,TSPAN7,PCDHB16,NGEF,SHANK2
203	ZNF804A	288.3	ARCHS4 Coexpression,89;Enrichr Queries,405;GTEx Coexpression,371	PTPRU,NDRG4,MEF2C,TGFB2,SEMA3C,LPAR1,ANK2,PRDM1,MTMR7,ROBO1,SAMD14,GNG2,RAB25,SV2A,PCDHB16,CLDN7,ENPP2,PDE4B,KIF21B,B4GALT6,CPA4
204	EGR1	288.8	Literature ChIP-seq,25;ARCHS4 Coexpression,831;ENCODE ChIP-seq,38;Enrichr Queries,626;ReMap ChIP-seq,74;GTEx Coexpression,139	FHOD3,SERPINE2,CD82,PLXND1,GMFG,OGDHL,ICAM5,SLC4A3,ICAM1,DOCK11,SAMD14,RINL,TRIM29,ENPP2,LEPR,KIF21B,PITX1,SLC39A4,MEF2C,SEMA6A,CD93,PAQR5,SOX13,ATP1B1,SRCIN1,ANK1,ARMCX4,ARMC2,OLFM1,MAPKAPK3,CLDN9,CLDN7,GSAP,S100A3,NDRG4,RRAD,SDC3,STC1,ADRB2,AEBP1,TSPAN7,ST3GAL5,ST3GAL1,TRPM6,IP6K3,ASIC1,CPA4,JAG2,SLC37A1,INHBB,BMP6,SELP,ARHGAP33,KLHDC8A,TMCC2,PLCH2,PTPRU,CTSW,CXCL1,ARRB1,STON2,CXCL3,CXCL2,BICD1…
205	NFKB2	289.8	ARCHS4 Coexpression,488;Enrichr Queries,476;ReMap ChIP-seq,9;GTEx Coexpression,186	ANKRD33B,CD82,UNC93B1,CTSW,NOD1,CXCL1,ICAM5,PRDM1,TNFRSF11A,NOD2,TNF,CXCL2,EGFR,ICAM1,GNG2,ADAMTSL4,INPP5D,LEPR,PDE4B,LPXN,ST3GAL5,UPP1,ST3GAL1,SEMA6A,CD93,NOS2,TNFRSF9,ARHGEF17,ARID3A,MMP9,LAT2,EPN3,MAPKAPK3,ALDOC,GRAP,B4GALT6
206	RORB	291.3	ARCHS4 Coexpression,146;Enrichr Queries,43;GTEx Coexpression,685	NDRG4,ANKRD33B,SERPINE2,SEMA3C,SATB1,LPAR1,PRDM1,ROBO1,CAMK2N1,SV2A,TSPAN7,ENPP2,PDE4B,S1PR1,MEF2C,TGFB2,SEMA6A,ANK2,ATP1B1,ANK1,SORCS2,OLFM1,PCDHB16,GAS7,RAPGEF4
207	HAND1	292	ARCHS4 Coexpression,196;Enrichr Queries,429;GTEx Coexpression,251	EOMES,MEF2C,TCF7L1,SEMA6A,SEMA3C,SERPINE2,PRUNE2,ADAM33,LPAR1,GRHL3,ARID3A,PRDM1,EGFR,MYLK,P2RY6,OLFML3,MMP15,RAB15,HMCN2,MASP1,PITX1,LIMS2,CPA4,ABCG2
208	AHDC1	292.3	ARCHS4 Coexpression,161;Enrichr Queries,636;GTEx Coexpression,80	COL17A1,TCF7L1,PLXND1,ARHGEF17,SDC3,COBL,GRHL3,ANK2,ARID3A,CWH43,ATP1B1,ANK1,SRCIN1,CAMSAP3,ARHGAP33,RAB25,TRIM29,SV2A,EPS8L1,MAL2,PLCH2,KIF21B,NECTIN4,PITX1
209	DLX4	292.8	Literature ChIP-seq,164;ARCHS4 Coexpression,612;Enrichr Queries,210;GTEx Coexpression,185	COL17A1,EOMES,JAG2,PTPRU,LPAR1,GRHL3,ARID3A,CWH43,IL17RE,PRDM1,MMP9,EGFR,CAMSAP3,TGFBR3,TRIM29,CLDN7,COL6A1,S100A3,NOTUM,NECTIN4,PITX1,CPA4
210	PEG3	293	ARCHS4 Coexpression,3;GTEx Coexpression,583	NDRG4,ANK2,KCNAB1,ATP1B1,SRCIN1,MTMR7,SYNPR,OLFM1,KLHDC8A,SV2A,CAMK2N1,NOTUM,HMGCLL1,PTPN5,NGEF,SHANK2,GAS7,RAPGEF4
211	GFI1B	294.8	Literature ChIP-seq,153;ARCHS4 Coexpression,46;Enrichr Queries,577;ReMap ChIP-seq,88;GTEx Coexpression,610	RRAD,ITGB3,SDC3,CITED4,CTSW,ARRB1,ICAM5,PRDM1,STON2,TNF,BICD1,ICAM1,ADAMTS4,RAB44,SAMD14,ADAMTSL4,LEPR,PIP5K1B,LRRC8E,CPA4,JAG2,ARL11,MEF2C,ARID3A,PPBP,ANK1,MMP9,SVIP,BMP6,SLC7A4,SELP,DOK2,MAPKAPK3,CLDN9,MMP15,TMCC2,NOTUM
212	BCL11A	295.4	ARCHS4 Coexpression,828;ENCODE ChIP-seq,29;Enrichr Queries,247;ReMap ChIP-seq,107;GTEx Coexpression,266	COL17A1,ANKRD33B,CD82,SERPINE2,SATB1,LPAR1,CTSW,CWH43,ICAM5,PRDM1,TNFRSF11A,TNF,ICAM1,ROBO1,NR3C2,RAB44,RAB25,TRIM29,ADAMTSL4,INPP5D,PDE4B,SLC39A4,CPA4,MEF2C,TCF7L1,SLC37A1,SEMA6A,COBL,ARID3A,ANK2,ATP1B1,ANK1,CAMSAP3,NOTUM,NECTIN4,SHANK2,PAOX
213	EGR2	296.7	ARCHS4 Coexpression,277;Enrichr Queries,25;GTEx Coexpression,588	PTPRU,CSF1R,SERPINE2,LPAR1,CXCL1,PRDM1,ADRB2,CXCL3,SLC2A5,BICD1,TNF,CXCL2,ICAM1,OLFML3,INPP5D,ENPP2,PDE4B,S1PR1,P2RY12,IL33,MEF2C,TNFRSF9,MMP9,PLSCR4,PCDHB16,SPRY1,MATN2
214	SPI1	297.2	Literature ChIP-seq,77;ARCHS4 Coexpression,661;ENCODE ChIP-seq,32;Enrichr Queries,205;ReMap ChIP-seq,7;GTEx Coexpression,801	KCNK6,CD82,PLXND1,GMFG,CTSW,ARRB1,ICAM5,PRDM1,SLC2A5,TNF,RERG,ICAM1,ADAMTS4,RAB44,RASSF2,RINL,STAB1,BLNK,PDE4B,UPP1,ARL11,MEF2C,CD93,ARHGEF17,MMP9,LAT2,DOK2,MAPKAPK3,S100A3,B4GALT6,CSF1R,UNC93B1,RRAD,NOD1,ADRB2,NOD2,P2RY6,GNG2,RAB25,SV2A,INPP5D,LPXN,ST3GAL1,XDH,ASIC1,P2RY12,PPBP,BSPRY,RNF183,NECTIN4
215	MYF5	297.3	ARCHS4 Coexpression,92;Enrichr Queries,231;GTEx Coexpression,569	ECM1,RRAD,PRUNE2,LPAR1,CXCL1,PRDM1,CXCL3,GLIPR1,OLFML3,SCN5A,PITX1,IP6K3,CPA4,EOMES,MEF2C,TCF7L1,VEGFC,DUSP27,ANK1,MMP9,MMP13,FABP4,TXLNB,PCDHB16,RAPSN
216	SNAI2	297.5	ARCHS4 Coexpression,39;Enrichr Queries,216;ReMap ChIP-seq,24;GTEx Coexpression,911	COL17A1,KCNK6,ECM1,SERPINE2,SEMA3C,UNC93B1,LPAR1,CTSW,PRDM1,AEBP1,EGFR,HID1,MYLK,GLIPR1,OLFML3,ADAMTSL4,CAMK2N1,LRRC8E,SLC39A4,CPA4,JAG2,TGFB2,ARHGEF17,ADAM33,ANO9,VEGFC,GRHL3,ARID3A,MMP9,TGFBR3,CLDN9,SLCO4A1,CLDN7,PCDHB16,COL6A1,PLCH2,NOTUM,S100A3,NECTIN4,CHST3
217	FOXC2	302	ARCHS4 Coexpression,69;Enrichr Queries,545;GTEx Coexpression,292	MEF2C,TGFB2,SERPINE2,PLXND1,ITGB3,ARHGEF17,TIE1,LPAR1,VEGFC,AEBP1,SOD3,SORCS2,BMP6,ICAM1,GLIPR1,OLFML3,ADAMTSL3,COL6A1,PLSCR4,CPA4,CHST3
218	TBX10	302.3	ARCHS4 Coexpression,141;Enrichr Queries,451;GTEx Coexpression,315	SLC37A1,GPR35,PRUNE2,LPAR1,ANO9,TNFRSF11A,IL17RE,SLC2A5,MMP9,EGFR,CAMSAP3,P2RY6,MMP15,CLDN7,PCDHB16,NOTUM,PITX1,SLC39A4,LIMS2,RBBP8NL,CPA4,ABCG2
219	MYCL	304.5	ARCHS4 Coexpression,484;GTEx Coexpression,125	COL17A1,SEMA6A,UNC93B1,GRHL3,CWH43,IL17RE,OVOL2,CAMSAP3,RASSF2,RAB25,TRIM29,NECTIN4,CPA4
220	MITF	304.8	Literature ChIP-seq,114;ARCHS4 Coexpression,540;Enrichr Queries,159;ReMap ChIP-seq,83;GTEx Coexpression,628	ANKRD33B,PLXND1,ITGB3,CITED4,CTSW,ARRB1,ICAM5,PRDM1,STON2,PHEX,ICAM1,MYLK,SLC6A4,ROBO1,NR3C2,ADAMTS4,SYNPR,ADAMTSL3,LEPR,ENPP2,PDE4B,UPP1,SCN5A,MEF2C,ARHGEF17,ANO9,COBL,ANK2,KCNAB1,DUSP27,ANK1,SORCS2,SRCIN1,OVOL2,TGFBR3,SLC7A4,TXLNB,MAPKAPK3,SLCO4A1,MMP15,CLDN7,GSAP,MASP1,RAPSN,SHANK2,GAS7,CHST3,SEMA3C,UNC93B1,PRUNE2,LPAR1,AEBP1,EGFR,GOLGA7B,P2RY6,GNG2,RAB25,LPXN,ST3GAL5,EPS8L1,PIP5K1B,ST3GAL1,IP…
221	IRF4	305.4	ARCHS4 Coexpression,362;ENCODE ChIP-seq,94;Enrichr Queries,346;ReMap ChIP-seq,135;GTEx Coexpression,590	CSF1R,ANKRD33B,CTSW,PRDM1,ADRB2,NOD2,SLC2A5,TNF,CXCL2,ICAM1,ADAMTS4,RASSF2,GNG2,ADAMTSL4,INPP5D,BLNK,PDE4B,LPXN,CPA4,MEF2C,SLC37A1,SEMA6A,TNFRSF9,ARID3A,ATP1B1,MMP9,DOK2,TXLNB,GRAP,NECTIN4,GAS7
222	NR3C2	306	ARCHS4 Coexpression,321;Enrichr Queries,1;GTEx Coexpression,596	CD82,SEMA3C,SATB1,PRUNE2,LPAR1,NOD2,ADRB2,EGFR,MYLK,ROBO1,CAMK2N1,TSPAN7,ENPP2,PDE4B,MEF2C,SEMA6A,COBL,ARID3A,ANK2,ATP1B1,ANK1,TGFBR3,TXLNB,PLSCR4,PCDHB16,CLDN7,KDM7A,MATN2,GAS7,RAPGEF4
223	LHX8	306	ARCHS4 Coexpression,406;Enrichr Queries,285;GTEx Coexpression,227	EOMES,TGFB2,NDRG4,LPAR1,KCNAB1,STON2,PRDM1,ANK1,SORCS2,MMP9,ROBO1,SYNPR,GNG2,TSPAN7,PCDHB16,ENPP2,S1PR1,MAGED2,PTPN5,PITX1,HMGCLL1,NGEF,ASIC1,CPA4
224	TWIST1	307.3	ARCHS4 Coexpression,107;Enrichr Queries,181;ReMap ChIP-seq,41;GTEx Coexpression,900	NDRG4,ECM1,ANKRD33B,PLXND1,SEMA3C,SERPINE2,UNC93B1,LPAR1,ARRB1,NOD1,AEBP1,EGFR,MYLK,SAMD14,P2RY6,OLFML3,ADAMTSL4,ENPP2,SLC39A4,CPA4,MEF2C,TGFB2,ARHGEF17,ADAM33,VEGFC,ARID3A,MMP9,EPN3,SLCO4A1,COL6A1,PCDHB16,SPRY1,NOTUM,S100A3
225	SCML4	307.3	ARCHS4 Coexpression,237;Enrichr Queries,206;GTEx Coexpression,479	EOMES,ARL11,MEF2C,SATB1,GMFG,LPAR1,CTSW,PRDM1,ATP1B1,ANK1,LAT2,DOK2,RINL,GNG2,INPP5D,PCDHB16,PDE4B,S1PR1,LPXN,KIF21B,ST3GAL1,GAS7,RAPGEF4
226	NR4A1	307.5	ARCHS4 Coexpression,309;Enrichr Queries,559;ReMap ChIP-seq,220;GTEx Coexpression,142	CSF1R,TNXB,SERPINE2,RRAD,LPAR1,CXCL1,SLC2A5,CXCL2,TNF,ICAM1,ADAMTS4,ADAMTSL4,SV2A,ENPP2,PDE4B,LPXN,SLC39A4,P2RY12,TCF7L1,MEF2C,CD93,TNFRSF9,ATP1B1,DUSP27,ARMCX4,MAPKAPK3,KLHDC8A,PLSCR4,COL6A1,MAGED2,SPRY1,MATN2
227	MSX1	308.3	ARCHS4 Coexpression,503;Enrichr Queries,381;GTEx Coexpression,41	PLXND1,SERPINE2,SEMA3C,SDC3,LPAR1,PRDM1,EGFR,MYLK,CAMK2N1,S1PR1,ENPP2,PITX1,TCF7L1,MEF2C,TGFB2,CD93,GPR35,TIE1,VEGFC,INHBB,ARID3A,BMP6,FABP4,PLSCR4,COL6A1,SPRY1
228	LHX2	308.8	ARCHS4 Coexpression,572;Enrichr Queries,160;ReMap ChIP-seq,206;GTEx Coexpression,297	COL17A1,SEMA3C,SERPINE2,LPAR1,CTSW,CXCL1,STON2,EGFR,CRHBP,CAMK2N1,TSPAN7,ENPP2,PITX1,CPA4,EOMES,TGFB2,MEF2C,VEGFC,INHBB,ATP1B1,ANK1,SORCS2,TGFBR3,ARHGAP33,OLFM1,MMP13,PCDHB16,ALDOC,RAPGEF4
229	PLSCR1	310	ARCHS4 Coexpression,147;GTEx Coexpression,473	SELP,GLIPR1,CD93,UNC93B1,GMFG,NOD1,UPP1,NOD2,CXCL3,TNF,CXCL2,ICAM1
230	DEAF1	310.8	ARCHS4 Coexpression,66;Enrichr Queries,705;ReMap ChIP-seq,289;GTEx Coexpression,183	NDRG4,SERPINE2,SATB1,CTSW,ARRB1,SAMD14,RINL,CAMK2N1,SV2A,TSPAN7,PDE4B,ASIC1,MEF2C,TCF7L1,ATP1B1,MMP9,SRCIN1,ARHGAP33,OLFM1,ALDOC,PTPN5,SHANK2,NGEF,RAPGEF4,GAS7
231	ZNF727	311.5	ARCHS4 Coexpression,297;GTEx Coexpression,326	ARMCX4,GAL3ST1,UNC93B1,ARHGEF17,PRUNE2,ADAM33,COBL,MAGED2,ALDOC,KCNAB1,BICD1
232	ALX4	311.7	ARCHS4 Coexpression,408;Enrichr Queries,211;GTEx Coexpression,316	JAG2,COL17A1,EOMES,PTPRU,TGFB2,TNXB,CD82,ARHGEF17,CITED4,LPAR1,ADAM33,INHBB,PRDM1,ANK1,SORCS2,EGFR,MYLK,TGFBR3,OLFML3,S100A3,PITX1,CPA4,RBM11
233	KCNIP3	312	ARCHS4 Coexpression,102;GTEx Coexpression,522	OLFM1,NDRG4,CAMK2N1,SV2A,SRCIN1,SHANK2,NGEF,RAPGEF4,GAS7
234	HOXA2	312.3	Literature ChIP-seq,162;ARCHS4 Coexpression,826;Enrichr Queries,118;GTEx Coexpression,143	SEMA3C,PRUNE2,LPAR1,PRDM1,ADRB2,EGFR,MYLK,ROBO1,ADAMTSL4,OLFML3,ADAMTSL3,ENPP2,PITX1,CPA4,TCF7L1,TGFB2,ADAM33,SOD3,MMP9,TGFBR3,PCDHB16,SPRY1,LIMS2,MATN2
235	BATF3	314	ARCHS4 Coexpression,187;Enrichr Queries,492;GTEx Coexpression,263	CSF1R,CD93,SERPINE2,UNC93B1,TNFRSF9,LPAR1,NOD1,PRDM1,TNF,CXCL2,MMP9,ICAM1,P2RY6,GLIPR1,LPXN,GRAP,UPP1,PAOX
236	KLF9	314	ARCHS4 Coexpression,213;Enrichr Queries,317;ReMap ChIP-seq,78;GTEx Coexpression,648	TNXB,PLXND1,SERPINE2,LPAR1,CTSW,ICAM5,ADRB2,ICAM1,MYLK,SAMD14,RAB25,CAMK2N1,ENPP2,PDE4B,SLC39A4,LRRC8E,JAG2,TCF7L1,MEF2C,MIR99AHG,ARHGEF17,SOX13,COBL,ARID3A,ATP1B1,TGFBR3,TXLNB,CLDN9,SLCO4A1,PLSCR4,CLDN7,COL6A1,PCDHB16,SPRY1,NOTUM,GAS7
237	TBX5	314.3	Literature ChIP-seq,100;ARCHS4 Coexpression,28;Enrichr Queries,557;GTEx Coexpression,572	FHOD3,PTPRU,TNXB,ITGB3,LPAR1,CXCL1,PRDM1,SLC4A3,BICD1,MYLK,ICAM1,SLC6A4,NR3C2,SAMD14,RASSF2,HMCN2,ST3GAL5,SCN5A,KIF21B,PITX1,CPA4,EOMES,MEF2C,SEMA6A,ADAM33,VEGFC,ACYP2,ANK1,DUSP27,ARHGAP33,OLFM1,MAPKAPK3,TXLNB,PCDHB16,COL6A1,MASP1,LIMS2,SHANK2,KDM7A,MATN2,RAPGEF4
238	HOXB7	315.6	Literature ChIP-seq,125;ARCHS4 Coexpression,402;Enrichr Queries,387;ReMap ChIP-seq,164;GTEx Coexpression,500	EHF,CSF3,ANKRD33B,SERPINE2,SEMA3C,SATB1,ITGB3,LPAR1,PRDM1,SLC2A5,RASSF2,CAMK2N1,MAL2,PITX1,HMGCLL1,SLC39A4,CPA4,TGFB2,PAQR5,GPR35,PLEKHA6,COBL,ATP1B1,MMP9,SRCIN1,DUSP27,TGFBR3,SELP,ARMCX4,FABP4,MMP15,CLDN7,PCDHB16,S100A3,B4GALT6,SHANK2,GAS7
239	PAX8	316.3	ARCHS4 Coexpression,50;Enrichr Queries,339;ReMap ChIP-seq,239;GTEx Coexpression,637	ECM1,EHF,ITGB3,LPAR1,OGDHL,ICAM5,NOD2,PRDM1,ADRB2,EGFR,ICAM1,MYLK,ADAMTSL4,ST3GAL5,EPS8L1,ST3GAL1,CPA4,P2RY12,DAPK2,ARHGEF17,ATP1B1,ANK1,MMP9,SOD3,TGFBR3,MMP15,SLCO4A1,SHANK2,MATN2
240	MYRFL	316.5	ARCHS4 Coexpression,319;GTEx Coexpression,314	SLC37A1,GPR35,CLDN7,ANO9,IL17RE,SLC2A5,SLC39A4,SLC6A4,ABCG2
241	FOXL1	316.7	ARCHS4 Coexpression,222;Enrichr Queries,330;GTEx Coexpression,398	MEF2C,TGFB2,ECM1,SERPINE2,CD82,SEMA3C,ITGB3,ARHGEF17,LPAR1,VEGFC,AEBP1,PRDM1,SOD3,ANK1,EGFR,MYLK,GLIPR1,COL6A1,ST3GAL1,PITX1,SHANK2,CHST3,CPA4
242	SOX6	317.3	ARCHS4 Coexpression,571;Enrichr Queries,67;ReMap ChIP-seq,93;GTEx Coexpression,538	EHF,ECM1,SERPINE2,SEMA3C,SATB1,CITED4,LPAR1,CTSW,ICAM5,STON2,PRDM1,TNF,EGFR,MYLK,ROBO1,HSD11B1,DMBX1,GNG2,ADAMTSL4,PDE4B,IP6K3,MEF2C,TGFB2,SEMA6A,COBL,ACYP2,ARID3A,ANK2,ATP1B1,ANK1,TGFBR3,TXLNB,MAPKAPK3,CLDN9,PCDHB16,TMCC2,RAPSN,GAS7
243	MYB	318.8	Literature ChIP-seq,61;ARCHS4 Coexpression,257;ENCODE ChIP-seq,28;Enrichr Queries,968;ReMap ChIP-seq,245;GTEx Coexpression,354	CD82,SERPINE2,PLXND1,SEMA3C,SATB1,GMFG,CTSW,ARRB1,NOD1,TNFRSF11A,AEBP1,PRDM1,ADRB2,GOLGA7B,HSD11B1,RAB44,DOCK11,SAMD14,GLIPR1,RINL,INPP5D,STAB1,S1PR1,LPXN,PIP5K1B,TRPM6,ST3GAL1,XDH,IL33,MEF2C,SLC37A1,CD93,NOS2,GPR35,ANO9,PLEKHA6,ARID3A,ATP1B1,ARHGAP33,LAT2,SELP,MAPKAPK3,CLDN7,SPRY1,B4GALT6
244	TET1	319.7	Literature ChIP-seq,40;ARCHS4 Coexpression,584;GTEx Coexpression,335	PTPRU,TNXB,SEMA3C,CD82,PLXND1,ITGB3,SDC3,ARRB1,PRDM1,BICD1,ROBO1,ICAM1,GOLGA7B,CRHBP,OLFML3,CAMK2N1,LEPR,ST3GAL5,SCN5A,HMGCLL1,JAG2,RAP1GAP2,TCF7L1,SEMA6A,GPR35,RANBP17,ANK2,SORCS2,MMP15,PLSCR4,COL6A1,GSAP,TMCC2,SPRY1,SHANK2,MATN2,CHST3
245	HAND2	320	ARCHS4 Coexpression,328;Enrichr Queries,532;GTEx Coexpression,100	EOMES,FHOD3,MEF2C,TGFB2,SEMA3C,PRUNE2,ADAM33,LPAR1,PLEKHA6,OGDHL,PRDM1,MYLK,TGFBR3,OLFML3,MMP15,ADAMTSL3,COL6A1,HMCN2,S1PR1,MASP1,SCN5A,PITX1,LIMS2
246	NR4A2	320.3	Literature ChIP-seq,89;ARCHS4 Coexpression,652;Enrichr Queries,103;GTEx Coexpression,437	PTPRU,SERPINE2,SATB1,LPAR1,STC1,CXCL1,PRDM1,ADRB2,SLC2A5,CXCL2,ICAM1,SV2A,INPP5D,TSPAN7,ENPP2,PDE4B,ASIC1,CPA4,MEF2C,SEMA6A,ANK2,ATP1B1,TGFBR3,TMEM98,PCDHB16,ALDOC,SPRY1
247	SOX2	320.4	Literature ChIP-seq,4;ARCHS4 Coexpression,499;Enrichr Queries,449;ReMap ChIP-seq,270;GTEx Coexpression,380	FHOD3,EHF,SERPINE2,CD82,CXCL1,STON2,PRDM1,CXCL3,BICD1,MYLK,ROBO1,DOCK11,TRIM29,LEPR,KIF21B,UPP1,SCN5A,MEF2C,SEMA6A,PAQR5,SOX13,COBL,ACYP2,ATP1B1,TGFBR3,EPN3,MAPKAPK3,CLDN7,COL6A1,ALDOC,GSAP,S100A3,B4GALT6,SHANK2,KDM7A,RAPGEF4,ABCG2,COL17A1,SEMA3C,SATB1,SDC3,LPAR1,EGFR,KLK6,GNG2,RAB25,OLFML3,CAMK2N1,TSPAN7,ST3GAL5,LPXN,EPS8L1,MAL2,PIP5K1B,ST3GAL1,ASIC1,TGFB2,TCF7L1,SLC37A1,PLEKHA6,INHBB,ARID3A,BSP…
248	ELF1	321.2	Literature ChIP-seq,131;ARCHS4 Coexpression,135;ENCODE ChIP-seq,64;ReMap ChIP-seq,240;GTEx Coexpression,1036	NDRG4,UNC93B1,GMFG,CTSW,NOD1,PRDM1,ADAMTS4,DOCK11,SAMD14,INPP5D,LPXN,KIF21B,SLC39A4,LRRC8E,ANO9,ANK2,ARID3A,LAT2,SELP,DOK2,MAPKAPK3,CLDN9,SLCO4A1,CLDN7,PLSCR4,NOTUM,KDM7A
249	HIF3A	322.3	ARCHS4 Coexpression,683;Enrichr Queries,127;GTEx Coexpression,157	TNXB,PRUNE2,LPAR1,PRDM1,CXCL2,EGFR,MYLK,ICAM1,ADAMTSL4,ENPP2,KIF21B,XDH,CPA4,IL33,TCF7L1,SEMA6A,ARHGEF17,SOX13,ARID3A,ANK1,TGFBR3,PRXL2A,SLCO4A1,OCIAD2,LIMS2
250	NR1D1	323.7	ARCHS4 Coexpression,160;Enrichr Queries,538;GTEx Coexpression,273	COL17A1,NDRG4,SERPINE2,COBL,CWH43,IL17RE,ADRB2,ATP1B1,ANK1,CXCL2,SOD3,EGFR,ICAM1,HID1,CAMSAP3,GOLGA7B,TRIM29,CAMK2N1,PCDHB16,PDE4B,UPP1,NECTIN4,NGEF,GAS7
251	HOXB3	324	ARCHS4 Coexpression,673;Enrichr Queries,220;GTEx Coexpression,79	TCF7L1,MEF2C,TGFB2,SEMA3C,PLXND1,SATB1,ARHGEF17,PRUNE2,ADAM33,LPAR1,PRDM1,ANK1,MYLK,TGFBR3,ADAMTSL4,COL6A1,PCDHB16,HMCN2,PDE4B,S1PR1,PITX1,LIMS2,CPA4
252	PKNOX2	325.7	ARCHS4 Coexpression,678;Enrichr Queries,4;GTEx Coexpression,295	KCNK6,SERPINE2,PLXND1,SEMA3C,PRUNE2,LPAR1,EGFR,MYLK,ROBO1,CAMK2N1,SV2A,ADAMTSL3,ENPP2,PDE4B,MEF2C,TGFB2,SEMA6A,COBL,ANK2,ANK1,SORCS2,SRCIN1,TGFBR3,OLFM1,RAB15,PCDHB16,MATN2,GAS7
253	TBX18	327	ARCHS4 Coexpression,70;Enrichr Queries,217;GTEx Coexpression,694	MEF2C,TGFB2,TNXB,SERPINE2,SEMA3C,ARHGEF17,LPAR1,ADAM33,VEGFC,AEBP1,SOD3,EGFR,BMP6,MYLK,TGFBR3,OLFML3,PLSCR4,PCDHB16,COL6A1,LEPR,CHST3
254	ZFP57	327.3	ARCHS4 Coexpression,498;Enrichr Queries,166;GTEx Coexpression,318	IL33,GAL3ST1,SERPINE2,ITGB3,GMFG,LPAR1,VEGFC,COBL,CXCL1,PRDM1,SVIP,ANK1,MMP9,KLK6,ICAM1,BSPRY,RASSF2,MAPKAPK3,INPP5D,PCDHB16,ENPP2,UPP1,CPA4
255	DLX1	327.3	ARCHS4 Coexpression,415;Enrichr Queries,175;GTEx Coexpression,392	EOMES,RAP1GAP2,MEF2C,TGFB2,SERPINE2,SEMA3C,NOS2,LPAR1,ANK1,SYT17,ROBO1,OLFM1,GNG2,CAMK2N1,SV2A,PCDHB16,ENPP2,SPRY1,MAGED2,PITX1,SHANK2
256	POU3F2	327.8	Literature ChIP-seq,110;ARCHS4 Coexpression,291;Enrichr Queries,531;GTEx Coexpression,379	SERPINE2,SATB1,LPAR1,STON2,PRDM1,AFP,BICD1,EGFR,RERG,ROBO1,GNG2,TSPAN7,ENPP2,LEPR,KIF21B,ASIC1,EOMES,P2RY12,MEF2C,TGFB2,SEMA6A,ANK2,SORCS2,TMPRSS11F,ARHGAP33,COQ3,MMP13,FABP4,KLHDC8A,PLSCR4,ALDOC,SPRY1,B4GALT6,NGEF
257	DPF1	328.7	ARCHS4 Coexpression,127;Enrichr Queries,374;GTEx Coexpression,485	RAP1GAP2,PTPRU,NDRG4,LPAR1,ICAM5,ANK1,SRCIN1,ARHGAP33,OLFM1,GNG2,CAMK2N1,SV2A,RAB15,TSPAN7,PCDHB16,KIF21B,PTPN5,SHANK2
258	ZNF462	328.7	ARCHS4 Coexpression,546;Enrichr Queries,319;GTEx Coexpression,121	TGFB2,TCF7L1,SEMA6A,SERPINE2,SEMA3C,UNC93B1,SATB1,GMFG,SDC3,LPAR1,ARID3A,ANK2,ATP1B1,EGFR,ROBO1,LAT2,TGFBR3,GLIPR1,DOK2,RINL,PCDHB16,PDE4B,LPXN,GRAP
259	HOXA3	330.7	ARCHS4 Coexpression,472;Enrichr Queries,359;GTEx Coexpression,161	TCF7L1,MEF2C,TGFB2,SEMA6A,SEMA3C,PRUNE2,ADAM33,LPAR1,INHBB,PRDM1,SOD3,MYLK,ICAM1,KLK6,TGFBR3,GNG2,ADAMTSL4,ADAMTSL3,PCDHB16,OCIAD2,PITX1,LIMS2,SLC39A4
260	SOX11	331	Literature ChIP-seq,94;ARCHS4 Coexpression,545;Enrichr Queries,371;ReMap ChIP-seq,124;GTEx Coexpression,521	PTPRU,NDRG4,SERPINE2,PLXND1,SEMA3C,SATB1,SDC3,CITED4,LPAR1,CXCL3,BICD1,ROBO1,GNG2,RASSF2,ADAMTSL3,TSPAN7,HMGCLL1,ASIC1,TCF7L1,MEF2C,TGFB2,SEMA6A,TIE1,INHBB,ATP1B1,TMPRSS11F,ANK1,OLFM1,DOK2,MMP13,TXLNB,TLX3,CLDN9,PCDHB16,CLDN7,TMCC2,PTPN5,MATN2,ABCG2
261	ZNF423	331.3	ARCHS4 Coexpression,125;Enrichr Queries,31;GTEx Coexpression,838	SERPINE2,SDC3,LPAR1,EGFR,MYLK,ROBO1,NR3C2,SV2A,ENPP2,KIF21B,CPA4,MEF2C,TCF7L1,SEMA6A,ACYP2,ANK2,SORCS2,TGFBR3,ARHGAP33,PCDHB16,COL6A1,RAPSN,SHANK2,MATN2,GAS7
262	PRDM6	332.3	ARCHS4 Coexpression,385;Enrichr Queries,284;GTEx Coexpression,328	MEF2C,TGFB2,TNXB,SEMA6A,SEMA3C,ITGB3,ARHGEF17,LPAR1,ADAM33,AEBP1,PRDM1,SOD3,ANK1,SORCS2,BMP6,PHEX,MYLK,GLIPR1,ADAMTSL3,PCDHB16,PITX1
263	ZNF503	333	ARCHS4 Coexpression,470;Enrichr Queries,369;GTEx Coexpression,160	JAG2,PTPRU,MEF2C,TGFB2,SERPINE2,CD82,SEMA3C,ARHGEF17,PRUNE2,ADAM33,LPAR1,ATP1B1,SOD3,MYLK,TGFBR3,TMEM98,PRXL2A,OLFML3,CAMK2N1,COL6A1,PCDHB16,LIMS2
264	ZNF25	333.3	ARCHS4 Coexpression,143;Enrichr Queries,228;GTEx Coexpression,629	MEF2C,TGFB2,NDRG4,SERPINE2,SEMA3C,LPAR1,ANK2,EGFR,MTMR7,MYLK,TGFBR3,OLFM1,GNG2,SV2A,CAMK2N1,PCDHB16,COL6A1,S1PR1,HMGCLL1,MATN2,GAS7,RAPGEF4
265	TBX3	334	Literature ChIP-seq,106;ARCHS4 Coexpression,233;Enrichr Queries,315;GTEx Coexpression,682	SERPINE2,SEMA3C,LPAR1,PRDM1,EGFR,MYLK,CAMK2N1,ST3GAL5,SCN5A,ST3GAL1,EOMES,RAP1GAP2,TGFB2,SEMA6A,PAQR5,ARHGEF17,ADAM33,VEGFC,PLEKHA6,COBL,INHBB,ANK1,TGFBR3,ARMC2,OLFM1,PCDHB16,COL6A1,CHST3
266	PLAGL1	334.7	ARCHS4 Coexpression,344;Enrichr Queries,241;GTEx Coexpression,419	SAMD5,RAP1GAP2,MEF2C,TGFB2,SERPINE2,SEMA3C,LPAR1,EGFR,MYLK,ROBO1,MTMR7,TGFBR3,ARMCX4,PCDHB16,COL6A1,DZIP1L,ENPP2,PDE4B,MAGED2,KIF21B,HMGCLL1,ASIC1,MATN2
267	HES2	336.7	ARCHS4 Coexpression,964;Enrichr Queries,14;GTEx Coexpression,32	COL17A1,PTPRU,EHF,RRAD,CITED4,LPAR1,CWH43,PRDM1,EGFR,RAB25,TRIM29,CAMK2N1,EPS8L1,MAL2,UPP1,PITX1,RBBP8NL,CPA4,TGFB2,GRHL3,TMPRSS11F,ANK1,EPN3,NECTIN4,SHANK2,CHST3
268	NKX26	339	ARCHS4 Coexpression,105;GTEx Coexpression,573	FHOD3,TGFB2,MMP15,ARHGEF17,COL6A1,VEGFC,SCN5A,MASP1,SLC4A3,DUSP27
269	GLIS2	339	ARCHS4 Coexpression,397;Enrichr Queries,468;GTEx Coexpression,152	TCF7L1,TGFB2,SERPINE2,PLXND1,ITGB3,ARHGEF17,LPAR1,AEBP1,SOD3,MYLK,ICAM1,ADAMTSL3,PLSCR4,PCDHB16,COL6A1,LIMS2,CHST3
270	HOXB2	340.7	ARCHS4 Coexpression,480;Enrichr Queries,458;GTEx Coexpression,84	TCF7L1,MEF2C,TGFB2,SEMA3C,SERPINE2,GMFG,PRUNE2,ADAM33,LPAR1,CTSW,PRDM1,ATP1B1,SOD3,MMP9,SVIP,MYLK,ADAMTSL4,OLFML3,ADAMTSL3,COL6A1,PCDHB16,LIMS2,CPA4
271	BACH1	341	Literature ChIP-seq,2;ARCHS4 Coexpression,244;ENCODE ChIP-seq,50;Enrichr Queries,884;ReMap ChIP-seq,160;GTEx Coexpression,706	EHF,GAL3ST1,GMFG,ITGB3,CTSW,CXCL1,ICAM5,PRDM1,CXCL3,SLC2A5,TNF,CXCL2,ICAM1,ROBO1,SYNPR,DOCK11,GLIPR1,RASSF2,ADAMTSL3,PDE4B,LEPR,SCN5A,EOMES,MEF2C,CD93,PAQR5,ARHGEF17,DAPK2,ACYP2,KCNAB1,IL17RE,ATP1B1,ANK1,OVOL2,LAT2,ARMC2,OLFM1,MMP13,CLDN9,CLDN7,COL6A1,MASP1,B4GALT6,KDM7A,ABCG2,PAPPA2,COL17A1,NDRG4,TNXB,RRAD,PRUNE2,LPAR1,NOD1,NOD2,EGFR,MTMR7,HSD11B1,P2RY6,EPS8L1,ST3GAL1,TRPM6,NOS2,PLEKHA6,ARID3A,B…
272	NFIX	341.3	ARCHS4 Coexpression,156;Enrichr Queries,232;GTEx Coexpression,636	MEF2C,TGFB2,NDRG4,SERPINE2,PLXND1,SEMA3C,ARHGEF17,PRUNE2,LPAR1,COBL,AEBP1,ATP1B1,ANK1,EGFR,MYLK,GOLGA7B,TGFBR3,SAMD14,TLX3,PCDHB16,COL6A1,GAS7
273	CUX1	342.3	Literature ChIP-seq,135;ARCHS4 Coexpression,465;ENCODE ChIP-seq,69;Enrichr Queries,731;ReMap ChIP-seq,151;GTEx Coexpression,503	EHF,CD82,GMFG,ITGB3,CTSW,CXCL1,PRDM1,SLC2A5,CXCL3,BICD1,CXCL2,MYLK,ICAM1,ROBO1,SAMD14,ADAMTSL4,BLNK,DZIP1L,RBBP8NL,SLC39A4,MEF2C,SEMA6A,GPR35,ARHGEF17,ANK2,ACYP2,ATP1B1,MMP9,ANK1,EPN3,ARMCX4,CLDN9,SLCO4A1,CLDN7,GAS7,CSF1R,SATB1,UNC93B1,PRUNE2,NOD1,NOD2,AFP,ADRB2,EGFR,GNG2,ST3GAL5,EPS8L1,MAL2,ST3GAL1,XDH,ASIC1,CPA4,P2RY12,TCF7L1,NOS2,TNFSF15,ARID3A,PPBP,BMP6,SELP,COQ3,PCDHB16,SPRY1,NOTUM,NECTIN4,L…
274	TCF12	343.4	ARCHS4 Coexpression,312;ENCODE ChIP-seq,6;Enrichr Queries,919;ReMap ChIP-seq,103;GTEx Coexpression,377	ANKRD33B,PLXND1,CD82,CTSW,STON2,SLC2A5,BICD1,ICAM1,ROBO1,RAB44,SAMD14,ADAMTSL4,ENPP2,BLNK,KIF21B,SCN5A,SLC39A4,MEF2C,ARHGEF17,COBL,SORCS2,DUSP27,MAPKAPK3,TXLNB,CLDN9,SLCO4A1,PLSCR4,COL6A1,CLDN7,S100A3,RAPSN,ABCG2,SEMA3C,UNC93B1,SATB1,LPAR1,ADRB2,EGFR,GNG2,OLFML3,ST3GAL1,IP6K3,TCF7L1,TNFSF15,ARID3A,KLHDC8A,TMCC2,MAGED2,NOTUM
275	MTF1	344	ARCHS4 Coexpression,91;GTEx Coexpression,597	LAT2,ARL11,GLIPR1,ARID3A,UPP1,NOD2,CXCL3,ST3GAL1,TNF,CXCL2,MMP9,ICAM1
276	CXXC4	344	ARCHS4 Coexpression,496;ReMap ChIP-seq,102;GTEx Coexpression,434	PTPRU,SEMA6A,ANK2,CTSW,ARID3A,ICAM5,MTMR7,ICAM1,NR3C2,ARHGAP33,GNG2,SV2A,CLDN9,ADAMTSL4,CLDN7,NOTUM,HMGCLL1,SHANK2,SLC39A4,LRRC8E,PAOX
277	FOXE1	349.3	ARCHS4 Coexpression,152;Enrichr Queries,293;GTEx Coexpression,603	JAG2,EHF,ECM1,DAPK2,LPAR1,VEGFC,INHBB,PRDM1,ADRB2,ANK1,EGFR,TLX3,RAB25,MMP15,TRIM29,PCDHB16,ST3GAL5,ST3GAL1,PITX1,SHANK2,CPA4,MATN2
278	HOXA1	350.7	ARCHS4 Coexpression,889;Enrichr Queries,54;GTEx Coexpression,109	KCNK6,ECM1,SERPINE2,SEMA3C,LPAR1,CXCL1,PRDM1,ADRB2,CXCL2,EGFR,ICAM1,ROBO1,KLK6,RAB25,EPS8L1,PITX1,LRRC8E,CPA4,EOMES,MEF2C,TGFB2,GRHL3,TMPRSS11F,MMP9,TGFBR3,PCDHB16
279	GBX2	351.3	Literature ChIP-seq,116;ARCHS4 Coexpression,380;Enrichr Queries,523;GTEx Coexpression,386	EOMES,TGFB2,TCF7L1,SEMA6A,SERPINE2,SDC3,LPAR1,INHBB,PRDM1,MYLK,ROBO1,TSPAN7,MAL2,ALDOC,SPRY1,HMGCLL1,PTPN5,PITX1,ASIC1,CPA4,CHST3
280	LHX9	351.7	ARCHS4 Coexpression,451;Enrichr Queries,373;GTEx Coexpression,231	EOMES,MEF2C,TGFB2,SEMA3C,LPAR1,INHBB,PRDM1,SLC4A3,BICD1,ANK1,ARMCX4,GNG2,TMEM98,KLHDC8A,ENPP2,MAGED2,PITX1,CHST3,CPA4
281	NKX12	352	ARCHS4 Coexpression,686;GTEx Coexpression,18	EHF,ECM1,TCF7L1,SEMA6A,GRHL3,CWH43,TMPRSS11F,RAB25,TRIM29,RAB15,EPS8L1,MAL2,NECTIN4,PITX1,PTPN5,NGEF
282	PCGF2	352.5	ARCHS4 Coexpression,643;ReMap ChIP-seq,62	EOMES,TCF7L1,SEMA6A,SATB1,GMFG,GRHL3,PPBP,STON2,TNFRSF11A,ANK1,CXCL5,RERG,SLC6A4,NR3C2,BSPRY,CAMSAP3,TLX3,KLHDC8A,PIP5K1B,SPRY1
283	SALL1	353.3	Literature ChIP-seq,126;ARCHS4 Coexpression,356;Enrichr Queries,123;GTEx Coexpression,808	MEF2C,TGFB2,TCF7L1,SEMA6A,SERPINE2,SDC3,LPAR1,COBL,OGDHL,ANK2,INHBB,PRDM1,ATP1B1,ANK1,EGFR,ROBO1,KLHDC8A,PCDHB16,ENPP2,ST3GAL5,SPRY1,ABCG2
284	TFEB	353.8	Literature ChIP-seq,152;ARCHS4 Coexpression,500;Enrichr Queries,399;GTEx Coexpression,364	ARL11,MEF2C,TCF7L1,CD82,UNC93B1,GMFG,LPAR1,ARID3A,OGDHL,PRDM1,NOD2,ANK1,ICAM1,LAT2,RINL,RASSF2,ADAMTSL4,INPP5D,GRAP
285	ZNF521	354.3	ARCHS4 Coexpression,199;Enrichr Queries,49;GTEx Coexpression,815	NDRG4,SERPINE2,SEMA3C,SATB1,LPAR1,PRDM1,AEBP1,MYLK,ROBO1,SAMD14,OLFML3,SV2A,ENPP2,PDE4B,CPA4,MEF2C,TIE1,SORCS2,TGFBR3,TLX3,PCDHB16,SPRY1,MAGED2,GAS7,MATN2
286	REST	354.5	Literature ChIP-seq,43;ARCHS4 Coexpression,709;ENCODE ChIP-seq,27;Enrichr Queries,1037;ReMap ChIP-seq,180;GTEx Coexpression,131	FHOD3,PTPRU,ANKRD33B,PLXND1,CD82,CTSW,OGDHL,STON2,PRDM1,ROBO1,ADAMTS4,SAMD14,BLNK,SLC39A4,MEF2C,SEMA6A,GPR35,ANK2,ANK1,MMP9,SRCIN1,OLFM1,ARMC2,CLDN9,CLDN7,B4GALT6,SHANK2,KDM7A,COL17A1,NDRG4,SATB1,PRUNE2,TNFRSF11A,EGFR,MTMR7,GOLGA7B,SV2A,OLFML3,TSPAN7,S1PR1,EPS8L1,PIP5K1B,HMGCLL1,ASIC1,JAG2,TCF7L1,ARID3A,INHBB,SOD3,SYT17,KLHDC8A,NOTUM,PLCH2
287	USF1	355.2	ARCHS4 Coexpression,260;ENCODE ChIP-seq,54;Enrichr Queries,824;ReMap ChIP-seq,156;GTEx Coexpression,482	KCNK6,SERPINE2,UNC93B1,GMFG,PRUNE2,SDC3,CTSW,OGDHL,ICAM5,PRDM1,ICAM1,ROBO1,NR3C2,SAMD14,RINL,RASSF2,INPP5D,ST3GAL5,LPXN,MAL2,KIF21B,SCN5A,ST3GAL1,PITX1,IP6K3,ARL11,TCF7L1,TGFB2,PAQR5,GPR35,ANO9,PLEKHA6,ARID3A,ANK2,DOK2,FABP4,CLDN9,PRXL2A,CLDN7,ALDOC,NOTUM,S100A3,OCIAD2,RAPSN,ABCG2
288	MAX	356.2	ARCHS4 Coexpression,163;ENCODE ChIP-seq,65;Enrichr Queries,1059;ReMap ChIP-seq,134;GTEx Coexpression,360	PLXND1,GMFG,ITGB3,CTSW,OGDHL,ARRB1,ICAM5,PRDM1,CXCL3,CXCL5,ICAM1,RAB44,SAMD14,RASSF2,DZIP1L,UPP1,ARL11,MEF2C,SEMA6A,PAQR5,ANK2,OVOL2,ARMC2,OLFM1,DOK2,MAPKAPK3,CLDN9,SLCO4A1,CHDH,CLDN7,GSAP,S100A3,ABCG2,UNC93B1,NOD1,NOD2,ADRB2,EGFR,INPP5D,LPXN,LRRC8E,TCF7L1,ARID3A,PPBP,BMP6,SYT17,SELP,SPRY1,NOTUM,OCIAD2
289	SCRT2	356.7	ARCHS4 Coexpression,171;Enrichr Queries,638;GTEx Coexpression,261	PTPRU,NDRG4,TGFB2,LPAR1,ANK1,SRCIN1,GOLGA7B,ARHGAP33,OLFM1,SAMD14,GNG2,TLX3,SV2A,RAB15,CAMK2N1,KIF21B,PTPN5,SHANK2,GAS7,ASIC1
290	CXXC5	357	ARCHS4 Coexpression,215;GTEx Coexpression,499	GOLGA7B,OLFM1,SAMD14,NDRG4,TLX3,RAB15,SV2A,ARHGEF17,SDC3,SRCIN1,HID1
291	DLX5	357	ARCHS4 Coexpression,589;Enrichr Queries,287;GTEx Coexpression,195	COL17A1,EOMES,MEF2C,TGFB2,SEMA6A,SEMA3C,LPAR1,CWH43,IL17RE,PRDM1,MMP9,EGFR,ROBO1,CAMSAP3,GNG2,TRIM29,PCDHB16,ENPP2,MAGED2,NECTIN4,PITX1,CPA4
292	GLI1	357.5	Literature ChIP-seq,117;ARCHS4 Coexpression,912;Enrichr Queries,169;GTEx Coexpression,232	PTPRU,TGFB2,TCF7L1,GAL3ST1,SERPINE2,SOX13,LPAR1,PRDM1,SORCS2,BICD1,MMP9,EGFR,MYLK,ICAM1,RASSF2,OLFML3,PLSCR4,PCDHB16,COL6A1,ENPP2,S1PR1,PDE4B,MATN2,CPA4
293	MXI1	359.8	ARCHS4 Coexpression,126;ENCODE ChIP-seq,52;Enrichr Queries,704;ReMap ChIP-seq,226;GTEx Coexpression,691	FHOD3,KCNK6,NDRG4,SERPINE2,SATB1,ITGB3,PRUNE2,CTSW,OGDHL,ARRB1,ICAM5,TNFRSF11A,MYLK,ICAM1,SLC6A4,HID1,RASSF2,RAB25,CAMK2N1,ST3GAL5,SLC39A4,MEF2C,NOS2,TNFSF15,ARHGEF17,ARID3A,ATP1B1,ANK1,SORCS2,ARHGAP33,ARMCX4,CLDN9,CLDN7,ALDOC,TMCC2,NOTUM,KDM7A,LIMS2,GAS7,RAPGEF4
294	FOXH1	360.3	ARCHS4 Coexpression,341;Enrichr Queries,502;GTEx Coexpression,238	EOMES,TCF7L1,SLC37A1,SEMA6A,GPR35,SOX13,ANO9,ARID3A,TNFRSF11A,PRDM1,ANK1,OVOL2,RAB15,CLDN7,TRPM6,PITX1,SLC39A4
295	IRF1	360.3	Literature ChIP-seq,118;ARCHS4 Coexpression,654;ENCODE ChIP-seq,111;Enrichr Queries,769;ReMap ChIP-seq,153;GTEx Coexpression,357	KCNK6,EHF,ECM1,UNC93B1,GMFG,ITGB3,CITED4,CTSW,CXCL1,OGDHL,NOD1,NOD2,PRDM1,ICAM5,STON2,CXCL3,CXCL2,TNF,ICAM1,RASSF2,INPP5D,PDE4B,UPP1,P2RY12,TGFB2,ARID3A,ATP1B1,LAT2,ARHGAP33,DOK2,CLDN9,SLCO4A1,CLDN7,SPRY1,LIMS2
296	SP140	360.7	ARCHS4 Coexpression,314;Enrichr Queries,579;GTEx Coexpression,189	CSF1R,UNC93B1,TNFRSF9,GMFG,ARID3A,PRDM1,TNF,MMP9,ICAM1,LAT2,RINL,RASSF2,INPP5D,PDE4B,BLNK,LPXN,GRAP
297	TBR1	361	ARCHS4 Coexpression,241;Enrichr Queries,138;GTEx Coexpression,704	EOMES,MEF2C,TCF7L1,NDRG4,SATB1,RANBP17,LPAR1,COBL,ANK2,ATP1B1,ANK1,NR3C2,OLFM1,CAMK2N1,SV2A,NGEF,SHANK2,RAPGEF4,ASIC1
298	NEUROD6	363.7	ARCHS4 Coexpression,315;Enrichr Queries,379;GTEx Coexpression,397	PTPRU,MEF2C,LPAR1,ANK2,ICAM5,BICD1,ROBO1,SYT17,OLFM1,CRHBP,SYNPR,GNG2,CAMK2N1,SV2A,MAL2,KIF21B,SHANK2,RAPGEF4
299	ZNF385A	364.3	ARCHS4 Coexpression,181;Enrichr Queries,647;GTEx Coexpression,265	COL17A1,CSF1R,SERPINE2,CD82,PLXND1,UNC93B1,ARRB1,CWH43,PRDM1,MMP9,ICAM1,CAMSAP3,TRIM29,ADAMTSL4,PCDHB16,STAB1,PLCH2,NECTIN4,CPA4,GAS7
300	BACH2	364.8	ARCHS4 Coexpression,633;Enrichr Queries,172;ReMap ChIP-seq,32;GTEx Coexpression,622	PTPRU,ANKRD33B,PLXND1,SATB1,LPAR1,PRDM1,ADRB2,SLC2A5,BICD1,ICAM1,MYLK,ROBO1,RASSF2,INPP5D,BLNK,S1PR1,PDE4B,LPXN,KIF21B,MEF2C,GPR35,ACYP2,ARID3A,ANK2,ANK1,SORCS2,TGFBR3,DOK2,TXLNB,SLCO4A1,TMCC2,SPRY1,RAPSN,KDM7A,PAOX,GAS7
301	TP73	365	ARCHS4 Coexpression,331;Enrichr Queries,610;GTEx Coexpression,154	COL17A1,JAG2,PTPRU,TGFB2,TCF7L1,ANKRD33B,LPAR1,ARID3A,CWH43,ANK1,EGFR,CAMSAP3,RAB25,TRIM29,DZIP1L,PLCH2,NECTIN4,PITX1,CPA4
302	OLIG2	366	Literature ChIP-seq,26;ARCHS4 Coexpression,44;Enrichr Queries,684;GTEx Coexpression,710	FHOD3,NDRG4,SERPINE2,RRAD,SATB1,SDC3,LPAR1,ARRB1,SLC2A5,CXCL2,CXCL5,RERG,DMBX1,DOCK11,RAB44,RASSF2,GNG2,SV2A,OLFML3,CAMK2N1,TSPAN7,ENPP2,BLNK,SCN5A,ASIC1,EOMES,JAG2,SEMA6A,SLC37A1,TNFRSF9,ARHGEF17,COBL,ANK2,ARID3A,ANK1,SRCIN1,SORCS2,BMP6,SYT17,OLFM1,SLCO4A1,PCDHB16,NOTUM,OCIAD2,LIMS2,GAS7,RAPGEF4
303	CDX1	366	ARCHS4 Coexpression,279;Enrichr Queries,555;GTEx Coexpression,264	EOMES,SLC37A1,NOS2,GPR35,LPAR1,ANO9,TNFRSF11A,PRDM1,IL17RE,ATP1B1,ANK1,RAB25,MMP15,CLDN7,NOTUM,UPP1,TRPM6,PITX1,SLC39A4,ABCG2
304	ZNF117	366.7	ARCHS4 Coexpression,638;Enrichr Queries,420;GTEx Coexpression,42	TGFB2,PLXND1,CD93,SERPINE2,SEMA3C,SATB1,TIE1,COBL,INHBB,BMP6,MYLK,TGFBR3,DOCK11,GLIPR1,FABP4,PRXL2A,ADAMTSL3,PLSCR4,PCDHB16,SPRY1,KDM7A,MATN2,CPA4
305	PPARD	367.5	Literature ChIP-seq,36;ARCHS4 Coexpression,437;Enrichr Queries,886;GTEx Coexpression,111	CSF1R,PTPRU,CD82,PLXND1,UNC93B1,GRHL3,CWH43,PRDM1,ADRB2,AEBP1,TMPRSS11F,EGFR,ICAM1,RAB25,OLFML3,EPS8L1,MAL2,KIF21B,MASP1,PITX1,ST3GAL1,RBBP8NL
306	SALL2	368.3	ARCHS4 Coexpression,879;Enrichr Queries,56;GTEx Coexpression,170	NDRG4,SERPINE2,LPAR1,MTMR7,MYLK,ROBO1,GOLGA7B,SAMD14,SV2A,OLFML3,CAMK2N1,TSPAN7,ASIC1,TGFB2,TCF7L1,SEMA6A,ANK2,INHBB,TGFBR3,TMEM98,PCDHB16,ALDOC,SPRY1,MATN2
307	NEUROG3	368.7	ARCHS4 Coexpression,182;Enrichr Queries,780;GTEx Coexpression,144	EOMES,RAP1GAP2,SLC37A1,GPR35,SATB1,LPAR1,PLEKHA6,ICAM5,TNFRSF11A,ATP1B1,ANK1,NR3C2,OVOL2,ROBO1,CAMSAP3,TLX3,PRXL2A,OCIAD2,RNF183,SLC39A4,SHANK2,RBBP8NL
308	SPIB	370.3	ARCHS4 Coexpression,416;Enrichr Queries,665;ReMap ChIP-seq,30;GTEx Coexpression,370	EHF,CD82,SEMA3C,UNC93B1,PRUNE2,ADRB2,PRDM1,TNF,ICAM1,ADAMTS4,GLIPR1,RINL,RASSF2,INPP5D,BLNK,S1PR1,LPXN,CPA4,ARL11,MEF2C,SLC37A1,DAPK2,ARID3A,ATP1B1,MMP9,BSPRY,LAT2,GRAP,NECTIN4,KDM7A,GAS7
309	MYOD1	370.4	ARCHS4 Coexpression,259;ENCODE ChIP-seq,2;Enrichr Queries,775;ReMap ChIP-seq,56;GTEx Coexpression,760	PLXND1,CD82,RRAD,SDC3,PRUNE2,LPAR1,ARRB1,AEBP1,STON2,SLC2A5,TNF,EGFR,HID1,ADAMTS4,RINL,ADAMTSL4,BLNK,ST3GAL5,SCN5A,PITX1,ST3GAL1,IP6K3,CPA4,JAG2,MEF2C,TCF7L1,TNFSF15,COBL,ARID3A,GRHL3,ANK1,DUSP27,SYT17,LAT2,SELP,TXLNB,PRXL2A,COL6A1,TMCC2,NOTUM,S100A3,RAPSN,LIMS2,ABCG2
310	MYOG	372.3	ARCHS4 Coexpression,97;ENCODE ChIP-seq,10;Enrichr Queries,890;GTEx Coexpression,492	PTPRU,CD82,OGDHL,ARRB1,STON2,PRDM1,NR3C2,HID1,RAB44,LEPR,SCN5A,MEF2C,GPR35,COBL,ACYP2,DUSP27,ANK1,SORCS2,SLC7A4,ARMCX4,TXLNB,GSAP,RAPSN,KDM7A,ABCG2,RRAD,SDC3,PRUNE2,LPAR1,TNFRSF11A,ADRB2,NOD2,CAMK2N1,MAL2,ST3GAL1,IP6K3,CPA4,JAG2,RAP1GAP2,TGFB2,TCF7L1,NOS2,TNFSF15,GRHL3,ARID3A,BMP6,SYT17,PRXL2A,KLHDC8A,TMCC2,SPRY1,LIMS2
311	TBPL2	373	ARCHS4 Coexpression,399;GTEx Coexpression,347	COL17A1,CAMSAP3,SELP,KLHDC8A,ITGB3,ANO9,CWH43,IL17RE,PPBP,BMP6
312	LHX1	373.5	ARCHS4 Coexpression,322;Enrichr Queries,425	EOMES,MEF2C,TGFB2,SEMA6A,SERPINE2,LPAR1,INHBB,PRDM1,ANK1,ARHGAP33,CAMK2N1,RAB15,PCDHB16,KIF21B,ASIC1
313	PROX1	374.8	ARCHS4 Coexpression,316;Enrichr Queries,126;ReMap ChIP-seq,17;GTEx Coexpression,1040	EHF,ECM1,CD82,SEMA3C,SERPINE2,SATB1,LPAR1,AFP,PRDM1,EGFR,KLK6,HID1,ROBO1,NR3C2,HSD11B1,GOLGA7B,SYNPR,CAMK2N1,ENPP2,LPXN,SCN5A,MEF2C,TGFB2,SLC37A1,SEMA6A,GPR35,SOX13,COBL,ANK2,IL17RE,ATP1B1,DUSP27,ANK1,SYT17,TGFBR3,MAPKAPK3,CLDN9,CHDH,PCDHB16,NOTUM,S100A3,SHANK2
314	STAT1	375.3	Literature ChIP-seq,129;ARCHS4 Coexpression,497;ENCODE ChIP-seq,35;Enrichr Queries,950;ReMap ChIP-seq,11;GTEx Coexpression,630	EHF,ANKRD33B,CD82,PLXND1,UNC93B1,CITED4,CTSW,ARRB1,CXCL1,ICAM5,PRDM1,NOD2,SLC2A5,TNF,CXCL2,EGFR,ICAM1,HSD11B1,ADAMTS4,P2RY6,RASSF2,ADAMTSL4,INPP5D,BLNK,LPXN,ST3GAL1,GPR35,ARID3A,MMP9,SVIP,CAMSAP3,OLFM1,MAPKAPK3,TLX3,SLCO4A1,CLDN7,PLSCR4,GSAP,S100A3,OCIAD2,GRAP,PAPPA2,MATN2
315	HOXC12	375.7	ARCHS4 Coexpression,250;Enrichr Queries,666;GTEx Coexpression,211	COL17A1,EOMES,JAG2,EHF,TGFB2,LPAR1,CWH43,IL17RE,MMP9,EGFR,CAMSAP3,TGFBR3,EPN3,CRHBP,TLX3,RAB25,TRIM29,NECTIN4,PITX1,LRRC8E,SLC39A4
316	NEUROD2	375.8	Literature ChIP-seq,78;ARCHS4 Coexpression,699;Enrichr Queries,243;GTEx Coexpression,483	PTPRU,NDRG4,SATB1,ITGB3,SDC3,LPAR1,ICAM5,AEBP1,TNF,SLC6A4,ROBO1,GOLGA7B,RAB44,SAMD14,TRIM29,KIF21B,PITX1,IP6K3,ASIC1,EOMES,RAP1GAP2,MEF2C,GPR35,TNFSF15,ARID3A,ANK1,SRCIN1,SLC7A4,OLFM1,TLX3,TMEM98,RAB15,KLHDC8A,COL6A1,PLCH2,NOTUM,MASP1,PTPN5,NGEF,MATN2
317	ZNF267	376.7	ARCHS4 Coexpression,180;Enrichr Queries,878;GTEx Coexpression,72	ARL11,GMFG,TNFRSF9,ARID3A,CXCL1,PRDM1,CXCL3,TNF,CXCL2,ICAM1,LAT2,GLIPR1,RINL,INPP5D,PDE4B,LPXN,GRAP,UPP1,KDM7A
318	ARX	376.7	ARCHS4 Coexpression,360;Enrichr Queries,370;GTEx Coexpression,400	EOMES,SAMD5,MEF2C,SATB1,LPAR1,INHBB,SLC4A3,BICD1,ANK1,MTMR7,ARMCX4,GNG2,TMEM98,KLHDC8A,CAMK2N1,TSPAN7,PCDHB16,ENPP2,PITX1,HMGCLL1,SHANK2
319	TEAD1	377	ARCHS4 Coexpression,168;Enrichr Queries,542;ReMap ChIP-seq,33;GTEx Coexpression,765	EHF,ANKRD33B,SEMA3C,SERPINE2,GMFG,CITED4,LPAR1,CXCL1,PRDM1,CXCL2,EGFR,MYLK,ROBO1,OLFML3,ADAMTSL4,LEPR,KIF21B,UPP1,TGFB2,ARHGEF17,VEGFC,PLEKHA6,GRHL3,ATP1B1,TGFBR3,CLDN9,PCDHB16,COL6A1,GSAP,S100A3,CHST3
320	ZBED2	377	ARCHS4 Coexpression,130;Enrichr Queries,174;GTEx Coexpression,827	COL17A1,EHF,SERPINE2,SEMA3C,SATB1,DAPK2,TNFRSF9,CXCL1,PRDM1,ADRB2,CXCL3,CXCL2,MMP9,TNF,KLK6,TGFBR3,MAPKAPK3,MAL2,LPXN,UPP1,KIF21B,ST3GAL1,CPA4
321	NKX25	377.5	ARCHS4 Coexpression,226;GTEx Coexpression,529	FHOD3,MAPKAPK3,RRAD,MMP15,SCN5A,SLC4A3,DUSP27
322	SOX21	378	ARCHS4 Coexpression,493;Enrichr Queries,457;GTEx Coexpression,184	COL17A1,EOMES,TGFB2,TCF7L1,SEMA6A,SERPINE2,SDC3,LPAR1,COBL,INHBB,CWH43,SORCS2,CAMSAP3,RAB25,TRIM29,CAMK2N1,KLHDC8A,PCDHB16,MAL2,NECTIN4,CPA4
323	ZNF853	379	ARCHS4 Coexpression,216;GTEx Coexpression,542	NDRG4,SV2A,SDC3,COBL,INSYN1,ACYP2,SRCIN1,NGEF,ASIC1
324	ISX	379.7	ARCHS4 Coexpression,376;Enrichr Queries,511;GTEx Coexpression,252	EHF,SLC37A1,GPR35,PRUNE2,LPAR1,ANO9,TNFRSF11A,PRDM1,SLC6A4,ROBO1,NR3C2,CAMSAP3,TRIM29,MMP15,CLDN7,PCDHB16,TRPM6,SLC39A4,ABCG2,CPA4
325	KLF1	380	Literature ChIP-seq,31;ARCHS4 Coexpression,471;Enrichr Queries,658;ReMap ChIP-seq,87;GTEx Coexpression,653	KCNK6,NDRG4,CD82,PLXND1,SERPINE2,RRAD,ITGB3,CITED4,CTSW,ARRB1,ICAM5,PRDM1,ADRB2,ICAM1,GOLGA7B,RAB44,SAMD14,PIP5K1B,ST3GAL1,TRPM6,SLC39A4,LRRC8E,CPA4,EOMES,DAPK2,ARID3A,PPBP,ANK1,MMP9,SLC7A4,ARMC2,DOK2,MAPKAPK3,TMEM98,CLDN9,SLCO4A1,CLDN7,TMCC2,S100A3,GRAP,OCIAD2,ABCG2
326	JUN	380	Literature ChIP-seq,42;ARCHS4 Coexpression,1060;ENCODE ChIP-seq,14;Enrichr Queries,882;ReMap ChIP-seq,136;GTEx Coexpression,146	EHF,ANKRD33B,PLXND1,SERPINE2,CD82,ITGB3,CITED4,CTSW,ICAM5,CWH43,STON2,SLC2A5,CXCL3,CXCL2,TNF,ICAM1,RAB44,GLIPR1,RASSF2,ADAMTSL4,ADAMTSL3,LEPR,BLNK,UPP1,TRIM66,CD93,GPR35,ARHGEF17,SOX13,ATP1B1,LAT2,ARMCX4,MMP13,CLDN9,PLSCR4,CLDN7,COL6A1,S100A3,B4GALT6,RAPGEF4,CHST3,COL17A1,NDRG4,TNXB,SDC3,LPAR1,NOD1,ADRB2,TNFRSF11A,EGFR,GOLGA7B,GNG2,OLFML3,CAMK2N1,INPP5D,S1PR1,LPXN,ST3GAL1,P2RY12,TCF7L1,NOS2,TIE1,…
327	OLIG1	383	ARCHS4 Coexpression,15;Enrichr Queries,436;GTEx Coexpression,698	CSF1R,GAL3ST1,SERPINE2,CD82,SDC3,LPAR1,COBL,ATP1B1,OLFM1,RASSF2,CAMK2N1,CHDH,TSPAN7,PCDHB16,ENPP2,PDE4B,ALDOC,LIMS2,ASIC1,GAS7
328	KDM2B	383.5	ARCHS4 Coexpression,647;GTEx Coexpression,120	COL17A1,CAMSAP3,SEMA6A,ANKRD33B,CD82,TRIM29,INPP5D,BLNK,CWH43,PLCH2,NOD2,NECTIN4
329	SREBF1	384	Literature ChIP-seq,109;ARCHS4 Coexpression,290;ENCODE ChIP-seq,87;Enrichr Queries,903;ReMap ChIP-seq,213;GTEx Coexpression,702	KCNK6,PTPRU,SERPINE2,PLXND1,CTSW,EGFR,ICAM1,NR3C2,HID1,RAB44,RINL,GNG2,ST3GAL5,KIF21B,SLC39A4,RBBP8NL,JAG2,TCF7L1,SEMA6A,PAQR5,DAPK2,ANO9,ARID3A,SLC7A4,CAMSAP3,EPN3,CLDN9,PCDHB16,ALDOC,NOTUM,RAPGEF4
330	CSRNP1	384.5	ARCHS4 Coexpression,254;GTEx Coexpression,515	RAB44,DOK2,CD93,UNC93B1,INPP5D,PDE4B,CTSW,NOD2,TNF,ICAM1
331	WT1	384.5	Literature ChIP-seq,17;ARCHS4 Coexpression,583;Enrichr Queries,177;GTEx Coexpression,761	FHOD3,PTPRU,ANKRD33B,SERPINE2,CD82,ARRB1,PRDM1,SLC4A3,BICD1,RERG,MYLK,ICAM1,ROBO1,ADAMTS4,SYNPR,RAB44,TRIM29,ADAMTSL3,STAB1,KIF21B,PITX1,MEF2C,SEMA6A,DAPK2,ARHGEF17,SOX13,ATP1B1,MMP9,SORCS2,TGFBR3,EPN3,ARMC2,OLFM1,SLCO4A1,COL6A1,GSAP,NGEF,MATN2,GAS7,SAMD5,PRUNE2,LPAR1,AEBP1,EGFR,P2RY6,GNG2,CAMK2N1,INPP5D,ST3GAL5,PIP5K1B,ST3GAL1,TRPM6,CPA4,IL33,TGFB2,TCF7L1,RANBP17,INHBB,SVIP,SOD3,BMP6,TMEM98,KLHD…
332	ZHX2	385	ARCHS4 Coexpression,502;Enrichr Queries,269;ReMap ChIP-seq,148;GTEx Coexpression,621	PLXND1,SERPINE2,CD82,SEMA3C,SATB1,LPAR1,CTSW,ICAM5,PRDM1,EGFR,ICAM1,RASSF2,PDE4B,ST3GAL1,IP6K3,SLC39A4,LRRC8E,MEF2C,TGFB2,GPR35,ARHGEF17,ARID3A,ATP1B1,DUSP27,ANK1,TGFBR3,TXLNB,CLDN9,SLCO4A1,NOTUM,RAPSN,KDM7A,PAOX
333	ZNF831	387	ARCHS4 Coexpression,835;Enrichr Queries,150;GTEx Coexpression,176	EOMES,UNC93B1,TNFRSF9,CTSW,ICAM5,PRDM1,MMP9,ICAM1,TGFBR3,DOCK11,DOK2,RINL,RASSF2,PRXL2A,INPP5D,PCDHB16,LPXN,KIF21B,GRAP,PLCH2
334	HOXA13	389.3	ARCHS4 Coexpression,917;Enrichr Queries,153;GTEx Coexpression,98	SAMD5,EOMES,MEF2C,SEMA3C,SOX13,ADAM33,LPAR1,ARID3A,PRDM1,CWH43,MMP9,EGFR,MYLK,ICAM1,TGFBR3,PRXL2A,CLDN7,COL6A1,PCDHB16,MASP1,PITX1,LIMS2,MATN2,CPA4
335	NHLH1	389.7	ARCHS4 Coexpression,132;Enrichr Queries,701;GTEx Coexpression,336	EOMES,ARL11,TGFB2,TCF7L1,GMFG,LPAR1,ARID3A,SORCS2,BICD1,ROBO1,LAT2,OLFM1,RINL,TLX3,CLDN9,KLHDC8A,RAB15,TMCC2,KIF21B,PLCH2,ASIC1
336	KLF2	391.5	Literature ChIP-seq,128;ARCHS4 Coexpression,847;Enrichr Queries,494;GTEx Coexpression,97	TCF7L1,MEF2C,TNXB,PLXND1,CD93,SERPINE2,TIE1,SOX13,ADRB2,PRDM1,ATP1B1,CXCL2,ICAM1,SELP,TGFBR3,RAB44,DOK2,RASSF2,INPP5D,COL6A1,S1PR1,UPP1
337	ZNF214	392	ARCHS4 Coexpression,514;Enrichr Queries,230;GTEx Coexpression,432	SEMA3C,SATB1,LPAR1,NOD2,PRDM1,SORCS2,RERG,MYLK,NR3C2,TGFBR3,ARMCX4,ARMC2,TMEM98,OLFML3,COL6A1,PCDHB16,PDE4B,SPRY1,MAGED2,SHANK2,ABCG2
338	SP110	392.3	ARCHS4 Coexpression,426;Enrichr Queries,676;GTEx Coexpression,75	ARL11,UNC93B1,GMFG,TNFRSF9,ARID3A,TNF,CXCL2,ICAM1,LAT2,DOK2,GLIPR1,RINL,RASSF2,INPP5D,PDE4B,LPXN,GRAP
339	TET2	392.5	ARCHS4 Coexpression,310;GTEx Coexpression,475	LAT2,ARL11,DOCK11,RASSF2,CD82,INPP5D,NOD2,KDM7A
340	SIX5	394.4	ARCHS4 Coexpression,667;ENCODE ChIP-seq,110;Enrichr Queries,614;ReMap ChIP-seq,278;GTEx Coexpression,303	KCNK6,PTPRU,TCF7L1,SERPINE2,PLXND1,UNC93B1,ARHGEF17,SOX13,CTSW,SOD3,MYLK,ARHGAP33,ADAMTS4,TGFBR3,MMP15,CAMK2N1,ADAMTSL3,CLDN7,COL6A1,LPXN,KIF21B,LIMS2
341	KLF8	395	ARCHS4 Coexpression,1120;Enrichr Queries,12;GTEx Coexpression,53	COL17A1,SERPINE2,SATB1,ITGB3,PRUNE2,LPAR1,CWH43,PRDM1,EGFR,MYLK,ICAM1,ROBO1,NR3C2,RAB25,TRIM29,ADAMTSL3,TSPAN7,S1PR1,EPS8L1,UPP1,CPA4,MEF2C,TGFB2,GRHL3,ANK2,IL17RE,TMPRSS11F,ANK1,TGFBR3,PCDHB16,NECTIN4,GAS7
342	FOSL1	397.4	ARCHS4 Coexpression,559;ENCODE ChIP-seq,4;Enrichr Queries,390;ReMap ChIP-seq,67;GTEx Coexpression,967	EHF,ANKRD33B,SEMA3C,SERPINE2,ITGB3,STC1,CTSW,CXCL1,STON2,PRDM1,ADRB2,CXCL3,CXCL2,CXCL5,EGFR,ICAM1,MYLK,HSD11B1,ADAMTSL4,LEPR,BLNK,LPXN,UPP1,LRRC8E,CPA4,GPR35,VEGFC,ARID3A,TMPRSS11F,TXLNB,CLDN9,SLCO4A1,CLDN7,S100A3,NECTIN4
343	ZFAT	398.3	ARCHS4 Coexpression,267;Enrichr Queries,505;GTEx Coexpression,423	RAP1GAP2,MEF2C,ANKRD33B,SEMA6A,SATB1,LPAR1,ARID3A,PRDM1,TNF,ANK1,ROBO1,ADAMTSL4,ADAMTSL3,BLNK,PDE4B,LPXN,EPS8L1,ST3GAL1,GAS7,PAPPA2
344	ZFPM2	398.7	ARCHS4 Coexpression,365;Enrichr Queries,5;GTEx Coexpression,826	FHOD3,NDRG4,SERPINE2,SEMA3C,SATB1,PRUNE2,LPAR1,BICD1,EGFR,MYLK,ROBO1,NR3C2,OLFML3,ADAMTSL3,ENPP2,PDE4B,S1PR1,MEF2C,TGFB2,ANK2,ANK1,SORCS2,SRCIN1,TGFBR3,TLX3,PCDHB16,COL6A1,MATN2,GAS7
345	POU3F3	399	ARCHS4 Coexpression,78;Enrichr Queries,419;GTEx Coexpression,700	MEF2C,NDRG4,SEMA6A,SERPINE2,SDC3,LPAR1,INHBB,ANK2,ATP1B1,SRCIN1,ROBO1,ARHGAP33,OLFM1,GNG2,CAMK2N1,SV2A,TSPAN7,PCDHB16,ALDOC,KIF21B,NGEF,ASIC1
346	ARID3B	399.5	ARCHS4 Coexpression,352;GTEx Coexpression,447	LAT2,ARL11,TCF7L1,RINL,SEMA6A,SEMA3C,TNFRSF9,SOX13,ARID3A
347	RREB1	400.3	ARCHS4 Coexpression,342;Enrichr Queries,727;GTEx Coexpression,132	EHF,MEF2C,NDRG4,PLXND1,GPR35,LPAR1,GRHL3,CWH43,PRDM1,ANK1,EGFR,TGFBR3,RAB25,TRIM29,ADAMTSL4,SV2A,ADAMTSL3,EPS8L1,MAL2,NECTIN4,ST3GAL1,RBBP8NL
348	SIX2	400.5	ARCHS4 Coexpression,172;Enrichr Queries,301;ReMap ChIP-seq,174;GTEx Coexpression,955	PTPRU,SERPINE2,RRAD,LPAR1,EGFR,CRHBP,RINL,PITX1,IP6K3,RBBP8NL,CPA4,TCF7L1,TGFB2,ARHGEF17,COBL,ANK2,INHBB,ATP1B1,ANK1,BMP6,EPN3,TGFBR3,TLX3,PRXL2A,RAB15,PCDHB16,GSAP,SPRY1,MASP1,RAPSN,CHST3
349	YBX3	401	ARCHS4 Coexpression,256;GTEx Coexpression,546	TXLNB,MAPKAPK3,RRAD,DUSP27,ANK1,RAPSN,IP6K3
350	NFATC1	401.4	ARCHS4 Coexpression,379;ENCODE ChIP-seq,103;Enrichr Queries,242;ReMap ChIP-seq,272;GTEx Coexpression,1011	CSF1R,SERPINE2,CD82,PLXND1,UNC93B1,CTSW,PRDM1,SLC2A5,TNF,EGFR,ICAM1,RAB44,ADAMTSL4,INPP5D,PDE4B,S1PR1,BLNK,LPXN,ST3GAL1,SLC39A4,MEF2C,TGFB2,ANK1,TGFBR3,COQ3,TXLNB,RAPSN,PAOX,GAS7
351	ARID3A	402.6	ARCHS4 Coexpression,469;ENCODE ChIP-seq,113;Enrichr Queries,979;ReMap ChIP-seq,175;GTEx Coexpression,277	ECM1,PLXND1,GMFG,SDC3,CTSW,ICAM5,PRDM1,TNF,ICAM1,ADAMTS4,RINL,INPP5D,LPXN,PITX1,ARL11,TCF7L1,GPR35,TNFRSF9,ARID3A,ACYP2,IL17RE,MMP9,LAT2,CLDN9,CLDN7,TMCC2,GRAP,NOTUM
352	GLIS3	403.7	ARCHS4 Coexpression,307;Enrichr Queries,129;GTEx Coexpression,775	MEF2C,TGFB2,SERPINE2,SEMA3C,ITGB3,GMFG,LPAR1,VEGFC,PRDM1,ANK1,SORCS2,EGFR,MYLK,ICAM1,ROBO1,TGFBR3,INPP5D,PLSCR4,PCDHB16,COL6A1,ST3GAL1,GAS7,CHST3
353	DRGX	403.7	ARCHS4 Coexpression,285;Enrichr Queries,539;GTEx Coexpression,387	EOMES,LPAR1,PLEKHA6,PRDM1,ANK1,MTMR7,DMBX1,OLFM1,SYNPR,TLX3,CAMK2N1,SV2A,CLDN9,HMGCLL1,PITX1,SHANK2
354	GTF2B	404	ARCHS4 Coexpression,425;ENCODE ChIP-seq,115;ReMap ChIP-seq,292;GTEx Coexpression,784	LAT2,ARL11,RINL,GMFG,ARHGEF17,CLDN7,CTSW,ALDOC,UPP1,CXCL3,TNF
355	TSHZ1	404.7	ARCHS4 Coexpression,400;Enrichr Queries,38;GTEx Coexpression,776	SERPINE2,CD82,SEMA3C,SATB1,LPAR1,PRDM1,BICD1,MYLK,ROBO1,CAMK2N1,SV2A,PDE4B,S1PR1,ST3GAL1,RAP1GAP2,MEF2C,TGFB2,SEMA6A,ADAM33,ATP1B1,ANK1,TGFBR3,ARMCX4,KLHDC8A,PCDHB16,GAS7
356	LHX5	405	ARCHS4 Coexpression,372;Enrichr Queries,590;GTEx Coexpression,253	RAP1GAP2,EOMES,NDRG4,SEMA6A,LPAR1,ANK1,SRCIN1,SORCS2,HID1,GOLGA7B,OLFM1,SAMD14,TLX3,SV2A,SLCO4A1,KIF21B,PITX1,SHANK2,ASIC1
357	DMRTA2	405	ARCHS4 Coexpression,648;Enrichr Queries,529;GTEx Coexpression,38	SAMD5,EOMES,PTPRU,EHF,ECM1,TGFB2,LPAR1,GRHL3,INHBB,TMPRSS11F,ANK1,SORCS2,SLC7A4,RAB25,TLX3,CAMK2N1,KLHDC8A,S1PR1,EPS8L1,MAL2,RNF183,PITX1,RBBP8NL
358	ZBTB16	405.5	ARCHS4 Coexpression,335;Enrichr Queries,115;ReMap ChIP-seq,229;GTEx Coexpression,943	ECM1,SERPINE2,LPAR1,ADRB2,EGFR,MYLK,HSD11B1,RINL,ADAMTSL3,ENPP2,S1PR1,HMCN2,LPXN,PITX1,TRIM66,CPA4,MEF2C,DAPK2,SOX13,ATP1B1,SVIP,ANK1,DUSP27,TGFBR3,ARHGAP33,COQ3,FABP4,TXLNB,PCDHB16,PAOX,MATN2
359	OTX1	407.7	ARCHS4 Coexpression,494;Enrichr Queries,516;GTEx Coexpression,213	COL17A1,EOMES,MEF2C,TGFB2,TCF7L1,SERPINE2,CITED4,LPAR1,INHBB,CWH43,IL17RE,NOD2,EGFR,CAMSAP3,TMEM98,TRIM29,KLHDC8A,PCDHB16,NECTIN4,PITX1,CPA4
360	PRDM5	408.3	Literature ChIP-seq,140;ARCHS4 Coexpression,1046;Enrichr Queries,214;GTEx Coexpression,233	SAMD5,SERPINE2,SEMA3C,LPAR1,EGFR,MYLK,ROBO1,ADAMTSL3,DZIP1L,S1PR1,MAL2,PIP5K1B,TCF7L1,TGFB2,COBL,ANK2,ANK1,TGFBR3,ARMCX4,TMEM98,PLSCR4,COL6A1,PCDHB16,MAGED2,SPRY1,MATN2
361	TBX20	409.3	ARCHS4 Coexpression,211;Enrichr Queries,515;GTEx Coexpression,502	FHOD3,EOMES,MEF2C,TGFB2,LPAR1,PRDM1,SLC4A3,DUSP27,ANK1,EGFR,TGFBR3,MAPKAPK3,MMP15,PCDHB16,SCN5A,PITX1
362	MBD4	410	ARCHS4 Coexpression,424;ENCODE ChIP-seq,105;Enrichr Queries,1133;ReMap ChIP-seq,232;GTEx Coexpression,156	PTPRU,UNC93B1,GMFG,SDC3,AFP,ADAMTS4,RINL,CAMK2N1,INPP5D,LPXN,TRIM66,SLC39A4,ARL11,MEF2C,DAPK2,ARHGEF17,ARID3A,ATP1B1,LAT2,COQ3,CHDH,PCDHB16,GSAP,SPRY1,GRAP,NGEF,CHST3
363	MEF2A	410.2	Literature ChIP-seq,132;ARCHS4 Coexpression,175;ENCODE ChIP-seq,43;Enrichr Queries,900;ReMap ChIP-seq,211;GTEx Coexpression,1000	FHOD3,CSF1R,ANKRD33B,SERPINE2,STC1,PRDM1,NOD2,SLC2A5,TNF,EGFR,RAB44,SAMD14,ADAMTSL4,ADAMTSL3,BLNK,S1PR1,LPXN,SCN5A,P2RY12,MEF2C,TGFB2,SLC37A1,PLEKHA6,ARID3A,INHBB,ATP1B1,DUSP27,SORCS2,LAT2,TXLNB,GRAP,OCIAD2,GAS7
364	RUNX1	410.6	Literature ChIP-seq,19;ARCHS4 Coexpression,334;Enrichr Queries,294;ReMap ChIP-seq,19;GTEx Coexpression,1387	CD82,PLXND1,SERPINE2,GMFG,ITGB3,CTSW,ARRB1,ICAM5,STON2,PRDM1,TNF,ICAM1,SLC6A4,ADAMTS4,RAB44,SAMD14,PDE4B,UPP1,MEF2C,SEMA6A,ARHGEF17,ATP1B1,ANK1,MMP9,LAT2,DOK2,MAPKAPK3,TXLNB,CLDN9,SLCO4A1,S100A3,RAPSN,GAS7,PAOX,CSF1R,SEMA3C,UNC93B1,LPAR1,ADRB2,EGFR,RAB25,INPP5D,LPXN,ST3GAL1,ASIC1,JAG2,IL33,TGFB2,SLC37A1,TIE1,ARID3A,PRXL2A,NOTUM
365	BCL6	411.8	Literature ChIP-seq,97;ARCHS4 Coexpression,675;Enrichr Queries,310;ReMap ChIP-seq,159;GTEx Coexpression,818	CSF1R,ANKRD33B,SERPINE2,CD82,PLXND1,SATB1,UNC93B1,GMFG,CTSW,AEBP1,PRDM1,ADRB2,NOD2,CXCL2,EGFR,ICAM1,HSD11B1,GOLGA7B,P2RY6,RINL,RASSF2,ADAMTSL4,INPP5D,PDE4B,S1PR1,ST3GAL1,JAG2,ARL11,MEF2C,TCF7L1,SLC37A1,CD93,TNFRSF9,ARID3A,ANK2,ATP1B1,SORCS2,TGFBR3,ARMC2,OLFM1,MAPKAPK3,TXLNB,CLDN9,SLCO4A1,NOTUM,KDM7A,CHST3,ABCG2
366	EGR4	412.7	ARCHS4 Coexpression,142;Enrichr Queries,625;GTEx Coexpression,471	SAMD5,RAP1GAP2,NDRG4,ANKRD33B,RRAD,LPAR1,ICAM5,ANK1,ICAM1,MTMR7,OLFM1,SAMD14,TLX3,SV2A,CAMK2N1,ENPP2,HMGCLL1,PTPN5,NGEF,ASIC1
367	INSM1	413	ARCHS4 Coexpression,98;Enrichr Queries,384;GTEx Coexpression,757	EOMES,SAMD5,RAP1GAP2,PTPRU,SEMA6A,SATB1,LPAR1,PLEKHA6,INHBB,ANK1,MTMR7,ROBO1,ARHGAP33,CAMSAP3,OLFM1,CLDN9,CAMK2N1,KLHDC8A,PCDHB16,ENPP2,ASIC1
368	MYT1	413	ARCHS4 Coexpression,124;Enrichr Queries,508;GTEx Coexpression,607	NDRG4,SEMA6A,LPAR1,PLEKHA6,ANK2,ANK1,SRCIN1,GOLGA7B,ARHGAP33,OLFM1,SAMD14,GNG2,TLX3,SV2A,PCDHB16,KIF21B,PLCH2,SHANK2,ASIC1
369	ZBTB4	414	ARCHS4 Coexpression,392;Enrichr Queries,382;GTEx Coexpression,468	TCF7L1,MEF2C,NDRG4,SATB1,ARHGEF17,PRUNE2,SDC3,ARRB1,ATP1B1,ANK1,MYLK,TGFBR3,ARMCX4,CAMK2N1,PCDHB16,S1PR1,MAGED2,NGEF,GAS7
370	CEBPA	415.2	Literature ChIP-seq,85;ARCHS4 Coexpression,179;Enrichr Queries,813;ReMap ChIP-seq,155;GTEx Coexpression,844	CSF1R,EHF,SERPINE2,PLXND1,UNC93B1,CITED4,LPAR1,ADRB2,AFP,NOD2,CXCL3,CXCL2,ICAM1,SLC6A4,ROBO1,NR3C2,GOLGA7B,ADAMTS4,RAB44,P2RY6,RINL,RAB25,ADAMTSL4,TRIM29,CAMK2N1,STAB1,EPS8L1,MAL2,ST3GAL1,XDH,LRRC8E,EOMES,DAPK2,ARHGEF17,IL17RE,MMP9,SORCS2,DUSP27,SYT17,LAT2,FABP4,MAPKAPK3,PRXL2A,PCDHB16,CLDN7,OCIAD2,NECTIN4
371	JDP2	416	ARCHS4 Coexpression,148;Enrichr Queries,628;GTEx Coexpression,472	CSF1R,PLXND1,SERPINE2,UNC93B1,GMFG,LPAR1,ADAM33,PRDM1,SLC2A5,CXCL2,MMP9,ICAM1,DOCK11,OLFML3,PCDHB16,STAB1,COL6A1,PDE4B,UPP1
372	TRERF1	416.3	ARCHS4 Coexpression,456;Enrichr Queries,340;GTEx Coexpression,453	RAP1GAP2,MEF2C,PLXND1,SATB1,LPAR1,GRHL3,PRDM1,NOD2,TMPRSS11F,ANK1,EGFR,ROBO1,TGFBR3,DOCK11,RAB44,RASSF2,RAB25,INPP5D,PCDHB16,ST3GAL1,GAS7
373	RUNX3	416.4	ARCHS4 Coexpression,1268;ENCODE ChIP-seq,72;Enrichr Queries,580;ReMap ChIP-seq,76;GTEx Coexpression,86	CSF1R,ANKRD33B,UNC93B1,CITED4,LPAR1,CTSW,PRDM1,NOD2,ADRB2,TNF,ICAM1,HSD11B1,RAB44,RINL,RASSF2,INPP5D,S1PR1,PDE4B,BLNK,LPXN,ST3GAL5,ST3GAL1,EOMES,MEF2C,SLC37A1,TNFRSF9,ARHGEF17,ANO9,ARID3A,MMP9,DOK2,TXLNB,TMCC2,GRAP,OCIAD2,B4GALT6
374	ZBTB8A	416.5	ARCHS4 Coexpression,533;GTEx Coexpression,300	TGFBR3,ADAMTS4,TCF7L1,ARHGEF17,DAPK2,ADAMTSL3,PLSCR4,SOX13,KIF21B
375	PRRX2	417	ARCHS4 Coexpression,73;Enrichr Queries,790;GTEx Coexpression,388	TGFB2,ECM1,SERPINE2,ITGB3,LPAR1,ADAM33,VEGFC,INHBB,AEBP1,SOD3,MYLK,GLIPR1,OLFML3,COL6A1,DZIP1L
376	ZGLP1	417	ARCHS4 Coexpression,165;GTEx Coexpression,669	GOLGA7B,SELP,SAMD14,DOK2,SV2A,ITGB3,OGDHL,PPBP,SVIP,BMP6
377	FOXS1	417.3	ARCHS4 Coexpression,534;Enrichr Queries,430;GTEx Coexpression,288	TGFB2,SERPINE2,ARHGEF17,ITGB3,LPAR1,AEBP1,SOD3,MMP9,MYLK,ADAMTS4,GLIPR1,OLFML3,ADAMTSL3,PLSCR4,COL6A1,LIMS2,CPA4
378	DACH2	417.7	ARCHS4 Coexpression,266;Enrichr Queries,411;GTEx Coexpression,576	PTPRU,MEF2C,SEMA3C,PRUNE2,LPAR1,ANK2,ICAM5,ANK1,ROBO1,SYNPR,GNG2,CAMK2N1,SV2A,TSPAN7,PCDHB16,ENPP2,HMGCLL1,RAPGEF4
379	SNAI3	419.3	ARCHS4 Coexpression,600;Enrichr Queries,188;GTEx Coexpression,470	JAG2,EOMES,RAP1GAP2,ARL11,UNC93B1,GMFG,ADRB2,ATP1B1,ANK1,MMP9,ICAM1,LAT2,DOK2,P2RY6,RINL,RASSF2,ADAMTSL4,SLCO4A1,INPP5D,PCDHB16,KIF21B
380	NACC2	421.5	ARCHS4 Coexpression,162;GTEx Coexpression,681	NDRG4,ARHGEF17,SDC3,COBL,ALDOC,NGEF,ASIC1,GAS7,RAPGEF4
381	ZBTB7A	421.8	ARCHS4 Coexpression,512;ENCODE ChIP-seq,5;Enrichr Queries,1140;ReMap ChIP-seq,85;GTEx Coexpression,367	KCNK6,PLXND1,ITGB3,CTSW,OGDHL,CXCL1,ICAM5,CXCL3,ICAM1,SAMD14,DZIP1L,PITX1,RBBP8NL,SLC39A4,ANO9,TMPRSS11F,ANK1,SRCIN1,OVOL2,MAPKAPK3,CLDN9,COL6A1,B4GALT6,NGEF,MATN2,RAPGEF4,CHST3,GAS7,UNC93B1,NOD1,AEBP1,EGFR,MTMR7,GOLGA7B,RAB25,CAMK2N1,EPS8L1,MAL2,ST3GAL5,HMGCLL1,LRRC8E,RBM11,ASIC1,JAG2,TCF7L1,ADAM33,GRHL3,ARID3A,SYT17,COQ3,TMEM98,TMCC2,NOTUM,NECTIN4
382	HNF4A	421.8	Literature ChIP-seq,55;ARCHS4 Coexpression,664;ENCODE ChIP-seq,39;Enrichr Queries,467;ReMap ChIP-seq,48;GTEx Coexpression,1258	FHOD3,EHF,PLXND1,PRDM1,SLC4A3,MYLK,ICAM1,SAMD14,RINL,TRIM29,ENPP2,LEPR,KIF21B,SLC39A4,SEMA6A,SOX13,ANK2,ACYP2,ATP1B1,SRCIN1,ARMC2,MAPKAPK3,CLDN9,CLDN7,GSAP,MASP1,NGEF,ABCG2,CSF1R,NDRG4,SDC3,LPAR1,MTMR7,GOLGA7B,INPP5D,LPXN,PIP5K1B,ST3GAL1,ASIC1,TGFB2,SLC37A1,CAMSAP3,PRXL2A,PTPRU,GAL3ST1,ITGB3,ARRB1,STON2,CXCL2,BICD1,PHEX,CXCL5,SLC6A4,ROBO1,ADAMTS4,ADAMTSL3,PDE4B,BLNK,UPP1,GPR35,ARHGEF17,COBL,ANO9,…
383	SATB1	422.8	ARCHS4 Coexpression,636;Enrichr Queries,338;ReMap ChIP-seq,38;GTEx Coexpression,679	SERPINE2,GMFG,LPAR1,NOD1,AFP,ADRB2,PRDM1,CXCL3,CXCL5,NR3C2,DOCK11,GNG2,S1PR1,ENPP2,PDE4B,ST3GAL5,PIP5K1B,KIF21B,TRIM66,MEF2C,NOS2,ARHGEF17,COBL,ACYP2,INHBB,ATP1B1,ANK1,OVOL2,TGFBR3,ARMCX4,TXLNB,PCDHB16,PTPN5,NGEF,GAS7
384	LHX3	424.3	ARCHS4 Coexpression,272;Enrichr Queries,275;GTEx Coexpression,726	JAG2,LPAR1,PLEKHA6,ARID3A,ICAM5,PRDM1,ANK1,ICAM1,OLFM1,TLX3,CLDN9,PRXL2A,OLFML3,MAGED2,KIF21B,PLCH2,PITX1,NGEF
385	FOSL2	428	ARCHS4 Coexpression,455;ENCODE ChIP-seq,36;Enrichr Queries,640;ReMap ChIP-seq,217;GTEx Coexpression,792	SEMA3C,PLXND1,UNC93B1,CTSW,CXCL1,PRDM1,CXCL2,EGFR,ICAM1,DMBX1,ADAMTSL4,PDE4B,UPP1,ST3GAL1,ASIC1,CPA4,TGFB2,CD93,ANK2,ARID3A,ATP1B1,CLDN9,CLDN7,S100A3,SHANK2
386	SMAD3	428.2	Literature ChIP-seq,20;ARCHS4 Coexpression,1069;Enrichr Queries,550;ReMap ChIP-seq,47;GTEx Coexpression,455	FHOD3,PTPRU,EHF,SERPINE2,CTSW,ARRB1,OGDHL,PRDM1,BICD1,ICAM1,DMBX1,ADAMTSL4,TRIM29,PDE4B,UPP1,EOMES,ARL11,MEF2C,SOX13,ANK2,ATP1B1,DUSP27,OVOL2,TGFBR3,MAPKAPK3,CLDN9,CLDN7,S100A3,GAS7,MATN2,NDRG4,SEMA3C,SATB1,LPAR1,NOD1,AFP,EGFR,HSD11B1,GOLGA7B,P2RY6,GNG2,RAB25,ST3GAL5,PIP5K1B,XDH,TGFB2,TCF7L1,NOS2,VEGFC,GRHL3,OCIAD2,NECTIN4
387	ASCL2	428.3	ARCHS4 Coexpression,619;Enrichr Queries,504;GTEx Coexpression,162	COL17A1,EOMES,UNC93B1,CITED4,LPAR1,ANO9,CWH43,IL17RE,NOD2,PRDM1,ANK1,MMP9,ICAM1,CAMSAP3,TRIM29,SLCO4A1,PCDHB16,NECTIN4,PITX1,RBBP8NL,CPA4
388	ARNTL	430.3	ARCHS4 Coexpression,110;Enrichr Queries,163;ReMap ChIP-seq,279;GTEx Coexpression,1169	SERPINE2,UNC93B1,SATB1,ITGB3,GMFG,LPAR1,ADRB2,BICD1,EGFR,ICAM1,RASSF2,INPP5D,PDE4B,S1PR1,LPXN,SCN5A,UPP1,MEF2C,TGFB2,ATP1B1,ANK1,TGFBR3,DOK2,PCDHB16,GSAP,KDM7A
389	SCRT1	431	ARCHS4 Coexpression,30;Enrichr Queries,832	NDRG4,PLXND1,LPAR1,ANK1,SRCIN1,ARHGAP33,OLFM1,CAMK2N1,SV2A,RAB15,PTPN5,NGEF,GAS7,ASIC1
390	SOHLH1	431.7	ARCHS4 Coexpression,80;Enrichr Queries,501;GTEx Coexpression,714	ECM1,NDRG4,CITED4,LPAR1,COBL,ANK1,SRCIN1,OLFM1,CAMK2N1,SV2A,PCDHB16,PLCH2,SCN5A,NGEF,SHANK2,RAPGEF4,GAS7
391	HES1	432.8	ARCHS4 Coexpression,869;Enrichr Queries,607;ReMap ChIP-seq,228;GTEx Coexpression,27	COL17A1,SAMD5,FHOD3,SERPINE2,SDC3,CWH43,PRDM1,CXCL2,EGFR,ICAM1,RAB25,TRIM29,INPP5D,EPS8L1,MAL2,RBBP8NL,MEF2C,TGFB2,TCF7L1,IL17RE,ATP1B1,OVOL2,CAMSAP3,SPRY1,NECTIN4
392	EMX1	433.3	ARCHS4 Coexpression,176;Enrichr Queries,594;GTEx Coexpression,530	EOMES,PTPRU,NDRG4,SATB1,LPAR1,OGDHL,ANK1,SRCIN1,OVOL2,OLFM1,CAMK2N1,SV2A,PITX1,NGEF,RAPGEF4
393	HOXD10	434.7	ARCHS4 Coexpression,1004;Enrichr Queries,234;GTEx Coexpression,66	MEF2C,TGFB2,SEMA3C,SOX13,ADAM33,LPAR1,STC1,PRDM1,ANK1,MMP9,RERG,EGFR,MYLK,ROBO1,TGFBR3,COL6A1,PCDHB16,HMCN2,MASP1,PITX1,LIMS2,MATN2,CPA4
394	SMAD1	435.4	Literature ChIP-seq,48;ARCHS4 Coexpression,409;Enrichr Queries,463;ReMap ChIP-seq,195;GTEx Coexpression,1062	EHF,SERPINE2,SATB1,UNC93B1,LPAR1,CTSW,ICAM5,PRDM1,EGFR,ICAM1,RINL,RAB25,ADAMTSL4,PDE4B,UPP1,SCN5A,SLC39A4,MEF2C,TGFB2,TIE1,COBL,ARID3A,GRHL3,ATP1B1,MMP9,DUSP27,BMP6,MAPKAPK3,CLDN9,CLDN7,PCDHB16,MAGED2,NOTUM,KDM7A
395	NFE2	435.4	ARCHS4 Coexpression,639;ENCODE ChIP-seq,71;Enrichr Queries,660;ReMap ChIP-seq,163;GTEx Coexpression,644	CD82,SERPINE2,GMFG,CTSW,ICAM5,STON2,PRDM1,ADRB2,CXCL2,ICAM1,ADAMTS4,RINL,UPP1,CPA4,ARL11,ARID3A,ACYP2,PPBP,ANK1,MMP9,LAT2,SELP,MAPKAPK3,CLDN9,CLDN7,NOTUM,S100A3
396	CAMTA2	436	ARCHS4 Coexpression,299;Enrichr Queries,664;GTEx Coexpression,345	RAP1GAP2,NDRG4,MEF2C,PLXND1,ANK2,ARRB1,ATP1B1,ANK1,SRCIN1,GOLGA7B,SAMD14,SV2A,RAB15,CAMK2N1,KIF21B,NGEF,GAS7
397	ZNF80	436.3	ARCHS4 Coexpression,370;Enrichr Queries,601;GTEx Coexpression,338	EOMES,SERPINE2,TNFRSF9,GMFG,CTSW,NOD1,PRDM1,ADRB2,OVOL2,TGFBR3,RAB44,DOK2,INPP5D,ADAMTSL3,PCDHB16,PDE4B,CPA4
398	NFIC	436.6	ARCHS4 Coexpression,383;ENCODE ChIP-seq,3;Enrichr Queries,700;ReMap ChIP-seq,145;GTEx Coexpression,952	ANKRD33B,SEMA3C,PLXND1,SDC3,LPAR1,AFP,PRDM1,AEBP1,EGFR,ICAM1,HSD11B1,RAB44,OLFML3,SV2A,ST3GAL5,UPP1,ST3GAL1,IP6K3,CPA4,MEF2C,TCF7L1,SEMA6A,GPR35,ARHGEF17,VEGFC,ARID3A,ATP1B1,ANK1,SORCS2,SVIP,DUSP27,TGFBR3,LAT2,CLDN9,COL6A1,SPRY1,RAPSN,GAS7
399	RELA	437	Literature ChIP-seq,6;ARCHS4 Coexpression,1065;ENCODE ChIP-seq,13;Enrichr Queries,1063;ReMap ChIP-seq,109;GTEx Coexpression,366	CSF3,ANKRD33B,CD82,SERPINE2,CTSW,CXCL1,ICAM5,PRDM1,SLC2A5,CXCL3,TNF,CXCL2,CXCL5,ICAM1,MYLK,RAB44,SAMD14,ADAMTSL4,BLNK,UPP1,SOX13,ANO9,ANK2,MMP9,SRCIN1,LAT2,TXLNB,CHDH,CLDN7,S100A3,NDRG4,NOD2,AFP,EGFR,P2RY6,RAB25,SV2A,TSPAN7,S1PR1,LPXN,PIP5K1B,HMGCLL1,ST3GAL1,ASIC1,TCF7L1,NOS2,TNFSF15,TNFRSF9,VEGFC,SELP
400	SGSM2	437.5	ARCHS4 Coexpression,220;GTEx Coexpression,655	ARHGAP33,NDRG4,CAMK2N1,SV2A,ARHGEF17,PTPN5,SHANK2,NGEF,SYT17,GAS7
401	HEY2	437.7	ARCHS4 Coexpression,462;Enrichr Queries,135;GTEx Coexpression,716	FHOD3,MEF2C,TGFB2,TCF7L1,SEMA6A,SERPINE2,SEMA3C,ARHGEF17,LPAR1,KCNAB1,INHBB,PRDM1,EGFR,MYLK,TGFBR3,GLIPR1,ADAMTSL3,PCDHB16,ENPP2,S1PR1,SPRY1,MATN2
402	POU2F3	438.7	ARCHS4 Coexpression,1048;Enrichr Queries,95;GTEx Coexpression,173	COL17A1,EOMES,EHF,TGFB2,SEMA6A,GPR35,LPAR1,COBL,GRHL3,CWH43,IL17RE,PRDM1,ADRB2,ANK1,EGFR,NR3C2,CAMSAP3,TRIM29,PCDHB16,MAL2,NECTIN4,CPA4
403	REL	438.7	ARCHS4 Coexpression,587;Enrichr Queries,656;GTEx Coexpression,73	MEF2C,CD82,TNFRSF9,ARID3A,CXCL1,NOD2,PRDM1,CXCL3,SLC2A5,TNF,CXCL2,EGFR,ICAM1,LAT2,RINL,INPP5D,ADAMTSL3,PDE4B,LPXN,GRAP
404	TET3	438.7	ARCHS4 Coexpression,886;ReMap ChIP-seq,296;GTEx Coexpression,134	COL17A1,CAMSAP3,ANKRD33B,TRIM29,ANO9,CWH43,IL17RE,NOD2,NECTIN4,ANK1,CPA4
405	DACH1	441.3	Literature ChIP-seq,146;ARCHS4 Coexpression,954;Enrichr Queries,224	CSF3,SEMA3C,SERPINE2,SATB1,LPAR1,ARRB1,ICAM5,RERG,ROBO1,GNG2,CAMK2N1,ADAMTSL4,TSPAN7,ENPP2,PDE4B,ST3GAL1,CPA4,MEF2C,TGFB2,SEMA6A,ARHGEF17,TGFBR3,PRXL2A,PCDHB16,KDM7A
406	FOXD4L1	441.7	ARCHS4 Coexpression,412;Enrichr Queries,286;GTEx Coexpression,627	NDRG4,SATB1,PAQR5,GPR35,TNFRSF9,PRUNE2,LPAR1,ADRB2,ANK1,NR3C2,GOLGA7B,SAMD14,P2RY6,TLX3,CAMK2N1,PCDHB16,PLCH2,NOTUM,PITX1,TRIM66
407	MSGN1	441.7	ARCHS4 Coexpression,741;Enrichr Queries,497;GTEx Coexpression,87	SAMD5,EOMES,EHF,ECM1,CD82,SEMA3C,LPAR1,GRHL3,PRDM1,ADRB2,TMPRSS11F,TNF,RAB25,TRIM29,PDE4B,EPS8L1,MAL2,MAGED2,NOTUM,PITX1,CPA4
408	TCF23	442	ARCHS4 Coexpression,1032;Enrichr Queries,233;GTEx Coexpression,61	EHF,PLXND1,LPAR1,RERG,MYLK,ADAMTS4,OLFML3,CAMK2N1,MAL2,XDH,CPA4,IL33,TGFB2,DAPK2,SOX13,ADAM33,ANK1,MMP9,TMEM98,KLHDC8A,COL6A1,PCDHB16,MASP1,MATN2,GAS7
409	ZHX3	444	ARCHS4 Coexpression,18;Enrichr Queries,570;GTEx Coexpression,744	MEF2C,TGFB2,NDRG4,SERPINE2,ARHGEF17,PRUNE2,SDC3,LPAR1,PLEKHA6,COBL,ANK2,EGFR,MYLK,TGFBR3,PCDHB16,COL6A1,GAS7,RAPGEF4,CHST3
410	NEUROD1	444.8	ARCHS4 Coexpression,371;Enrichr Queries,535;ReMap ChIP-seq,66;GTEx Coexpression,807	SAMD5,SATB1,SDC3,LPAR1,CTSW,ICAM5,TNF,ICAM1,ROBO1,MTMR7,DMBX1,SAMD14,GNG2,ADAMTSL4,TSPAN7,ENPP2,HMGCLL1,SLC39A4,LRRC8E,ASIC1,EOMES,RAP1GAP2,MEF2C,TGFB2,ARID3A,SLC7A4,OLFM1,TLX3,MAPKAPK3,CLDN9,CLDN7,NOTUM,GAS7
411	ARID5A	445	ARCHS4 Coexpression,86;GTEx Coexpression,804	SELP,LAT2,CSF1R,GLIPR1,UNC93B1,GMFG,INPP5D,S1PR1,LPXN,GRAP,TNF,ICAM1
412	BARHL1	447	ARCHS4 Coexpression,166;Enrichr Queries,521;GTEx Coexpression,654	EOMES,PTPRU,NDRG4,LPAR1,PLEKHA6,ANK1,SORCS2,SRCIN1,GOLGA7B,DMBX1,OLFM1,SAMD14,TLX3,KLHDC8A,CAMK2N1,SV2A,PITX1,GAS7
413	TAL2	447.7	ARCHS4 Coexpression,787;Enrichr Queries,66;GTEx Coexpression,490	SAMD5,EOMES,IL33,MEF2C,SEMA3C,ITGB3,RANBP17,LPAR1,PRDM1,CXCL3,ANK1,TNF,CXCL2,MMP9,ICAM1,COQ3,TXLNB,TMEM98,PCDHB16,S1PR1,UPP1,RAPSN,CPA4
414	CEBPB	447.8	Literature ChIP-seq,18;ARCHS4 Coexpression,374;ENCODE ChIP-seq,30;Enrichr Queries,945;ReMap ChIP-seq,255;GTEx Coexpression,1065	EHF,SERPINE2,CXCL1,CXCL2,ICAM1,SLC6A4,RAB44,GLIPR1,ADAMTSL4,STAB1,ENPP2,BLNK,UPP1,GPR35,ANK2,IL17RE,TMPRSS11F,MMP9,ANK1,OVOL2,TGFBR3,DOK2,MMP13,TXLNB,PLSCR4,MASP1,B4GALT6,NGEF,KDM7A,RAPSN,GAS7,CHST3,CSF1R,NDRG4,TNXB,SEMA3C,UNC93B1,NOD1,AEBP1,TNFRSF11A,ADRB2,NOD2,EGFR,MAL2,LPXN,EPS8L1,ST3GAL1,IP6K3,TGFB2,NOS2,TNFSF15,ARID3A,GRHL3,INHBB,SYT17,NECTIN4
415	FOXD4	448	ARCHS4 Coexpression,364;Enrichr Queries,517;GTEx Coexpression,463	EOMES,JAG2,NDRG4,TNXB,SATB1,CITED4,LPAR1,ADRB2,CXCL2,MMP9,MTMR7,GOLGA7B,CAMSAP3,SAMD14,TLX3,RAB15,PCDHB16,PITX1,CPA4
416	PBX4	448.3	ARCHS4 Coexpression,377;Enrichr Queries,109;GTEx Coexpression,859	SERPINE2,CD82,ITGB3,LPAR1,PRDM1,ADRB2,TNF,CXCL2,ICAM1,S1PR1,KIF21B,UPP1,ST3GAL1,CPA4,DAPK2,PPBP,ANK1,MMP9,TGFBR3,SELP,DOK2,MMP15,SLCO4A1,PCDHB16,SPRY1
417	NKX61	448.5	ARCHS4 Coexpression,292;GTEx Coexpression,605	SAMD5,RAP1GAP2,PRUNE2,ENPP2,PLEKHA6,SOD3,HMGCLL1,LIMS2,MYLK,MTMR7
418	USF2	448.8	ARCHS4 Coexpression,558;ENCODE ChIP-seq,67;Enrichr Queries,1225;ReMap ChIP-seq,176;GTEx Coexpression,218	UNC93B1,CTSW,OGDHL,STON2,ICAM5,PRDM1,ICAM1,NR3C2,RINL,TSPAN7,ENPP2,BLNK,ST3GAL5,UPP1,KIF21B,SCN5A,ASIC1,TCF7L1,TGFB2,SEMA6A,DAPK2,COBL,ANO9,INSYN1,ACYP2,ARID3A,SVIP,TXLNB,MAPKAPK3,CLDN9,CHDH,CLDN7,ALDOC,NOTUM,S100A3
419	HLX	449	ARCHS4 Coexpression,284;Enrichr Queries,39;GTEx Coexpression,1024	ARL11,CSF1R,MEF2C,SERPINE2,CD82,PLXND1,CD93,UNC93B1,GMFG,LPAR1,PRDM1,ADRB2,CXCL2,MMP9,ICAM1,TGFBR3,RASSF2,STAB1,PDE4B,S1PR1,SPRY1,UPP1,GAS7
420	SIX1	449.3	ARCHS4 Coexpression,343;Enrichr Queries,140;GTEx Coexpression,865	MEF2C,TGFB2,SERPINE2,SEMA3C,LPAR1,PRDM1,ATP1B1,ANK1,DUSP27,EGFR,TGFBR3,TXLNB,OLFML3,PCDHB16,ENPP2,SPRY1,PITX1,RAPSN,IP6K3,CPA4
421	CREBL2	449.3	ARCHS4 Coexpression,296;Enrichr Queries,333;GTEx Coexpression,719	CSF1R,SEMA6A,PLXND1,SATB1,SDC3,ARRB1,PRDM1,ATP1B1,ANK1,NR3C2,TGFBR3,DOCK11,PRXL2A,CAMK2N1,PLSCR4,PCDHB16,STAB1,S1PR1,ST3GAL5,GAS7
422	ZIC1	454	ARCHS4 Coexpression,157;Enrichr Queries,358;GTEx Coexpression,847	EOMES,MEF2C,TGFB2,NDRG4,SEMA6A,SERPINE2,SEMA3C,SDC3,LPAR1,PRDM1,SORCS2,SRCIN1,ROBO1,OLFM1,SAMD14,TLX3,SV2A,PCDHB16,ENPP2,GAS7
423	TFAP2E	454.3	ARCHS4 Coexpression,395;Enrichr Queries,503;GTEx Coexpression,465	PTPRU,NDRG4,GMFG,CITED4,LPAR1,GRHL3,CTSW,ANK1,GOLGA7B,DMBX1,LAT2,SAMD14,TLX3,ADAMTSL4,INPP5D,PCDHB16,PDE4B,PLCH2,GAS7,CPA4
424	PITX2	455.3	ARCHS4 Coexpression,288;Enrichr Queries,191;GTEx Coexpression,887	EOMES,MEF2C,TGFB2,SEMA6A,SERPINE2,SEMA3C,LPAR1,PRDM1,AFP,ANK1,DUSP27,EGFR,ROBO1,TGFBR3,TXLNB,TMEM98,PCDHB16,ENPP2,PITX1,RAPSN,IP6K3
425	FOXP3	455.8	Literature ChIP-seq,138;ARCHS4 Coexpression,762;Enrichr Queries,413;GTEx Coexpression,510	EOMES,CSF1R,SATB1,TNFRSF9,CTSW,NOD2,PRDM1,TNF,MMP9,EGFR,ICAM1,RAB44,DOK2,INPP5D,LPXN,KIF21B,CPA4
426	BHLHE41	456	ARCHS4 Coexpression,363;GTEx Coexpression,549	P2RY12,CSF1R,TXLNB,ACYP2,SLC2A5,HMGCLL1,SVIP,MTMR7,GAS7
427	CREB3L2	457.7	ARCHS4 Coexpression,537;Enrichr Queries,619;GTEx Coexpression,217	TCF7L1,TGFB2,SERPINE2,ITGB3,ARHGEF17,LPAR1,COBL,VEGFC,EGFR,MYLK,GOLGA7B,TGFBR3,PLSCR4,PCDHB16,COL6A1,ENPP2,MAGED2,ST3GAL1
428	HOXA5	458.3	ARCHS4 Coexpression,410;Enrichr Queries,68;GTEx Coexpression,897	MEF2C,SEMA6A,SERPINE2,PAQR5,SATB1,GPR35,SDC3,ARID3A,ADRB2,ATP1B1,CXCL2,MMP9,MYLK,ICAM1,TGFBR3,OLFML3,CAMK2N1,PCDHB16,ENPP2,ALDOC,SPRY1,PITX1,MATN2,CPA4
429	NR0B1	460.3	Literature ChIP-seq,71;ARCHS4 Coexpression,191;Enrichr Queries,683;GTEx Coexpression,896	SAMD5,NDRG4,SERPINE2,SATB1,GMFG,LPAR1,ARRB1,RERG,MTMR7,ICAM1,ADAMTS4,CAMK2N1,ENPP2,UPP1,HMGCLL1,SLC39A4,CPA4,RBM11,EOMES,RAP1GAP2,MEF2C,SEMA6A,RANBP17,SOX13,VEGFC,COBL,INHBB,GRHL3,ACYP2,ATP1B1,MMP9,DUSP27,SLCO4A1,CHDH,PCDHB16,B4GALT6,ABCG2
430	SALL3	460.7	ARCHS4 Coexpression,404;Enrichr Queries,439;GTEx Coexpression,539	EOMES,TCF7L1,SEMA6A,LPAR1,COBL,INHBB,STON2,ANK1,SORCS2,EGFR,ROBO1,OLFM1,TMEM98,KLHDC8A,TSPAN7,ALDOC,SHANK2,ASIC1
431	ZNF589	463.5	ARCHS4 Coexpression,618;Enrichr Queries,543;ReMap ChIP-seq,50;GTEx Coexpression,643	CD82,UNC93B1,SATB1,ITGB3,SDC3,CXCL1,STON2,AEBP1,PRDM1,CXCL3,SLC2A5,TNF,CXCL2,CXCL5,ICAM1,HSD11B1,ADAMTS4,INPP5D,KIF21B,IP6K3,MEF2C,TCF7L1,SEMA6A,DAPK2,SOX13,ARID3A,PPBP,BSPRY,MAPKAPK3,PRXL2A,GSAP,GRAP
432	NANOG	464.2	Literature ChIP-seq,69;ARCHS4 Coexpression,843;ENCODE ChIP-seq,48;Enrichr Queries,642;ReMap ChIP-seq,59;GTEx Coexpression,1124	EHF,GAL3ST1,ITGB3,CTSW,PRDM1,BICD1,TNF,RERG,ROBO1,ADAMTSL4,BLNK,UPP1,SCN5A,PITX1,TRIM66,EOMES,MEF2C,SEMA6A,PAQR5,SOX13,COBL,ATP1B1,MMP9,SRCIN1,DUSP27,OVOL2,TGFBR3,CLDN9,SLCO4A1,CLDN7,GSAP,B4GALT6,ABCG2,NDRG4,SATB1,LPAR1,NOD1,HSD11B1,RAB25,INPP5D,LRRC8E,CPA4,TCF7L1,SLC37A1,VEGFC,ARID3A,GRHL3,SYT17,ARHGAP33,TLX3,KLHDC8A,RAB15,SPRY1,NOTUM,OCIAD2
433	E2F6	464.4	ARCHS4 Coexpression,431;ENCODE ChIP-seq,86;Enrichr Queries,1041;ReMap ChIP-seq,227;GTEx Coexpression,537	UNC93B1,GMFG,CITED4,CTSW,NOD1,ICAM5,PRDM1,ADRB2,CXCL3,CXCL5,ICAM1,NR3C2,RASSF2,INPP5D,IP6K3,LRRC8E,JAG2,MEF2C,TGFB2,ARID3A,DUSP27,ANK1,OLFM1,TXLNB,CLDN9,PCDHB16,GSAP,NOTUM,OCIAD2,RAPSN,PAOX
434	AHRR	464.5	ARCHS4 Coexpression,96;GTEx Coexpression,833	CSF1R,ECM1,ANKRD33B,PLXND1,STAB1,COL6A1,LPXN,VEGFC,TNF,MMP9,ICAM1
435	ZIC3	465	Literature ChIP-seq,56;ARCHS4 Coexpression,621;Enrichr Queries,551;GTEx Coexpression,632	EOMES,NDRG4,MEF2C,TCF7L1,SEMA6A,SERPINE2,LPAR1,VEGFC,PRDM1,ANK1,DUSP27,RERG,GOLGA7B,TGFBR3,OLFM1,SAMD14,TLX3,ENPP2,UPP1,PITX1
436	HOXD4	465	ARCHS4 Coexpression,810;Enrichr Queries,356;GTEx Coexpression,229	MEF2C,TGFB2,TNXB,SERPINE2,SATB1,ARHGEF17,SOX13,ADAM33,LPAR1,PRDM1,MMP9,RERG,ROBO1,TGFBR3,TMEM98,OLFML3,COL6A1,PCDHB16,SPRY1,PITX1,CPA4
437	NFKB1	466	ARCHS4 Coexpression,375;Enrichr Queries,728;ReMap ChIP-seq,111;GTEx Coexpression,650	ANKRD33B,CD82,UNC93B1,CTSW,CXCL1,ICAM5,TNFRSF11A,PRDM1,CXCL3,TNF,CXCL2,EGFR,ICAM1,GOLGA7B,SAMD14,ADAMTSL4,INPP5D,BLNK,PDE4B,LPXN,ST3GAL1,MMP9,EPN3,MAPKAPK3,ALDOC
438	DMRT2	466	ARCHS4 Coexpression,885;Enrichr Queries,182;GTEx Coexpression,331	IL33,MEF2C,PAQR5,TIE1,LPAR1,OGDHL,ADRB2,ANK1,MMP9,SOD3,DUSP27,BMP6,EGFR,BSPRY,NR3C2,TGFBR3,FABP4,TXLNB,PCDHB16,ENPP2,PITX1,MATN2,CPA4
439	EMX2	466.7	ARCHS4 Coexpression,447;Enrichr Queries,392;GTEx Coexpression,561	TGFB2,SERPINE2,SEMA3C,GPR35,SDC3,LPAR1,INHBB,ARID3A,STON2,RERG,TGFBR3,CAMK2N1,TSPAN7,PCDHB16,ENPP2,S1PR1,PITX1,RAPGEF4,MATN2,GAS7
440	ST18	466.7	ARCHS4 Coexpression,286;Enrichr Queries,328;GTEx Coexpression,786	PTPRU,MEF2C,TGFB2,DAPK2,PRUNE2,LPAR1,ANK2,ANK1,SRCIN1,MTMR7,ROBO1,OLFM1,RASSF2,GNG2,PCDHB16,ENPP2,HMGCLL1,GAS7,RAPGEF4
441	NEUROG2	467	ARCHS4 Coexpression,235;Enrichr Queries,677;GTEx Coexpression,489	EOMES,PTPRU,MEF2C,ECM1,ANKRD33B,SEMA6A,LPAR1,PRDM1,ICAM5,TNF,ANK1,ROBO1,TLX3,BLNK,LPXN,B4GALT6,ASIC1
442	IKZF2	467.7	ARCHS4 Coexpression,450;Enrichr Queries,345;GTEx Coexpression,608	MEF2C,TGFB2,ANKRD33B,CD82,SERPINE2,SATB1,PRDM1,ATP1B1,TNF,ANK1,ICAM1,TGFBR3,LAT2,PCDHB16,BLNK,PDE4B,S1PR1,LPXN,CPA4
443	FOSB	468.7	ARCHS4 Coexpression,837;Enrichr Queries,323;GTEx Coexpression,246	CD93,SERPINE2,RRAD,CXCL1,ADRB2,CXCL3,CXCL2,MMP9,EGFR,ICAM1,ADAMTS4,TGFBR3,RAB44,INPP5D,ENPP2,PDE4B,SPRY1,CPA4
444	CREB1	468.8	Literature ChIP-seq,134;ARCHS4 Coexpression,727;ENCODE ChIP-seq,82;Enrichr Queries,976;ReMap ChIP-seq,201;GTEx Coexpression,693	PTPRU,EHF,ANKRD33B,ITGB3,CTSW,OGDHL,SLC2A5,CXCL5,ICAM1,HID1,DOCK11,SAMD14,RASSF2,KIF21B,SLC39A4,MEF2C,ARHGEF17,COBL,ACYP2,ATP1B1,SORCS2,MMP9,CLDN9,CLDN7,KDM7A,ABCG2,COL17A1,NDRG4,SATB1,UNC93B1,PRUNE2,ADRB2,EGFR,GOLGA7B,GNG2,SV2A,LPXN,ST3GAL1,LRRC8E,RAP1GAP2,TCF7L1,NOS2,PLEKHA6,ARID3A,ARHGAP33,TMEM98,TMCC2,NOTUM,NECTIN4,PTPN5
445	NPAS3	469.3	ARCHS4 Coexpression,689;Enrichr Queries,313;GTEx Coexpression,406	MEF2C,TGFB2,SEMA6A,SDC3,LPAR1,ANK2,STON2,ANK1,SORCS2,EGFR,MYLK,ROBO1,TGFBR3,GNG2,TSPAN7,PDE4B,ALDOC,SHANK2,ASIC1
446	HOXC11	469.8	ARCHS4 Coexpression,490;Enrichr Queries,278;ReMap ChIP-seq,92;GTEx Coexpression,1019	EOMES,PTPRU,CSF3,TGFB2,SEMA3C,SATB1,LPAR1,INHBB,PRDM1,SORCS2,MMP9,EGFR,EPN3,TLX3,CAMK2N1,PITX1,LRRC8E,CPA4
447	RXRA	470.8	Literature ChIP-seq,136;ARCHS4 Coexpression,898;ENCODE ChIP-seq,31;Enrichr Queries,741;ReMap ChIP-seq,84;GTEx Coexpression,935	COL17A1,CSF3,CD82,RRAD,UNC93B1,CTSW,ICAM5,AEBP1,SLC4A3,TNF,CXCL2,BICD1,EGFR,ICAM1,SLC6A4,HSD11B1,RAB44,SAMD14,RASSF2,ADAMTSL4,SV2A,INPP5D,UPP1,ST3GAL1,SLC39A4,CPA4,RBM11,MEF2C,TCF7L1,ARHGEF17,ARID3A,ATP1B1,SRCIN1,ANK1,TGFBR3,MAPKAPK3,CLDN9,SLCO4A1,CLDN7,ALDOC,NOTUM,NECTIN4,KDM7A,NGEF,MATN2
448	NCOA1	471.3	ARCHS4 Coexpression,261;Enrichr Queries,828;ReMap ChIP-seq,234;GTEx Coexpression,562	KCNK6,ECM1,MEF2C,SEMA3C,SATB1,LPAR1,ANK2,ARRB1,ARID3A,ICAM5,SORCS2,EGFR,ROBO1,TGFBR3,SYNPR,DOCK11,RASSF2,MAPKAPK3,OLFML3,TSPAN7,HMGCLL1,KDM7A,GAS7,RAPGEF4
449	TCF7L1	471.3	ARCHS4 Coexpression,947;Enrichr Queries,376;GTEx Coexpression,91	MEF2C,TGFB2,TNXB,SEMA6A,SERPINE2,ARHGEF17,TIE1,SOX13,LPAR1,SOD3,EGFR,MYLK,TGFBR3,OLFML3,ADAMTSL3,PLSCR4,PCDHB16,SPRY1,LIMS2,MATN2
450	PDX1	472.2	Literature ChIP-seq,143;ARCHS4 Coexpression,133;Enrichr Queries,669;ReMap ChIP-seq,49;GTEx Coexpression,1367	SAMD5,EHF,PRUNE2,TNFRSF11A,PRDM1,SLC2A5,EGFR,NR3C2,MTMR7,GOLGA7B,ADAMTS4,RINL,CAMK2N1,ENPP2,BLNK,LPXN,ST3GAL5,PITX1,HMGCLL1,CPA4,EOMES,RAP1GAP2,SLC37A1,CD93,DAPK2,PLEKHA6,ARID3A,ATP1B1,ANK1,TGFBR3,KLHDC8A,RAB15,PCDHB16
451	ETV3	473.3	ARCHS4 Coexpression,473;Enrichr Queries,746;GTEx Coexpression,201	COL17A1,MEF2C,SATB1,CWH43,IL17RE,PRDM1,CXCL3,TNF,EGFR,ICAM1,CAMSAP3,TRIM29,PDE4B,S1PR1,NECTIN4,ST3GAL1,KDM7A,CPA4
452	EOMES	474	Literature ChIP-seq,111;ARCHS4 Coexpression,1271;Enrichr Queries,245;ReMap ChIP-seq,96;GTEx Coexpression,647	SAMD5,CSF1R,SERPINE2,SATB1,CITED4,LPAR1,CTSW,ARRB1,NOD1,AFP,PRDM1,TNFRSF11A,ADRB2,DMBX1,RAB44,INPP5D,LEPR,BLNK,SCN5A,SLC39A4,CPA4,EOMES,TCF7L1,MEF2C,SEMA6A,TNFSF15,TNFRSF9,SOX13,ANK2,GRHL3,ATP1B1,SOD3,ANK1,MMP9,BSPRY,TGFBR3,DOK2,KLHDC8A,PCDHB16,CLDN7,TMCC2,PLCH2,NGEF,GAS7,ABCG2
453	NPAS4	475	ARCHS4 Coexpression,151;Enrichr Queries,244;GTEx Coexpression,1030	MEF2C,ANKRD33B,PLXND1,LPAR1,ANK1,SRCIN1,MTMR7,CRHBP,OLFM1,ARMCX4,SAMD14,TLX3,CAMK2N1,SV2A,COL6A1,TSPAN7,ENPP2,PTPN5,NGEF,SHANK2,MATN2
454	FEZF2	476.3	ARCHS4 Coexpression,446;Enrichr Queries,593;GTEx Coexpression,390	EOMES,MEF2C,LPAR1,ICAM5,ANK1,SORCS2,SYT17,OLFM1,CRHBP,CAMK2N1,KLHDC8A,SPRY1,SHANK2,RAPGEF4
455	FOXO4	476.7	ARCHS4 Coexpression,582;Enrichr Queries,549;GTEx Coexpression,299	MEF2C,CD82,SATB1,LPAR1,COBL,ACYP2,ADRB2,ATP1B1,ANK1,EGFR,RASSF2,ADAMTSL4,TSPAN7,TMCC2,ALDOC,ABCG2
456	ZNF217	477.3	Literature ChIP-seq,7;ARCHS4 Coexpression,665;ENCODE ChIP-seq,19;Enrichr Queries,1019;ReMap ChIP-seq,117;GTEx Coexpression,1037	KCNK6,EHF,CITED4,ARRB1,PRDM1,STON2,SLC4A3,RERG,MYLK,ROBO1,SYNPR,ADAMTSL3,BLNK,ENPP2,RBBP8NL,SEMA6A,CD93,PAQR5,DAPK2,SOX13,COBL,ANK2,ACYP2,KCNAB1,ATP1B1,MMP9,TMPRSS11F,OVOL2,EPN3,ARMC2,SLCO4A1,CLDN9,KDM7A,SHANK2,ABCG2,RAPGEF4,SEMA3C,SATB1,STC1,EGFR,KLK6,P2RY6,MAL2,ST3GAL5,ST3GAL1,IP6K3,RAP1GAP2,TGFB2,TCF7L1,TNFSF15,PLEKHA6,VEGFC,ARID3A,RAB15,PRXL2A,MAGED2,NECTIN4
457	NR2E3	479	ARCHS4 Coexpression,722;Enrichr Queries,236	EHF,MEF2C,TGFB2,SATB1,RANBP17,LPAR1,PRDM1,SLC2A5,SORCS2,EGFR,RINL,ST3GAL1,PITX1,NGEF,SHANK2,CPA4
458	PRDM14	479.4	Literature ChIP-seq,23;ARCHS4 Coexpression,434;Enrichr Queries,424;ReMap ChIP-seq,10;GTEx Coexpression,1506	PTPRU,CTSW,OGDHL,ARRB1,ICAM5,PRDM1,STON2,SLC4A3,TNF,ROBO1,DMBX1,SAMD14,ADAMTSL4,BLNK,UPP1,PITX1,RBBP8NL,EOMES,SEMA6A,GPR35,PAQR5,ARHGEF17,DAPK2,SOX13,COBL,ATP1B1,ANK1,MMP9,CLDN9,SLCO4A1,COL6A1,S100A3,MATN2,RAPGEF4,CHST3,NDRG4,UNC93B1,SDC3,PRUNE2,LPAR1,P2RY6,RAB25,CAMK2N1,S1PR1,ASIC1,TCF7L1,SLC37A1,GRHL3,INHBB,ARID3A,ARHGAP33,TLX3,RAB15,PLCH2,NOTUM,NECTIN4
459	ESRRG	479.7	ARCHS4 Coexpression,892;Enrichr Queries,16;GTEx Coexpression,531	RAP1GAP2,FHOD3,MEF2C,TGFB2,SEMA6A,SATB1,PRUNE2,LPAR1,COBL,ANK2,ATP1B1,ANK1,HID1,ROBO1,NR3C2,EPN3,TGFBR3,ADAMTSL3,PCDHB16,ENPP2,PDE4B,SHANK2,GAS7,RAPGEF4
460	ATOH1	481.7	ARCHS4 Coexpression,336;Enrichr Queries,864;GTEx Coexpression,245	EOMES,SLC37A1,GPR35,RRAD,LPAR1,ANO9,PLEKHA6,TNFRSF11A,PRDM1,ROBO1,NR3C2,TLX3,CAMK2N1,CLDN7,COL6A1,TRPM6,SLC39A4
461	IRF9	482	ARCHS4 Coexpression,327;Enrichr Queries,1016;ReMap ChIP-seq,262;GTEx Coexpression,323	UNC93B1,GMFG,SDC3,CITED4,ICAM5,NOD2,CXCL3,CXCL2,ICAM1,LAT2,ADAMTS4,DOK2,RINL,RASSF2,INPP5D,GRAP,UPP1
462	MYF6	482.7	ARCHS4 Coexpression,351;Enrichr Queries,537;GTEx Coexpression,560	MEF2C,RRAD,LPAR1,ATP1B1,DUSP27,ANK1,MMP13,FABP4,TXLNB,PCDHB16,RAPSN,IP6K3,CPA4
463	ETV6	482.8	ARCHS4 Coexpression,136;Enrichr Queries,576;ReMap ChIP-seq,170;GTEx Coexpression,1049	KCNK6,CD82,UNC93B1,SATB1,GMFG,LPAR1,ARRB1,NOD2,ICAM5,STON2,PRDM1,TNF,EGFR,ICAM1,SYNPR,DOCK11,RAB44,RINL,OLFML3,INPP5D,PDE4B,BLNK,ST3GAL1,MEF2C,ARID3A,LAT2,MAPKAPK3,GAS7
464	ZNF469	483	ARCHS4 Coexpression,72;GTEx Coexpression,894	SERPINE2,PLXND1,OLFML3,ARHGEF17,COL6A1,LPAR1,VEGFC,AEBP1,LIMS2,MYLK,CHST3
465	SHOX2	483.7	ARCHS4 Coexpression,252;Enrichr Queries,77;GTEx Coexpression,1122	MEF2C,TGFB2,ECM1,SERPINE2,SEMA3C,SATB1,CITED4,LPAR1,ADAM33,VEGFC,PRDM1,AEBP1,ANK1,SORCS2,EGFR,ROBO1,TGFBR3,PLSCR4,PCDHB16,COL6A1,ENPP2,PITX1,CPA4
466	SP8	484	ARCHS4 Coexpression,508;Enrichr Queries,776;GTEx Coexpression,168	COL17A1,EOMES,MEF2C,TCF7L1,SEMA6A,SERPINE2,LPAR1,CWH43,IL17RE,PRDM1,EGFR,CAMSAP3,TRIM29,KLHDC8A,SPRY1,PLCH2,NECTIN4,CPA4
467	ELK1	484.2	Literature ChIP-seq,123;ARCHS4 Coexpression,1571;ENCODE ChIP-seq,100;ReMap ChIP-seq,284;GTEx Coexpression,343	FHOD3,NDRG4,TNXB,GMFG,CTSW,ICAM5,PRDM1,ICAM1,NR3C2,SAMD14,SV2A,TSPAN7,BLNK,LPXN,SLC39A4,TRIM66,CD93,ARHGEF17,ANK2,ACYP2,DUSP27,OLFM1,CLDN9,SLCO4A1,CLDN7,NOTUM,OCIAD2
468	TBX2	484.7	ARCHS4 Coexpression,1248;Enrichr Queries,137;GTEx Coexpression,69	PLXND1,SERPINE2,SEMA3C,LPAR1,PHEX,EGFR,SLC6A4,MYLK,ICAM1,OLFML3,PITX1,TCF7L1,MEF2C,TGFB2,SEMA6A,CD93,ARHGEF17,TIE1,SOX13,SOD3,SORCS2,SELP,TGFBR3,PCDHB16,COL6A1,SPRY1
469	ARNT	484.8	Literature ChIP-seq,52;ARCHS4 Coexpression,320;Enrichr Queries,1212;ReMap ChIP-seq,12;GTEx Coexpression,828	KCNK6,SEMA3C,SATB1,UNC93B1,PRUNE2,CTSW,ARRB1,NOD1,ICAM5,AEBP1,CWH43,PRDM1,SLC4A3,EGFR,RERG,ROBO1,ADAMTS4,DOCK11,SAMD14,P2RY6,RAB25,ADAMTSL4,INPP5D,ADAMTSL3,TSPAN7,LEPR,ST3GAL1,IP6K3,ASIC1,TCF7L1,TGFB2,ARHGEF17,ARID3A,INHBB,ATP1B1,MMP9,SOD3,TGFBR3,MAPKAPK3,CLDN9,SLCO4A1,CLDN7,NECTIN4,SHANK2,KDM7A
470	KLF6	485	ARCHS4 Coexpression,486;Enrichr Queries,885;ReMap ChIP-seq,82;GTEx Coexpression,487	COL17A1,SERPINE2,UNC93B1,GMFG,CTSW,ARRB1,ADRB2,PRDM1,CXCL2,EGFR,KLK6,ICAM1,GLIPR1,RAB25,INPP5D,PDE4B,SLC39A4,CD93,SOX13,GRHL3,ATP1B1,LAT2,CLDN9,SLCO4A1,CLDN7,SPRY1,NECTIN4,KDM7A,CHST3
471	POU4F1	485.3	ARCHS4 Coexpression,186;Enrichr Queries,530;GTEx Coexpression,740	EOMES,PTPRU,MEF2C,TGFB2,SATB1,LPAR1,ANK2,PRDM1,TNF,ANK1,ROBO1,ARHGAP33,OLFM1,GNG2,TLX3,CAMK2N1,ENPP2,KIF21B,RAPSN,ASIC1
472	SIX3	485.7	ARCHS4 Coexpression,384;Enrichr Queries,522;GTEx Coexpression,551	EOMES,MEF2C,TGFB2,SEMA6A,SATB1,SDC3,LPAR1,INHBB,ARID3A,ANK1,ROBO1,SYNPR,CAMK2N1,TSPAN7,PTPN5,PITX1,NGEF,SLC39A4
473	FOXI3	487	ARCHS4 Coexpression,862;GTEx Coexpression,112	JAG2,COL17A1,CAMSAP3,TCF7L1,SEMA6A,TRIM29,ANO9,CWH43,IL17RE,NECTIN4,CPA4
474	POU5F1	488.6	Literature ChIP-seq,68;ARCHS4 Coexpression,476;Enrichr Queries,249;ReMap ChIP-seq,202;GTEx Coexpression,1448	KCNK6,PTPRU,CTSW,PRDM1,EGFR,RERG,ICAM1,ADAMTS4,SAMD14,RAB25,ADAMTSL4,OLFML3,CAMK2N1,ENPP2,PIP5K1B,UPP1,EOMES,TCF7L1,SEMA6A,SOX13,COBL,VEGFC,ARID3A,GRHL3,MMP9,CLDN9,RAB15,CLDN7,NGEF
475	PRDM16	489	Literature ChIP-seq,158;ARCHS4 Coexpression,1285;Enrichr Queries,117;GTEx Coexpression,396	RAP1GAP2,PTPRU,TGFB2,TNXB,ITGB3,ARHGEF17,LPAR1,PLEKHA6,ANK2,AEBP1,SOD3,ANK1,SORCS2,EGFR,MYLK,ROBO1,TGFBR3,ADAMTSL3,PDE4B,SPRY1,SHANK2,GAS7
476	TBX15	489.7	ARCHS4 Coexpression,460;Enrichr Queries,34;GTEx Coexpression,975	MEF2C,TGFB2,SERPINE2,SEMA3C,LPAR1,PRDM1,AEBP1,ANK1,DUSP27,EGFR,MYLK,ROBO1,TGFBR3,TXLNB,OLFML3,PCDHB16,COL6A1,ENPP2,PDE4B,S1PR1,RAPSN,IP6K3,CPA4
477	HOXB4	490.5	Literature ChIP-seq,150;ARCHS4 Coexpression,1195;Enrichr Queries,491;GTEx Coexpression,126	SEMA3C,SATB1,PRUNE2,LPAR1,PRDM1,ICAM5,MYLK,GLIPR1,ADAMTSL4,ADAMTSL3,PDE4B,PIP5K1B,PITX1,CPA4,ASIC1,MEF2C,TGFB2,RANBP17,ADAM33,SOD3,MMP9,TGFBR3,LAT2,COQ3,COL6A1,LIMS2
478	ONECUT2	491.3	ARCHS4 Coexpression,206;Enrichr Queries,452;GTEx Coexpression,816	TGFB2,SEMA6A,LPAR1,PLEKHA6,ANK2,ATP1B1,ANK1,SORCS2,BICD1,EGFR,ROBO1,OLFM1,CAMK2N1,SV2A,CHDH,PCDHB16,PTPN5,NGEF,SHANK2,ASIC1
479	FOS	491.4	ARCHS4 Coexpression,971;ENCODE ChIP-seq,42;Enrichr Queries,814;ReMap ChIP-seq,64;GTEx Coexpression,566	COL17A1,EHF,ECM1,CD82,SEMA3C,SERPINE2,CITED4,CXCL1,ADRB2,CXCL2,EGFR,ICAM1,HSD11B1,GLIPR1,STAB1,TSPAN7,LEPR,S1PR1,PDE4B,LPXN,ST3GAL5,UPP1,LRRC8E,CPA4,CD93,TIE1,GRHL3,IL17RE,ATP1B1,MMP9,FABP4,CLDN9,SPRY1,S100A3,OCIAD2,NECTIN4,ABCG2
480	SP9	491.5	ARCHS4 Coexpression,671;GTEx Coexpression,312	SYNPR,GNG2,TSPAN7,CITED4,ICAM5,PTPN5,NGEF,ASIC1,ROBO1
481	ZNF334	491.7	ARCHS4 Coexpression,530;Enrichr Queries,193;GTEx Coexpression,752	FHOD3,SEMA6A,SERPINE2,SATB1,PRUNE2,RANBP17,LPAR1,ANK2,CXCL1,BICD1,ROBO1,ARHGAP33,TGFBR3,ARMCX4,TSPAN7,PCDHB16,ENPP2,MAL2,PIP5K1B,MATN2,CPA4
482	ETV7	493.3	ARCHS4 Coexpression,614;Enrichr Queries,583;GTEx Coexpression,283	COL17A1,UNC93B1,TNFRSF9,ANO9,CXCL1,IL17RE,NOD2,PRDM1,TNF,CXCL2,MMP9,ICAM1,CAMSAP3,TRIM29,NECTIN4,CPA4
483	DZIP1	494.7	ARCHS4 Coexpression,324;Enrichr Queries,97;GTEx Coexpression,1063	MEF2C,TGFB2,SERPINE2,SATB1,GMFG,LPAR1,ANK2,AEBP1,ANK1,MYLK,ROBO1,ARHGAP33,TGFBR3,GNG2,SV2A,INPP5D,PCDHB16,COL6A1,ENPP2,MATN2,GAS7
484	FOXD3	495	ARCHS4 Coexpression,637;Enrichr Queries,519;GTEx Coexpression,329	EOMES,PTPRU,TGFB2,TCF7L1,GAL3ST1,SEMA6A,LPAR1,COBL,INHBB,SORCS2,BICD1,ANK1,TLX3,CAMK2N1,MMP15,PLSCR4,PITX1,MATN2
485	MNX1	495.3	Literature ChIP-seq,8;ARCHS4 Coexpression,262;Enrichr Queries,351;GTEx Coexpression,1360	SAMD5,CSF3,SERPINE2,PLXND1,ITGB3,CITED4,LPAR1,STC1,PRDM1,AEBP1,TNF,EGFR,HID1,ADAMTS4,CRHBP,CAMK2N1,SV2A,STAB1,KIF21B,PITX1,ST3GAL1,RBBP8NL,ASIC1,EOMES,JAG2,RAP1GAP2,RANBP17,SOX13,VEGFC,PLEKHA6,ARID3A,ANK1,MMP9,BMP6,OVOL2,BSPRY,TGFBR3,CAMSAP3,MMP13,TLX3,TMEM98,RAB15,CHDH,CLDN7,COL6A1,ALDOC,GRAP
486	SIM2	496	ARCHS4 Coexpression,1143;Enrichr Queries,309;GTEx Coexpression,36	SAMD5,EHF,ECM1,LPAR1,GRHL3,INHBB,PRDM1,TMPRSS11F,ANK1,MMP9,EGFR,MYLK,EPN3,TGFBR3,RAB25,ADAMTSL3,PCDHB16,EPS8L1,MAL2,PITX1,RBBP8NL,SHANK2,CPA4
487	NR4A3	496.7	ARCHS4 Coexpression,333;Enrichr Queries,96;GTEx Coexpression,1061	CSF1R,MEF2C,TGFB2,SERPINE2,RRAD,LPAR1,STC1,CXCL1,PRDM1,ATP1B1,CXCL3,SLC2A5,DUSP27,TNF,CXCL2,ICAM1,ADAMTS4,TGFBR3,STAB1,PDE4B,S1PR1,SPRY1
488	ZSCAN18	497.3	ARCHS4 Coexpression,164;Enrichr Queries,45;GTEx Coexpression,1283	NDRG4,SERPINE2,SATB1,LPAR1,COBL,ADRB2,ATP1B1,SRCIN1,MYLK,ROBO1,ARHGAP33,TGFBR3,OLFM1,GNG2,CAMK2N1,SV2A,PCDHB16,COL6A1,ENPP2,PDE4B,PTPN5,MATN2,GAS7,CPA4
489	TGIF1	497.3	ARCHS4 Coexpression,229;Enrichr Queries,908;GTEx Coexpression,355	NDRG4,TCF7L1,SEMA6A,SERPINE2,ANK2,PRDM1,CXCL2,ICAM1,SV2A,TSPAN7,PDE4B,UPP1,HMGCLL1,ASIC1,GAS7
490	IKZF3	498	ARCHS4 Coexpression,1079;Enrichr Queries,165;GTEx Coexpression,250	EOMES,MEF2C,ANKRD33B,SATB1,TNFRSF9,ARID3A,CTSW,PRDM1,TNF,MMP9,ICAM1,RINL,RASSF2,INPP5D,BLNK,S1PR1,LPXN,GRAP,KIF21B,CPA4
491	MBNL2	498.7	ARCHS4 Coexpression,13;Enrichr Queries,786;GTEx Coexpression,697	MEF2C,NDRG4,SERPINE2,SEMA3C,UNC93B1,PRUNE2,COBL,ARID3A,ANK2,KCNAB1,NOD2,ATP1B1,EGFR,TGFBR3,OLFM1,CAMK2N1,PCDHB16,PLSCR4,ENPP2,NGEF,GAS7,RAPGEF4
492	GSX2	502	ARCHS4 Coexpression,429;Enrichr Queries,667;GTEx Coexpression,410	EOMES,GAL3ST1,LPAR1,INHBB,STON2,PRDM1,SORCS2,SVIP,ANK1,DMBX1,TLX3,TMEM98,PCDHB16,S1PR1,ALDOC,MAGED2,PITX1
493	ZFP28	502	ARCHS4 Coexpression,373;Enrichr Queries,260;GTEx Coexpression,873	PTPRU,TGFB2,NDRG4,SATB1,LPAR1,ANK2,BICD1,ANK1,ICAM1,MTMR7,ARHGAP33,ARMCX4,OLFM1,RASSF2,GNG2,SV2A,PCDHB16,ENPP2,PDE4B,S1PR1,GAS7,CPA4
494	SMAD9	502	ARCHS4 Coexpression,1121;Enrichr Queries,32;GTEx Coexpression,353	SAMD5,SERPINE2,SEMA3C,UNC93B1,ITGB3,PRUNE2,LPAR1,EGFR,MYLK,ROBO1,ADAMTSL3,ENPP2,S1PR1,CPA4,TCF7L1,MEF2C,TGFB2,ARHGEF17,ANK2,SOD3,TGFBR3,PLSCR4,PCDHB16,SPRY1,MATN2
495	VSX2	503	ARCHS4 Coexpression,265;Enrichr Queries,845;GTEx Coexpression,399	EOMES,ANKRD33B,LPAR1,ANK2,PRDM1,ANK1,SORCS2,MTMR7,ARHGAP33,SYNPR,TLX3,TSPAN7,KIF21B,PLCH2,HMGCLL1,PTPN5,PITX1
496	RFX8	503.5	ARCHS4 Coexpression,84;GTEx Coexpression,923	RAB44,ECM1,GLIPR1,PLXND1,MAPKAPK3,COL6A1,LPAR1,VEGFC,CXCL3,CXCL5
497	ZBTB14	504	ARCHS4 Coexpression,210;GTEx Coexpression,798	SELP,DOCK11,RASSF2,ITGB3,LPAR1,ENPP2,PPBP,BMP6,KDM7A
498	ZSCAN1	504.3	ARCHS4 Coexpression,608;Enrichr Queries,575;GTEx Coexpression,330	NDRG4,LPAR1,OGDHL,ANK1,SORCS2,SRCIN1,EGFR,MTMR7,SYT17,ARHGAP33,OLFM1,GNG2,SV2A,MAGED2,HMGCLL1,SHANK2,GAS7,CPA4
499	CREB3L1	505	ARCHS4 Coexpression,100;Enrichr Queries,218;ReMap ChIP-seq,263;GTEx Coexpression,1439	TGFB2,ECM1,SERPINE2,PLXND1,SEMA3C,ARHGEF17,LPAR1,ADAM33,VEGFC,CTSW,ARID3A,ICAM5,AEBP1,ANK1,EGFR,ICAM1,MYLK,MAPKAPK3,OLFML3,PCDHB16,COL6A1,NOTUM,S100A3,CPA4
500	ZNF575	505.3	ARCHS4 Coexpression,387;Enrichr Queries,603;GTEx Coexpression,526	MEF2C,SEMA3C,GMFG,LPAR1,PRDM1,ADRB2,TGFBR3,SAMD14,DOK2,SV2A,CAMK2N1,INPP5D,TSPAN7,PCDHB16,ASIC1,CPA4
501	MSX2	505.7	ARCHS4 Coexpression,59;Enrichr Queries,322;GTEx Coexpression,1136	PTPRU,TGFB2,SEMA6A,SERPINE2,SEMA3C,LPAR1,INHBB,GRHL3,ARID3A,PRDM1,ANK1,EGFR,EPN3,RAB25,CAMK2N1,RAB15,PCDHB16,EPS8L1,S100A3,NECTIN4,PITX1,RBBP8NL,CPA4
502	ZNF774	506	ARCHS4 Coexpression,737;Enrichr Queries,200;GTEx Coexpression,581	MEF2C,NDRG4,CD82,DAPK2,LPAR1,ANK2,ATP1B1,DUSP27,MYLK,NR3C2,TGFBR3,TXLNB,ADAMTSL3,PCDHB16,PDE4B,ST3GAL1,RAPSN,IP6K3,SHANK2,KDM7A,MATN2
503	ASCL3	506.3	ARCHS4 Coexpression,874;Enrichr Queries,389;GTEx Coexpression,256	EHF,TGFB2,TNFSF15,RANBP17,LPAR1,TNFRSF11A,CXCL2,OVOL2,ICAM1,P2RY6,MMP13,FABP4,TRIM29,PCDHB16,DZIP1L,RNF183,SCN5A,XDH,CPA4
504	DMRTA1	507.3	ARCHS4 Coexpression,420;Enrichr Queries,136;GTEx Coexpression,966	TGFB2,SEMA6A,SERPINE2,SEMA3C,SATB1,GMFG,LPAR1,AFP,PRDM1,EGFR,ROBO1,HSD11B1,TMEM98,CAMK2N1,KLHDC8A,PCDHB16,ENPP2,PDE4B,S1PR1,SPRY1,CPA4
505	KDM5B	507.4	Literature ChIP-seq,137;ARCHS4 Coexpression,956;ENCODE ChIP-seq,23;ReMap ChIP-seq,112;GTEx Coexpression,1309	PTPRU,ANKRD33B,GMFG,ITGB3,CITED4,CTSW,OGDHL,ICAM5,BICD1,PHEX,ICAM1,ROBO1,NR3C2,ADAMTS4,SAMD14,GLIPR1,RINL,DZIP1L,BLNK,UPP1,SCN5A,PITX1,RBBP8NL,SLC39A4,EOMES,SEMA6A,PAQR5,DAPK2,COBL,IL17RE,ANK1,SRCIN1,ARMC2,MAPKAPK3,CLDN9,SLCO4A1,CLDN7,B4GALT6,RAPSN,RAPGEF4,ABCG2,PAOX,SEMA3C,UNC93B1,NOD1,EGFR,MTMR7,GNG2,INPP5D,LPXN,ST3GAL1,HMGCLL1,TRPM6,LRRC8E,JAG2,RAP1GAP2,SLC37A1,RANBP17,ARID3A,INHBB,BMP6,TLX3,M…
506	FOXF2	508.3	ARCHS4 Coexpression,645;Enrichr Queries,239;GTEx Coexpression,641	TGFB2,SERPINE2,SEMA3C,ARHGEF17,PRUNE2,LPAR1,ADAM33,STC1,ARRB1,CXCL1,PRDM1,BMP6,MYLK,TGFBR3,ENPP2,S1PR1,PITX1,LIMS2,CPA4
507	DBX2	510	ARCHS4 Coexpression,510;Enrichr Queries,312;GTEx Coexpression,708	IL33,TGFB2,SERPINE2,LPAR1,INHBB,STON2,ANK1,SORCS2,EGFR,ROBO1,NR3C2,SYT17,PCDHB16,TSPAN7,S1PR1,ALDOC,ASIC1
508	HSF4	510.3	ARCHS4 Coexpression,300;Enrichr Queries,332;GTEx Coexpression,899	TNXB,CD82,PLXND1,ARHGEF17,LPAR1,ICAM5,AEBP1,ANK1,HID1,ICAM1,ARMCX4,ADAMTSL4,MMP15,PCDHB16,COL6A1,ALDOC,UPP1,PLCH2,GAS7
509	FOXA2	510.3	Literature ChIP-seq,54;ARCHS4 Coexpression,1221;ENCODE ChIP-seq,37;Enrichr Queries,352;ReMap ChIP-seq,196;GTEx Coexpression,1202	PTPRU,EHF,PLXND1,SERPINE2,ITGB3,ARRB1,PRDM1,CXCL2,MYLK,ROBO1,SAMD14,ADAMTSL4,ADAMTSL3,ENPP2,LEPR,PITX1,EOMES,SEMA6A,SOX13,COBL,ANK2,ACYP2,IL17RE,ATP1B1,SRCIN1,MMP9,OVOL2,EPN3,ARMC2,DOK2,SLCO4A1,CHDH,CLDN7,GSAP,NGEF,RAPGEF4,CHST3,ABCG2,SAMD5,NDRG4,LPAR1,AFP,NOD2,EGFR,MTMR7,GOLGA7B,CAMK2N1,LPXN,MAL2,PIP5K1B,ST3GAL1,TGFB2,PLEKHA6,ARID3A,TMEM98,PCDHB16,SPRY1
510	NR2E1	511	ARCHS4 Coexpression,711;Enrichr Queries,428;GTEx Coexpression,394	EOMES,MEF2C,TGFB2,LPAR1,INHBB,STON2,PRDM1,ANK1,EGFR,PHEX,CAMK2N1,TSPAN7,PCDHB16,S1PR1,ALDOC,MAGED2,ASIC1
511	RFX6	511.7	ARCHS4 Coexpression,350;Enrichr Queries,478;GTEx Coexpression,707	RAP1GAP2,SAMD5,TGFB2,LPAR1,MMP9,EGFR,HID1,MTMR7,EPN3,TGFBR3,TSPAN7,PCDHB16,ENPP2,HMGCLL1,PITX1
512	ESRRB	511.8	Literature ChIP-seq,49;ARCHS4 Coexpression,951;Enrichr Queries,438;GTEx Coexpression,609	FHOD3,NDRG4,ITGB3,SDC3,LPAR1,OGDHL,PRDM1,EGFR,ROBO1,MTMR7,DMBX1,CRHBP,CAMK2N1,ST3GAL5,UPP1,SCN5A,HMGCLL1,EOMES,MEF2C,SEMA6A,SOX13,COBL,INHBB,ARID3A,ACYP2,ATP1B1,DUSP27,ANK1,COQ3,OLFM1,TXLNB,KLHDC8A,MMP15,RAPSN
513	ATF2	512.2	ARCHS4 Coexpression,423;ENCODE ChIP-seq,97;Enrichr Queries,1170;ReMap ChIP-seq,258;GTEx Coexpression,613	MEF2C,TCF7L1,SEMA6A,SOX13,CTSW,ANK2,SLC2A5,BICD1,TNF,EGFR,MTMR7,GOLGA7B,COQ3,GLIPR1,GNG2,RAB25,TXLNB,CLDN9,ADAMTSL4,CLDN7,LPXN,B4GALT6,TRIM66
514	IRF2	512.5	ARCHS4 Coexpression,495;Enrichr Queries,984;ReMap ChIP-seq,197;GTEx Coexpression,374	ARL11,KCNK6,MEF2C,UNC93B1,GMFG,ARID3A,CTSW,NOD1,ICAM5,PRDM1,NOD2,ICAM1,LAT2,SAMD14,RINL,RASSF2,MAPKAPK3,CLDN9,INPP5D,PDE4B,NOTUM,ST3GAL1,ASIC1
515	NEUROG1	512.7	ARCHS4 Coexpression,34;Enrichr Queries,762;GTEx Coexpression,742	EOMES,PTPRU,LPAR1,INHBB,ANK2,ARID3A,DUSP27,ANK1,SRCIN1,SORCS2,BICD1,ROBO1,COQ3,MAPKAPK3,TLX3,KLHDC8A,PLCH2,PITX1,ASIC1
516	NHLH2	514	ARCHS4 Coexpression,204;Enrichr Queries,874;GTEx Coexpression,464	EOMES,NDRG4,TGFB2,LPAR1,ANK2,ANK1,BICD1,ROBO1,GOLGA7B,OLFM1,SAMD14,GNG2,TLX3,CAMK2N1,PLCH2,KIF21B,ASIC1
517	ZFP90	515.3	ARCHS4 Coexpression,407;Enrichr Queries,569;GTEx Coexpression,570	MEF2C,LPAR1,ANK2,PRDM1,SVIP,CXCL2,BICD1,MTMR7,ICAM1,ROBO1,ARHGAP33,GNG2,PRXL2A,OLFML3,PCDHB16,LPXN,KIF21B,HMGCLL1
518	CSRNP3	516	ARCHS4 Coexpression,208;GTEx Coexpression,824	OLFM1,NDRG4,GNG2,SV2A,CAMK2N1,TSPAN7,ANK2,HMGCLL1,RAPGEF4
519	TCF15	516.3	ARCHS4 Coexpression,931;Enrichr Queries,329;GTEx Coexpression,289	FHOD3,TCF7L1,TNXB,SEMA6A,SERPINE2,CD93,RRAD,TIE1,LPAR1,INHBB,PRDM1,DUSP27,ANK1,COQ3,MAPKAPK3,PCDHB16,ENPP2,SCN5A,UPP1,CPA4
520	ZNF362	516.7	ARCHS4 Coexpression,218;Enrichr Queries,785;GTEx Coexpression,547	SERPINE2,PLXND1,SATB1,ARHGEF17,SDC3,AEBP1,SLC4A3,SOD3,MYLK,TGFBR3,ARHGAP33,CAMK2N1,ADAMTSL3,PCDHB16
521	OTX2	517.8	ARCHS4 Coexpression,438;Enrichr Queries,675;ReMap ChIP-seq,73;GTEx Coexpression,885	EHF,SEMA3C,SERPINE2,LPAR1,CXCL1,STON2,PRDM1,SLC2A5,BICD1,PHEX,GOLGA7B,SAMD14,ENPP2,LEPR,PDE4B,S1PR1,TRIM66,CPA4,EOMES,IL33,MEF2C,TCF7L1,SEMA6A,TNFSF15,BMP6,ARMC2,TLX3,MATN2
522	RARA	518	Literature ChIP-seq,120;ARCHS4 Coexpression,649;Enrichr Queries,710;ReMap ChIP-seq,280;GTEx Coexpression,831	CSF3,TNXB,SERPINE2,UNC93B1,RRAD,GMFG,ITGB3,LPAR1,CTSW,ARRB1,PRDM1,NOD2,AEBP1,EGFR,ICAM1,HSD11B1,RAB44,RASSF2,GNG2,PDE4B,SLC39A4,ARL11,TCF7L1,TNFSF15,ARID3A,SORCS2,SRCIN1,LAT2,CLDN9,KLHDC8A,CLDN7,TMCC2,NOTUM,MASP1,RAPGEF4
523	HOXB8	518	ARCHS4 Coexpression,940;Enrichr Queries,469;GTEx Coexpression,145	P2RY12,JAG2,MEF2C,TGFB2,SEMA6A,GAL3ST1,SERPINE2,ITGB3,LPAR1,PRDM1,SVIP,KLK6,ARHGAP33,RASSF2,CAMK2N1,PCDHB16,ENPP2,PDE4B,PITX1,RBM11,CPA4
524	NRL	518.3	ARCHS4 Coexpression,169;Enrichr Queries,422;GTEx Coexpression,964	EOMES,PTPRU,EHF,TCF7L1,NDRG4,ANKRD33B,PLXND1,LPAR1,ACYP2,ANK2,PRDM1,ANK1,SORCS2,EGFR,COQ3,OLFM1,RASSF2,PCDHB16,PLCH2,CPA4
525	ATF7	518.5	ARCHS4 Coexpression,439;Enrichr Queries,1169;ReMap ChIP-seq,23;GTEx Coexpression,443	EHF,CD82,PLXND1,GMFG,SDC3,CITED4,CTSW,ARRB1,ICAM5,STON2,AEBP1,TNF,EGFR,ICAM1,DMBX1,ADAMTSL4,DZIP1L,SLC39A4,LRRC8E,TCF7L1,MEF2C,CD93,ARHGEF17,SOX13,ARID3A,SOD3,CLDN9,PLSCR4,CLDN7,PCDHB16,TMCC2
526	MSANTD1	518.5	ARCHS4 Coexpression,710;GTEx Coexpression,327	ARHGAP33,SYNPR,TNFRSF9,TSPAN7,ICAM5,PTPN5,SVIP,NGEF
527	FOXG1	520	ARCHS4 Coexpression,757;Enrichr Queries,442;GTEx Coexpression,361	MEF2C,TGFB2,SEMA3C,LPAR1,ANK2,ICAM5,ATP1B1,ANK1,BICD1,EGFR,ROBO1,OLFM1,CAMK2N1,TSPAN7,PITX1,NGEF,RAPGEF4
528	TBX19	520.3	ARCHS4 Coexpression,818;Enrichr Queries,308;GTEx Coexpression,435	JAG2,ARL11,MEF2C,TGFB2,SERPINE2,CD82,DAPK2,SOX13,LPAR1,TNFRSF11A,PRDM1,ATP1B1,DMBX1,CLDN9,PCDHB16,PDE4B,S1PR1,MAGED2,KIF21B,CPA4
529	STAT3	521.8	Literature ChIP-seq,28;ARCHS4 Coexpression,1433;ENCODE ChIP-seq,77;Enrichr Queries,1203;ReMap ChIP-seq,28;GTEx Coexpression,362	KCNK6,CSF3,ECM1,CD82,CITED4,CTSW,ICAM5,PRDM1,STON2,CXCL2,BICD1,ICAM1,ADAMTS4,CRHBP,GLIPR1,ADAMTSL4,SLC39A4,CD93,ANK2,MMP9,MMP13,TXLNB,SLCO4A1,CLDN7,PLSCR4,S100A3,KDM7A,COL17A1,NOD1,ADRB2,EGFR,HSD11B1,GNG2,SV2A,XDH,ST3GAL1,ASIC1,CPA4,SLC37A1,NOS2,TNFSF15,VEGFC,GRHL3,ARID3A,ARHGAP33,KLHDC8A,SPRY1,GRAP,NECTIN4
530	HOXD13	523	Literature ChIP-seq,76;ARCHS4 Coexpression,1216;Enrichr Queries,673;GTEx Coexpression,127	EOMES,PTPRU,MEF2C,SEMA3C,PRUNE2,ADAM33,LPAR1,PRDM1,ANK1,SORCS2,MYLK,GNG2,TLX3,COL6A1,PCDHB16,HMCN2,MASP1,UPP1,PITX1,LIMS2,MATN2,CPA4
531	MYCN	524.6	Literature ChIP-seq,130;ARCHS4 Coexpression,1465;Enrichr Queries,363;ReMap ChIP-seq,215;GTEx Coexpression,450	GAL3ST1,TNXB,SERPINE2,UNC93B1,SATB1,LPAR1,CTSW,PRDM1,TNF,EGFR,SAMD14,RAB25,ADAMTSL4,RBM11,TGFB2,TCF7L1,SEMA6A,ARID3A,INHBB,ATP1B1,SORCS2,SVIP,ANK1,CLDN9,CLDN7,SPRY1,NOTUM,S100A3
532	PAX7	526.7	ARCHS4 Coexpression,701;Enrichr Queries,431;GTEx Coexpression,448	EOMES,MEF2C,TGFB2,LPAR1,ACYP2,PRDM1,ANK1,SORCS2,EGFR,ARHGAP33,OLFM1,TXLNB,CAMK2N1,SPRY1,PITX1,RAPSN,IP6K3,SHANK2
533	NR2F6	526.8	ARCHS4 Coexpression,205;Enrichr Queries,1219;ReMap ChIP-seq,43;GTEx Coexpression,640	PTPRU,PLXND1,ICAM5,AFP,ICAM1,SAMD14,RINL,RAB25,TRIM29,CAMK2N1,EPS8L1,XDH,ST3GAL1,RBBP8NL,TCF7L1,ARID3A,ATP1B1,SRCIN1,EPN3,CAMSAP3,CLDN9,SLCO4A1,MMP15,CLDN7,PCDHB16,SPRY1,OCIAD2,NOTUM
534	NCOA3	527.3	ARCHS4 Coexpression,242;Enrichr Queries,1024;ReMap ChIP-seq,254;GTEx Coexpression,589	ECM1,TGFB2,ANKRD33B,SERPINE2,SEMA3C,ARRB1,INHBB,ATP1B1,TNF,EGFR,HID1,EPN3,SYNPR,GLIPR1,OLFML3,PCDHB16,BLNK,LPXN,MAL2,TMCC2,RBBP8NL,MATN2
535	SKOR1	530	ARCHS4 Coexpression,209;GTEx Coexpression,851	GOLGA7B,ARHGAP33,EPN3,ARMC2,SAMD14,TLX3,ALDOC,KCNAB1,KIF21B,BMP6
536	ZNF34	530	ARCHS4 Coexpression,349;Enrichr Queries,792;GTEx Coexpression,449	TCF7L1,ARHGEF17,PRUNE2,LPAR1,BICD1,MTMR7,TGFBR3,DOK2,GNG2,TLX3,SLCO4A1,PCDHB16,ST3GAL1,HMGCLL1,MATN2,CPA4
537	MYC	532.8	Literature ChIP-seq,81;ARCHS4 Coexpression,1455;ENCODE ChIP-seq,76;Enrichr Queries,1107;ReMap ChIP-seq,138;GTEx Coexpression,340	FHOD3,PTPRU,CITED4,CTSW,ICAM5,CWH43,PRDM1,CXCL2,CXCL5,ICAM1,NR3C2,ROBO1,SAMD14,RINL,RASSF2,TRIM29,STAB1,SCN5A,RBBP8NL,SLC39A4,EOMES,MEF2C,ANK2,ARMC2,MAPKAPK3,CLDN9,SLCO4A1,CHDH,CLDN7,COL17A1,UNC93B1,LPAR1,ADRB2,EGFR,MTMR7,GOLGA7B,GNG2,CAMK2N1,TSPAN7,HMGCLL1,LRRC8E,JAG2,ARID3A,ARHGAP33,SPRY1,NOTUM,OCIAD2,GRAP,NECTIN4
538	ZNF219	536.3	ARCHS4 Coexpression,604;Enrichr Queries,633;GTEx Coexpression,372	JAG2,PTPRU,TCF7L1,SERPINE2,CD82,PRUNE2,ADAM33,ARRB1,ATP1B1,MYLK,CAMSAP3,CAMK2N1,MMP15,SPRY1,KIF21B,LIMS2
539	RXRG	537	ARCHS4 Coexpression,676;Enrichr Queries,93;GTEx Coexpression,842	IL33,MEF2C,TGFB2,SERPINE2,LPAR1,ACYP2,KCNAB1,ANK1,SORCS2,DUSP27,OLFM1,TXLNB,CAMK2N1,PCDHB16,ENPP2,PDE4B,PTPN5,RAPSN,NGEF,IP6K3,MATN2,GAS7
540	CREM	538.8	Literature ChIP-seq,155;ARCHS4 Coexpression,153;Enrichr Queries,606;ReMap ChIP-seq,238;GTEx Coexpression,1542	PTPRU,NDRG4,ANKRD33B,SERPINE2,PLXND1,CTSW,CXCL1,ICAM5,PRDM1,CXCL3,SLC2A5,TNF,CXCL2,RERG,ICAM1,SAMD14,GLIPR1,ADAMTSL4,PDE4B,LPXN,ST3GAL5,UPP1,KIF21B,LRRC8E,JAG2,MEF2C,RANBP17,ARID3A,BSPRY,SYT17,ARHGAP33,ARMC2,CLDN9,PCDHB16,SPRY1,KDM7A,ABCG2
541	HMGN3	539.5	ARCHS4 Coexpression,1453;ENCODE ChIP-seq,80;ReMap ChIP-seq,100;GTEx Coexpression,525	FHOD3,KCNK6,PTPRU,CITED4,CTSW,CXCL1,ICAM5,PRDM1,ADRB2,SLC4A3,ICAM1,P2RY6,ADAMTSL4,SLC39A4,LRRC8E,ASIC1,ANO9,ARID3A,SLC7A4,CAMSAP3,COQ3,CLDN9,CLDN7,TMCC2,PLCH2,NOTUM,KDM7A,PAOX
542	ZBTB49	540	ARCHS4 Coexpression,405;GTEx Coexpression,675	DMBX1,ARL11,ARMC2,CLDN9,LPXN,ARID3A,NOD1,BMP6
543	TEAD4	540.2	Literature ChIP-seq,53;ARCHS4 Coexpression,1364;ENCODE ChIP-seq,15;Enrichr Queries,1035;ReMap ChIP-seq,173;GTEx Coexpression,601	FHOD3,ANKRD33B,CITED4,CTSW,ARRB1,CXCL1,STON2,PRDM1,ICAM1,NR3C2,ADAMTSL4,LEPR,HMCN2,PDE4B,BLNK,UPP1,SLC39A4,ARHGEF17,ANK2,KCNAB1,DUSP27,ANK1,SORCS2,SRCIN1,TGFBR3,TXLNB,MAPKAPK3,CLDN9,SLCO4A1,RAPSN,GAS7,RAPGEF4,CHST3,SEMA3C,RRAD,SDC3,STC1,AFP,EGFR,OLFML3,PIP5K1B,IP6K3,CPA4,RAP1GAP2,RANBP17,ADAM33,VEGFC,ARID3A,SYT17,COQ3,TMEM98
544	FOXC1	540.3	ARCHS4 Coexpression,921;Enrichr Queries,316;GTEx Coexpression,384	JAG2,PTPRU,MEF2C,TGFB2,SERPINE2,SEMA3C,ARHGEF17,LPAR1,AEBP1,PRDM1,ATP1B1,SOD3,EGFR,MYLK,TGFBR3,GLIPR1,OLFML3,ADAMTSL3,PCDHB16,SPRY1
545	SRF	540.8	Literature ChIP-seq,147;ARCHS4 Coexpression,1407;ENCODE ChIP-seq,53;Enrichr Queries,1130;ReMap ChIP-seq,282;GTEx Coexpression,226	SAMD5,TCF7L1,MEF2C,ARHGEF17,PRUNE2,CTSW,ARID3A,ACYP2,PRDM1,SOD3,BICD1,MYLK,ICAM1,GLIPR1,GNG2,MAPKAPK3,CLDN9,ADAMTSL3,CLDN7,PDE4B,LIMS2,SLC39A4,KDM7A
546	SIM1	541.3	ARCHS4 Coexpression,482;Enrichr Queries,50;GTEx Coexpression,1092	EOMES,SAMD5,PTPRU,TGFB2,TNXB,SEMA6A,PLXND1,SEMA3C,LPAR1,PRDM1,ANK1,EGFR,ROBO1,MTMR7,TGFBR3,OLFML3,PCDHB16,ENPP2,PITX1,HMGCLL1,SHANK2,CPA4
547	GCM1	541.7	ARCHS4 Coexpression,610;Enrichr Queries,212;GTEx Coexpression,803	EOMES,ARL11,EHF,MEF2C,SEMA6A,SEMA3C,GPR35,GMFG,ITGB3,LPAR1,ARID3A,PRDM1,EGFR,ICAM1,NR3C2,LAT2,PCDHB16,PITX1,CPA4
548	CREB3	541.8	ARCHS4 Coexpression,644;Enrichr Queries,947;ReMap ChIP-seq,71;GTEx Coexpression,505	EHF,CD82,PRUNE2,SDC3,CITED4,STON2,NOD2,CXCL3,CXCL2,ICAM1,HSD11B1,TRIM29,ADAMTSL4,LEPR,ST3GAL5,UPP1,DAPK2,RANBP17,ATP1B1,MAPKAPK3,CLDN9,MAGED2,S100A3,NECTIN4,KDM7A
549	LTF	542	ARCHS4 Coexpression,669;GTEx Coexpression,415	EOMES,RAB44,DOK2,RASSF2,INPP5D,CTSW,XDH
550	NKX32	543	ARCHS4 Coexpression,909;GTEx Coexpression,177	SEMA3C,ADAMTSL3,PRUNE2,COL6A1,HMCN2,ADAM33,SPRY1,PITX1,LIMS2,MYLK
551	BHLHE23	543.5	ARCHS4 Coexpression,461;GTEx Coexpression,626	ANKRD33B,TLX3,PAQR5,BLNK,LPXN,KIF21B,AEBP1,TNF
552	NR5A1	543.7	ARCHS4 Coexpression,305;Enrichr Queries,1025;GTEx Coexpression,301	CSF1R,MEF2C,TCF7L1,SEMA6A,SDC3,AFP,ANK1,EGFR,HSD11B1,TGFBR3,P2RY6,CHDH,STAB1,ST3GAL5,NOTUM
553	SRY	544.3	Literature ChIP-seq,87;ARCHS4 Coexpression,1230;Enrichr Queries,686;GTEx Coexpression,174	COL17A1,KCNK6,ECM1,CSF3,NDRG4,SATB1,UNC93B1,LPAR1,CTSW,CWH43,PRDM1,ICAM5,TNF,EGFR,ICAM1,DMBX1,SAMD14,P2RY6,RAB25,TRIM29,ST3GAL1,TRPM6,LRRC8E,IP6K3,CPA4,EOMES,MEF2C,TGFB2,TCF7L1,SOX13,VEGFC,PLEKHA6,ARID3A,ATP1B1,ANK1,SRCIN1,CAMSAP3,SLC7A4,CLDN9,SLCO4A1,CLDN7,SPRY1,GSAP,TMCC2,ALDOC,NECTIN4,RAPSN,MATN2
554	HES5	544.3	ARCHS4 Coexpression,1226;Enrichr Queries,98;GTEx Coexpression,309	TGFB2,CD82,SDC3,LPAR1,INSYN1,STON2,ICAM5,PRDM1,CXCL2,ICAM1,PRXL2A,OLFML3,CAMK2N1,KLHDC8A,TSPAN7,PCDHB16,S1PR1,ALDOC,KIF21B,PLCH2,PITX1,NGEF,ASIC1
555	PAX1	544.7	ARCHS4 Coexpression,238;Enrichr Queries,934;GTEx Coexpression,462	EOMES,JAG2,LPAR1,OGDHL,ATP1B1,ANK1,SORCS2,BSPRY,EPN3,TLX3,PITX1,RBBP8NL,RAPSN
556	CPEB1	546	ARCHS4 Coexpression,631;GTEx Coexpression,461	ARHGAP33,GPR35,SDC3,ARID3A,HMGCLL1,SVIP,MTMR7,RBM11
557	SREBF2	546.3	Literature ChIP-seq,107;ARCHS4 Coexpression,1580;ENCODE ChIP-seq,117;Enrichr Queries,989;ReMap ChIP-seq,144;GTEx Coexpression,341	NDRG4,PLXND1,UNC93B1,GMFG,CTSW,ICAM5,NOD2,TNF,EGFR,GOLGA7B,SV2A,STAB1,HMCN2,ST3GAL1,RBBP8NL,SLC39A4,LRRC8E,JAG2,TCF7L1,GPR35,ARHGEF17,ARID3A,ANK1,SRCIN1,LAT2,CAMSAP3,RAB15,CLDN9,SLCO4A1,ALDOC,NOTUM,B4GALT6,RAPSN
558	TBP	546.4	Literature ChIP-seq,148;ARCHS4 Coexpression,998;ENCODE ChIP-seq,68;ReMap ChIP-seq,225;GTEx Coexpression,1293	SERPINE2,UNC93B1,LPAR1,STC1,CTSW,CXCL1,NOD1,ICAM5,ICAM1,ADAMTS4,RAB25,ADAMTSL4,ENPP2,EPS8L1,LPXN,LRRC8E,RBM11,ARHGEF17,SOX13,IL17RE,FABP4,CLDN9,CLDN7,SPRY1,NOTUM,OCIAD2,PAOX
559	ZBED3	547.7	ARCHS4 Coexpression,715;Enrichr Queries,706;GTEx Coexpression,222	TGFB2,PLXND1,SERPINE2,SATB1,TIE1,LPAR1,INHBB,MYLK,TGFBR3,DOCK11,FABP4,PRXL2A,PCDHB16,PDE4B,B4GALT6
560	ZNF652	547.8	Literature ChIP-seq,104;ARCHS4 Coexpression,475;Enrichr Queries,1131;GTEx Coexpression,481	COL17A1,GPR35,SDC3,LPAR1,GRHL3,IL17RE,ATP1B1,OVOL2,ROBO1,CAMSAP3,TGFBR3,RASSF2,ADAMTSL3,TRPM6
561	MECOM	548	Literature ChIP-seq,46;ARCHS4 Coexpression,670;GTEx Coexpression,928	KCNK6,CSF1R,CD82,GMFG,ITGB3,PRDM1,CXCL3,TNF,CXCL2,ICAM1,GLIPR1,RASSF2,GNG2,ADAMTSL3,INPP5D,STAB1,LPXN,UPP1,ST3GAL1,SLC39A4,RAP1GAP2,P2RY12,ARL11,SLC37A1,CD93,TIE1,TNFRSF9,ARID3A,EPN3,DOK2,TMCC2,GAS7
562	ZNF676	548	ARCHS4 Coexpression,740;Enrichr Queries,812;GTEx Coexpression,92	TCF7L1,SEMA6A,ITGB3,ARHGEF17,PRUNE2,LPAR1,SOD3,TGFBR3,MMP15,RAB15,ADAMTSL3,PLSCR4,PCDHB16,ST3GAL1,LIMS2,MATN2,CPA4
563	FOXL2	548.7	ARCHS4 Coexpression,890;Enrichr Queries,349;GTEx Coexpression,407	EOMES,TGFB2,SERPINE2,LPAR1,INHBB,PRDM1,BICD1,ANK1,MMP9,EGFR,BMP6,ARMCX4,TMEM98,KLHDC8A,ADAMTSL4,MAGED2,PITX1,CPA4
564	MAFK	548.8	ARCHS4 Coexpression,1138;ENCODE ChIP-seq,7;Enrichr Queries,906;ReMap ChIP-seq,242;GTEx Coexpression,451	NDRG4,ANKRD33B,PLXND1,LPAR1,PRDM1,ADRB2,ICAM5,NOD2,BICD1,CXCL2,TNF,CXCL5,ICAM1,GLIPR1,RASSF2,RINL,GNG2,ADAMTSL3,PDE4B,BLNK,S1PR1,ST3GAL5,UPP1,ST3GAL1,SLC39A4,IP6K3,P2RY12,ARL11,TCF7L1,TGFB2,NOS2,ARHGEF17,GRHL3,ACYP2,ARID3A,ATP1B1,SOD3,MMP9,BMP6,SYT17,COQ3,MMP13,MAPKAPK3,TXLNB,SLCO4A1,RNF183,LIMS2,CHST3
565	TEAD2	550.8	ARCHS4 Coexpression,916;Enrichr Queries,793;ReMap ChIP-seq,142;GTEx Coexpression,352	IL33,TCF7L1,EHF,TGFB2,SEMA6A,SERPINE2,ITGB3,SDC3,CITED4,AFP,CXCL2,MMP9,MYLK,BSPRY,GOLGA7B,SLC7A4,ARHGAP33,TMEM98,CLDN9,ADAMTSL4,ADAMTSL3,PCDHB16,COL6A1,LIMS2
566	SCX	551	ARCHS4 Coexpression,551	JAG2,CAMSAP3,EPS8L1
567	STAT6	551	Literature ChIP-seq,112;ARCHS4 Coexpression,607;Enrichr Queries,1143;GTEx Coexpression,342	NDRG4,CD82,UNC93B1,ANK2,ACYP2,ARRB1,PRDM1,EGFR,MTMR7,ICAM1,ARMC2,RASSF2,MAPKAPK3,INPP5D,PDE4B,HMGCLL1
568	HOXC9	552.5	Literature ChIP-seq,154;ARCHS4 Coexpression,903;Enrichr Queries,290;GTEx Coexpression,863	KCNK6,TGFB2,SEMA6A,SERPINE2,SEMA3C,LPAR1,STC1,INHBB,AEBP1,ADRB2,SORCS2,MMP9,MYLK,TGFBR3,ADAMTS4,SAMD14,TXLNB,SV2A,PCDHB16,TMCC2,PITX1,RAPSN,IP6K3,CPA4
569	ESRRA	554	ARCHS4 Coexpression,794;ENCODE ChIP-seq,84;Enrichr Queries,1009;ReMap ChIP-seq,8;GTEx Coexpression,875	EHF,CSF3,CD82,SEMA3C,UNC93B1,CITED4,CTSW,ARRB1,OGDHL,PRDM1,HID1,ICAM1,SAMD14,P2RY6,ADAMTSL4,CAMK2N1,UPP1,IP6K3,TCF7L1,PLEKHA6,ANO9,ATP1B1,DUSP27,MMP9,EPN3,COQ3,MAPKAPK3,CLDN9,RAB15,PRXL2A,CLDN7,S100A3,NECTIN4,PAOX
570	NCOA2	554.5	ARCHS4 Coexpression,549;Enrichr Queries,1161;ReMap ChIP-seq,150;GTEx Coexpression,358	SAMD5,KCNK6,ANKRD33B,ARRB1,PRDM1,NOD2,EGFR,HID1,SYNPR,DOCK11,RASSF2,OLFML3,EPS8L1,IP6K3,MEF2C,GRHL3,TMPRSS11F,BSPRY,CAMSAP3,EPN3,TGFBR3,CLDN9,SLCO4A1,RNF183,KDM7A
571	ZNF804B	555.7	ARCHS4 Coexpression,615;Enrichr Queries,446;GTEx Coexpression,606	PTPRU,MEF2C,DAPK2,LPAR1,ANK2,SORCS2,EGFR,ROBO1,NR3C2,MMP15,ADAMTSL3,PDE4B,ST3GAL5,ST3GAL1,SHANK2,RAPGEF4
572	SP4	556.2	ARCHS4 Coexpression,861;ENCODE ChIP-seq,108;Enrichr Queries,724;ReMap ChIP-seq,222;GTEx Coexpression,866	MEF2C,SEMA6A,SATB1,SOX13,CTSW,PRDM1,ANK1,BICD1,NR3C2,EPN3,TGFBR3,GNG2,TXLNB,CLDN9,ADAMTSL4,MMP15,CLDN7,PCDHB16,PDE4B,EPS8L1,SPRY1,ALDOC,LRRC8E,KDM7A
573	RAG1	558	ARCHS4 Coexpression,596;Enrichr Queries,8;GTEx Coexpression,1070	SATB1,ITGB3,PRDM1,ADRB2,AEBP1,TNF,EGFR,MYLK,ICAM1,NR3C2,STAB1,LEPR,PDE4B,BLNK,S1PR1,ST3GAL1,CPA4,MEF2C,TGFB2,SEMA6A,ANK1,MMP9,PCDHB16,CHST3,ABCG2
574	TFAP2D	561.3	ARCHS4 Coexpression,688;Enrichr Queries,690;GTEx Coexpression,306	EOMES,MEF2C,LPAR1,PRDM1,ANK1,PHEX,BMP6,SYT17,ROBO1,OLFM1,ARMC2,GNG2,CAMK2N1,PCDHB16,KIF21B,RAPGEF4,CPA4
575	FOXD4L3	561.3	ARCHS4 Coexpression,627;Enrichr Queries,849;GTEx Coexpression,208	NDRG4,MEF2C,LPAR1,ANK2,PRDM1,SRCIN1,GOLGA7B,OLFM1,SAMD14,TLX3,SV2A,RAB15,CAMK2N1,TSPAN7,SHANK2
576	DBP	561.3	ARCHS4 Coexpression,961;Enrichr Queries,453;GTEx Coexpression,270	NDRG4,SERPINE2,GPR35,DAPK2,ATP1B1,ANK1,ICAM1,GOLGA7B,SAMD14,SV2A,PRXL2A,CAMK2N1,TSPAN7,PCDHB16,COL6A1,ENPP2,ALDOC,PLCH2,NGEF,ASIC1
577	ZBTB7B	563.3	ARCHS4 Coexpression,950;Enrichr Queries,659;GTEx Coexpression,81	COL17A1,TCF7L1,CD82,UNC93B1,ANO9,ARID3A,CWH43,IL17RE,NOD2,PRDM1,ATP1B1,ANK1,OVOL2,ICAM1,CAMSAP3,RASSF2,RAB25,TRIM29,NECTIN4,ST3GAL1
578	DLX6	563.7	ARCHS4 Coexpression,782;Enrichr Queries,589;GTEx Coexpression,320	EOMES,MEF2C,SEMA6A,LPAR1,KCNAB1,ARID3A,ICAM5,ANK1,SYNPR,GNG2,TSPAN7,PTPN5,PITX1,NGEF,SHANK2
579	ZNF467	567	ARCHS4 Coexpression,651;Enrichr Queries,170;GTEx Coexpression,880	ARL11,MEF2C,TGFB2,SERPINE2,CD82,PLXND1,SEMA3C,SATB1,UNC93B1,GMFG,NOD2,ATP1B1,ANK1,ICAM1,LAT2,RASSF2,ADAMTSL4,CAMK2N1,PCDHB16,PDE4B,S1PR1
580	ZNF704	568	ARCHS4 Coexpression,685;Enrichr Queries,223;GTEx Coexpression,796	MEF2C,TGFB2,SEMA6A,SERPINE2,SEMA3C,SATB1,ARHGEF17,LPAR1,COBL,ANK2,SRCIN1,RERG,EGFR,ROBO1,TGFBR3,CAMK2N1,ADAMTSL3,PCDHB16,SPRY1,ST3GAL1
581	TWIST2	570.5	ARCHS4 Coexpression,43;GTEx Coexpression,1098	ECM1,SERPINE2,OLFML3,COL6A1,LPAR1,ADAM33,VEGFC,MASP1,AEBP1,SOD3,MYLK
582	HES3	571.3	ARCHS4 Coexpression,625;Enrichr Queries,622;GTEx Coexpression,467	EOMES,PTPRU,NDRG4,TCF7L1,SEMA6A,CITED4,SOX13,LPAR1,GRHL3,ANK1,GOLGA7B,SAMD14,TLX3,SV2A,CAMK2N1
583	ZNF860	572	ARCHS4 Coexpression,1129;GTEx Coexpression,15	SAMD5,KCNK6,EHF,ECM1,GRHL3,CWH43,PRDM1,TMPRSS11F,RAB25,EPS8L1,MAL2,PITX1,RBBP8NL
584	FOXO3	572.3	Literature ChIP-seq,86;ARCHS4 Coexpression,656;Enrichr Queries,898;GTEx Coexpression,649	IL33,MEF2C,EHF,SOX13,GRHL3,PRDM1,TNFRSF11A,ATP1B1,ANK1,EGFR,TGFBR3,MMP15,DZIP1L,ENPP2,S1PR1,TMCC2,IP6K3,KDM7A
585	NANOGP8	572.5	ARCHS4 Coexpression,657;GTEx Coexpression,488	LAT2,ARMCX4,TCF7L1,SEMA6A,RAB15,GMFG,INPP5D,KIF21B
586	ZNF438	572.7	ARCHS4 Coexpression,217;Enrichr Queries,474;GTEx Coexpression,1027	ARL11,CD82,GMFG,ITGB3,LPAR1,ARRB1,PRDM1,PPBP,EGFR,BMP6,ICAM1,TGFBR3,SELP,DOK2,PCDHB16,PDE4B,S1PR1,UPP1,GAS7
587	NRF1	573.6	ARCHS4 Coexpression,419;ENCODE ChIP-seq,83;Enrichr Queries,1294;ReMap ChIP-seq,183;GTEx Coexpression,889	KCNK6,SEMA3C,UNC93B1,CITED4,CTSW,ICAM5,ICAM1,DOCK11,SAMD14,RASSF2,ADAMTSL4,ADAMTSL3,INPP5D,S1PR1,HMGCLL1,SLC39A4,LRRC8E,ARL11,TCF7L1,SEMA6A,PLEKHA6,ARID3A,ANK1,OVOL2,ARHGAP33,ARMC2,CLDN9,CLDN7,ALDOC,PTPN5
588	CTCFL	573.8	ARCHS4 Coexpression,764;ENCODE ChIP-seq,60;Enrichr Queries,362;ReMap ChIP-seq,194;GTEx Coexpression,1489	SATB1,RRAD,ITGB3,LPAR1,CTSW,CXCL1,ICAM5,CXCL3,CXCL2,BICD1,EGFR,ICAM1,ROBO1,NR3C2,DOCK11,ADAMTSL4,OLFML3,ADAMTSL3,TSPAN7,DZIP1L,ST3GAL5,ST3GAL1,SLC39A4,LRRC8E,JAG2,TCF7L1,DAPK2,COBL,ARID3A,ANK1,MMP9,SRCIN1,TGFBR3,CLDN9,SLCO4A1,CLDN7,PCDHB16,NOTUM,B4GALT6,MATN2
589	TCF24	574.3	ARCHS4 Coexpression,1081;Enrichr Queries,184;GTEx Coexpression,458	FHOD3,ANKRD33B,SERPINE2,LPAR1,INHBB,ADRB2,SLC4A3,ANK1,SOD3,ROBO1,COQ3,MAPKAPK3,PRXL2A,CHDH,PCDHB16,ENPP2,LEPR,MAL2,SCN5A,NGEF,SHANK2
590	ZBTB8B	574.5	ARCHS4 Coexpression,575;GTEx Coexpression,574	ADAMTS4,SV2A,DAPK2,ADAMTSL3,HMGCLL1,ASIC1,SYT17
591	IRF7	574.7	ARCHS4 Coexpression,905;Enrichr Queries,730;GTEx Coexpression,89	UNC93B1,TNFRSF9,ARID3A,CXCL1,NOD2,TNF,CXCL2,MMP9,ICAM1,LAT2,DOK2,RINL,INPP5D,LPXN,GRAP,UPP1,XDH
592	TBX6	574.7	ARCHS4 Coexpression,1250;Enrichr Queries,415;GTEx Coexpression,59	EHF,ECM1,PLXND1,SATB1,DAPK2,LPAR1,GRHL3,ARRB1,PRDM1,ADRB2,TMPRSS11F,ANK1,RAB25,ADAMTSL4,PCDHB16,COL6A1,EPS8L1,MAL2,ALDOC,NECTIN4,PITX1,RBBP8NL
593	CREB5	576	ARCHS4 Coexpression,904;Enrichr Queries,18;GTEx Coexpression,806	ARL11,MEF2C,TGFB2,SERPINE2,SEMA3C,GMFG,LPAR1,ANK2,CXCL1,PRDM1,NOD2,CXCL2,EGFR,MYLK,ICAM1,LAT2,TGFBR3,RASSF2,PCDHB16,ENPP2,PDE4B,UPP1,GAS7,CPA4
594	HOXB6	576.3	ARCHS4 Coexpression,918;Enrichr Queries,604;GTEx Coexpression,207	TGFB2,SERPINE2,SEMA3C,PAQR5,GPR35,LPAR1,ANO9,VEGFC,TNFRSF11A,PRDM1,CLDN7,PCDHB16,COL6A1,TRPM6,PITX1,SLC39A4,PAPPA2,CPA4
595	ZNF618	577.3	ARCHS4 Coexpression,897;Enrichr Queries,440;GTEx Coexpression,395	TGFB2,TCF7L1,SEMA6A,ARHGEF17,LPAR1,PLEKHA6,EGFR,MYLK,ROBO1,TGFBR3,ARMCX4,TMEM98,OLFML3,PCDHB16,PDE4B,MAGED2,SHANK2
596	GCM2	578	ARCHS4 Coexpression,605;Enrichr Queries,586;GTEx Coexpression,543	EOMES,EHF,PRUNE2,LPAR1,PRDM1,ATP1B1,ANK1,BSPRY,EPN3,TLX3,PCDHB16,PITX1,RBBP8NL,CPA4
597	FOXO6	579	ARCHS4 Coexpression,960;Enrichr Queries,44;GTEx Coexpression,733	FHOD3,RAP1GAP2,PTPRU,TGFB2,ANKRD33B,CD82,PLXND1,SATB1,LPAR1,INHBB,ANK1,SORCS2,SRCIN1,ARHGAP33,TGFBR3,CAMSAP3,ARMCX4,OLFM1,CAMK2N1,MAGED2,KIF21B,SHANK2,RBBP8NL,MATN2
598	GSC	579.7	ARCHS4 Coexpression,876;Enrichr Queries,851;GTEx Coexpression,12	EOMES,TCF7L1,PLXND1,CD93,TIE1,LPAR1,VEGFC,STC1,INHBB,PRDM1,ANK1,BMP6,TGFBR3,DOCK11,FABP4,TLX3,PLSCR4,S1PR1,SPRY1,PITX1
599	RORC	580	ARCHS4 Coexpression,972;Enrichr Queries,104;GTEx Coexpression,664	COBL,PRDM1,ADRB2,ATP1B1,ANK1,CXCL2,MMP9,DUSP27,ICAM1,NR3C2,TGFBR3,TXLNB,PRXL2A,PCDHB16,BLNK,ALDOC,NOTUM,XDH,RAPSN,IP6K3,NGEF,CPA4
600	ZSCAN4	581.7	ARCHS4 Coexpression,1540;Enrichr Queries,155;GTEx Coexpression,50	COL17A1,EHF,NDRG4,SERPINE2,RRAD,LPAR1,CWH43,PRDM1,EGFR,NR3C2,DMBX1,TRIM29,PITX1,CPA4,JAG2,EOMES,MEF2C,TGFB2,ANO9,GRHL3,IL17RE,OVOL2,CAMSAP3,PLCH2,NECTIN4
601	BARHL2	581.7	ARCHS4 Coexpression,114;Enrichr Queries,841;GTEx Coexpression,790	EOMES,NDRG4,LPAR1,ANK1,SORCS2,SRCIN1,GOLGA7B,DMBX1,OLFM1,SAMD14,TLX3,SV2A,RAB15,PITX1,ASIC1
602	ZNF175	582.3	ARCHS4 Coexpression,573;Enrichr Queries,635;ReMap ChIP-seq,125;GTEx Coexpression,996	PLXND1,SEMA3C,RRAD,SATB1,CTSW,ICAM5,AFP,PRDM1,STON2,BICD1,CXCL2,ICAM1,ADAMTSL4,CAMK2N1,PDE4B,S1PR1,LEPR,SLC39A4,CPA4,MEF2C,ARID3A,ANK1,TLX3,MAPKAPK3,CLDN9,PCDHB16,NOTUM
603	ZNF490	584	ARCHS4 Coexpression,732;Enrichr Queries,818;GTEx Coexpression,202	ARL11,TCF7L1,GMFG,TNFRSF9,DAPK2,RANBP17,COBL,ARID3A,ANK2,ATP1B1,NR3C2,LAT2,ADAMTS4,RINL,LPXN,GRAP,ST3GAL1
604	KLF11	585.3	ARCHS4 Coexpression,628;Enrichr Queries,784;GTEx Coexpression,344	SERPINE2,INHBB,ADRB2,ANK1,EGFR,BMP6,ICAM1,TGFBR3,ARMC2,PCDHB16,S1PR1,SPRY1,KDM7A,ASIC1
605	ZNF57	585.3	ARCHS4 Coexpression,866;Enrichr Queries,766;GTEx Coexpression,124	COL17A1,CWH43,IL17RE,ATP1B1,MMP9,OVOL2,CAMSAP3,TGFBR3,COQ3,RAB25,TRIM29,PCDHB16,MAL2,UPP1,NECTIN4,CPA4
606	DUX4	586.5	ARCHS4 Coexpression,899;ReMap ChIP-seq,274	P2RY12,ADAMTS4,TGFB2,DAPK2,GSAP,NOD1,B4GALT6,EGFR
607	MESP1	586.7	ARCHS4 Coexpression,592;Enrichr Queries,432;GTEx Coexpression,736	EOMES,MEF2C,SERPINE2,CITED4,ACYP2,ADRB2,OVOL2,EPN3,OLFM1,PRXL2A,CAMK2N1,CLDN7,PCDHB16,PITX1,RAPSN,SLC39A4
608	ZNF648	588	ARCHS4 Coexpression,781;Enrichr Queries,203;GTEx Coexpression,780	PTPRU,EHF,TGFB2,SEMA6A,CD82,SEMA3C,LPAR1,AFP,EGFR,ROBO1,HSD11B1,DMBX1,OLFM1,PDE4B,NOTUM,KIF21B,SHANK2,PAPPA2
609	CREB3L4	589	ARCHS4 Coexpression,54;Enrichr Queries,634;GTEx Coexpression,1079	EHF,SERPINE2,SOX13,INHBB,ATP1B1,OVOL2,HID1,BSPRY,EPN3,RAB25,CLDN7,PCDHB16,MAL2,ALDOC,NECTIN4,RBBP8NL,SLC39A4,CPA4
610	GABPA	589.2	Literature ChIP-seq,45;ARCHS4 Coexpression,1074;ENCODE ChIP-seq,49;Enrichr Queries,1226;ReMap ChIP-seq,249;GTEx Coexpression,892	SAMD5,EHF,ECM1,CTSW,CXCL5,DOCK11,SAMD14,RINL,ADAMTSL4,ST3GAL1,SLC39A4,IL33,MEF2C,TCF7L1,TGFB2,SOX13,VEGFC,ARID3A,INHBB,KCNAB1,ATP1B1,BMP6,TXLNB,CLDN9,SLCO4A1,KLHDC8A,PLSCR4,CLDN7,GSAP,PLCH2,MATN2
611	HOXA4	590.3	ARCHS4 Coexpression,1383;Enrichr Queries,78;GTEx Coexpression,310	TCF7L1,TGFB2,SEMA3C,PRUNE2,LPAR1,PRDM1,ADRB2,CXCL3,SOD3,ANK1,CXCL2,MMP9,EGFR,MYLK,TGFBR3,ADAMTSL4,CAMK2N1,PCDHB16,SPRY1,PITX1,LIMS2,CPA4
612	HIF1A	593.2	Literature ChIP-seq,58;ARCHS4 Coexpression,236;Enrichr Queries,977;ReMap ChIP-seq,127;GTEx Coexpression,1568	SERPINE2,SEMA3C,UNC93B1,CTSW,PRDM1,CXCL2,EGFR,ICAM1,GOLGA7B,SAMD14,P2RY6,GLIPR1,ST3GAL1,IP6K3,RAP1GAP2,TGFB2,DAPK2,COBL,VEGFC,ARID3A,ATP1B1,CLDN9,SLCO4A1,COL6A1,ALDOC,SPRY1,NECTIN4,SHANK2,CHST3
613	ZSCAN10	594	ARCHS4 Coexpression,650;Enrichr Queries,623;GTEx Coexpression,509	TCF7L1,SEMA6A,SOX13,COBL,GRHL3,PRDM1,ANK1,TLX3,RAB25,CLDN9,OLFML3,CLDN7,UPP1,RAPSN,IP6K3
614	ZNF483	596	ARCHS4 Coexpression,629;Enrichr Queries,334;GTEx Coexpression,825	RAP1GAP2,SEMA6A,PRUNE2,LPAR1,ANK2,NR3C2,ARHGAP33,TGFBR3,ARMCX4,CAMK2N1,ADAMTSL3,TSPAN7,PCDHB16,ENPP2,MAGED2,SHANK2,MATN2,RAPGEF4
615	NPAS1	596.3	ARCHS4 Coexpression,1102;Enrichr Queries,164;GTEx Coexpression,523	PTPRU,NDRG4,SEMA6A,SERPINE2,CD82,RRAD,LPAR1,INHBB,ICAM5,ANK1,CAMSAP3,OLFM1,CAMK2N1,ALDOC,NGEF,RAPGEF4,CPA4
616	OTP	596.3	ARCHS4 Coexpression,458;Enrichr Queries,763;GTEx Coexpression,568	EOMES,LPAR1,PRDM1,ANK1,BICD1,SYT17,OLFM1,GNG2,TLX3,SV2A,KLHDC8A,PCDHB16,KIF21B,HMGCLL1,PITX1
617	MAFA	597	ARCHS4 Coexpression,641;Enrichr Queries,378;GTEx Coexpression,772	EOMES,RAP1GAP2,PTPRU,PLXND1,CITED4,LPAR1,INHBB,PRDM1,ANK1,SORCS2,DUSP27,TGFBR3,TXLNB,NOTUM,PITX1,RAPSN,IP6K3
618	SOX1	597.7	ARCHS4 Coexpression,358;Enrichr Queries,668;GTEx Coexpression,767	EOMES,SEMA6A,LPAR1,INHBB,EGFR,ROBO1,ARHGAP33,OLFM1,GNG2,SV2A,CAMK2N1,KLHDC8A,TSPAN7,SPRY1,SHANK2,ASIC1
619	AIRE	601	ARCHS4 Coexpression,883;Enrichr Queries,219;GTEx Coexpression,701	IL33,ANKRD33B,CD82,TNFRSF9,COBL,PRDM1,ANK1,TNF,CXCL2,MMP9,SYT17,ICAM1,HID1,SV2A,PRXL2A,INPP5D,UPP1,HMGCLL1,PITX1
620	NEUROD4	601	ARCHS4 Coexpression,109;Enrichr Queries,720;GTEx Coexpression,974	FHOD3,PTPRU,TGFB2,ANKRD33B,LPAR1,ANK2,PRDM1,SORCS2,ROBO1,OLFM1,CLDN9,KLHDC8A,MAGED2,KIF21B,PLCH2,CPA4
621	BARX1	601.7	ARCHS4 Coexpression,756;Enrichr Queries,751;GTEx Coexpression,298	EOMES,PRUNE2,CITED4,LPAR1,ARRB1,INHBB,ANK1,MYLK,RAB44,TLX3,ADAMTSL4,ADAMTSL3,PITX1,LIMS2,CPA4
622	NKX28	603.5	ARCHS4 Coexpression,367;GTEx Coexpression,840	SLC7A4,JAG2,PTPRU,RAB25,PITX1,KLK6,PAOX
623	ZNF823	604.3	ARCHS4 Coexpression,1015;Enrichr Queries,743;GTEx Coexpression,55	SAMD5,EHF,ECM1,SERPINE2,SEMA3C,RANBP17,GRHL3,CWH43,ADRB2,ATP1B1,TMPRSS11F,TGFBR3,RAB25,CAMK2N1,CLDN7,PCDHB16,EPS8L1,MAL2,PITX1,CPA4
624	ZIC4	605.3	ARCHS4 Coexpression,190;Enrichr Queries,764;GTEx Coexpression,862	EOMES,NDRG4,SEMA6A,LPAR1,SORCS2,SRCIN1,ROBO1,SAMD14,TLX3,SV2A,ENPP2,SPRY1,SHANK2,GAS7
625	ZNF311	605.3	ARCHS4 Coexpression,986;Enrichr Queries,147;GTEx Coexpression,683	TGFB2,TNXB,PLXND1,RANBP17,LPAR1,ACYP2,PRDM1,ANK1,EGFR,ICAM1,TMEM98,OLFML3,PCDHB16,PDE4B,SPRY1,ST3GAL1,SHANK2,MATN2,CPA4
626	ZNF532	605.7	ARCHS4 Coexpression,329;Enrichr Queries,462;GTEx Coexpression,1026	MEF2C,TGFB2,TCF7L1,SEMA6A,SERPINE2,SEMA3C,ARHGEF17,LPAR1,ANK2,PRDM1,BICD1,EGFR,MYLK,ROBO1,PDE4B
627	VSX1	606	ARCHS4 Coexpression,935;Enrichr Queries,426;GTEx Coexpression,457	EOMES,NDRG4,TNXB,LPAR1,INHBB,PRDM1,ANK1,EGFR,GOLGA7B,SAMD14,TLX3,PCDHB16,TSPAN7,PDE4B,PITX1,SHANK2,GAS7
628	AKNA	606.7	ARCHS4 Coexpression,955;Enrichr Queries,509;GTEx Coexpression,356	CSF1R,CD82,UNC93B1,CTSW,ICAM1,DOCK11,DOK2,RINL,RASSF2,INPP5D,PDE4B,LPXN,GRAP,KIF21B,ST3GAL1
629	ZNF556	607	ARCHS4 Coexpression,515;Enrichr Queries,448;GTEx Coexpression,858	MEF2C,TGFB2,PLXND1,DAPK2,TNFRSF11A,ANK1,CXCL2,TGFBR3,ADAMTS4,TXLNB,CAMK2N1,ADAMTSL3,PCDHB16,RAPSN,CHST3,ABCG2,CPA4
630	ZKSCAN1	607.2	ARCHS4 Coexpression,915;ENCODE ChIP-seq,21;Enrichr Queries,1322;ReMap ChIP-seq,132;GTEx Coexpression,646	KCNK6,PLXND1,UNC93B1,SDC3,CTSW,ICAM5,TNFRSF11A,NOD2,ICAM1,ROBO1,SAMD14,P2RY6,RASSF2,GNG2,RAB25,TRIM29,ADAMTSL3,STAB1,BLNK,SLC39A4,LRRC8E,IP6K3,ARID3A,OVOL2,CAMSAP3,EPN3,MAPKAPK3,CLDN9,CHDH,CLDN7,PCDHB16,NOTUM,OCIAD2,ABCG2
631	TGIF2	608	ARCHS4 Coexpression,929;Enrichr Queries,866;ReMap ChIP-seq,269;GTEx Coexpression,368	TGFB2,TCF7L1,SEMA6A,SERPINE2,ANK2,ARID3A,CTSW,INHBB,IL17RE,TNF,ICAM1,SLCO4A1,CLDN7,BLNK,LPXN,SPRY1,GRAP,NOTUM,SLC39A4
632	THAP11	608.6	Literature ChIP-seq,157;ARCHS4 Coexpression,401;Enrichr Queries,1277;ReMap ChIP-seq,68;GTEx Coexpression,1140	GMFG,DAPK2,ADRB2,PPBP,ATP1B1,BMP6,SLC6A4,ARHGAP33,SELP,DOK2,RINL,RAB25,MAPKAPK3,CLDN9,SV2A,CLDN7,EPS8L1,TMCC2,RAPSN,LRRC8E
633	ESR2	608.6	Literature ChIP-seq,35;ARCHS4 Coexpression,1578;Enrichr Queries,307;ReMap ChIP-seq,21;GTEx Coexpression,1102	KCNK6,PLXND1,CD82,ITGB3,LPAR1,CTSW,ARRB1,TNFRSF11A,PRDM1,ADRB2,TNF,EGFR,ROBO1,HID1,ICAM1,SLC6A4,NR3C2,P2RY6,RAB25,ST3GAL1,SLC39A4,LRRC8E,EOMES,TCF7L1,MEF2C,TGFB2,ARHGEF17,SOX13,ATP1B1,MMP9,TGFBR3,KLHDC8A,CLDN9,RAB15,CHDH,SPRY1,SHANK2,MATN2,ABCG2
634	ZNF713	609.3	ARCHS4 Coexpression,725;Enrichr Queries,253;GTEx Coexpression,850	MEF2C,TGFB2,SERPINE2,SEMA3C,SATB1,DAPK2,LPAR1,ACYP2,ANK2,ADRB2,SVIP,MTMR7,RASSF2,ADAMTSL3,PCDHB16,PDE4B,MATN2,RAPGEF4,CPA4
635	FOXD1	612	ARCHS4 Coexpression,306;GTEx Coexpression,918	ECM1,SERPINE2,ARHGEF17,COL6A1,VEGFC,CXCL5,CHST3
636	ZNF274	612.3	Literature ChIP-seq,144;ARCHS4 Coexpression,1240;ENCODE ChIP-seq,116;Enrichr Queries,735;ReMap ChIP-seq,294;GTEx Coexpression,1145	MEF2C,SATB1,CTSW,ARID3A,CWH43,ATP1B1,MYLK,ICAM1,RINL,CAMK2N1,INPP5D,PCDHB16,UPP1
637	IRF3	612.4	ARCHS4 Coexpression,576;ENCODE ChIP-seq,92;Enrichr Queries,1237;ReMap ChIP-seq,231;GTEx Coexpression,926	ECM1,TCF7L1,SLC37A1,UNC93B1,GMFG,ANO9,ACYP2,ARID3A,NR3C2,ICAM1,ARHGAP33,ADAMTS4,RINL,CLDN9,INPP5D,GSAP
638	NR1H2	614	ARCHS4 Coexpression,542;Enrichr Queries,1259;ReMap ChIP-seq,75;GTEx Coexpression,580	KCNK6,TCF7L1,EHF,SEMA3C,UNC93B1,ANO9,CTSW,GRHL3,ARID3A,ATP1B1,SOD3,CXCL2,MYLK,KLK6,ICAM1,DOK2,MAPKAPK3,CLDN9,CLDN7,S100A3,ST3GAL1,LIMS2,SLC39A4
639	ZSCAN16	616	ARCHS4 Coexpression,743;Enrichr Queries,592;GTEx Coexpression,513	RAP1GAP2,ARL11,MEF2C,SEMA6A,SERPINE2,UNC93B1,SATB1,GMFG,ATP1B1,ICAM1,LAT2,RINL,GNG2,CLDN7,PCDHB16,OCIAD2
640	FOXD2	616.7	ARCHS4 Coexpression,680;Enrichr Queries,490;GTEx Coexpression,680	EOMES,PTPRU,GPR35,SOX13,LPAR1,ARID3A,PRDM1,ANK1,TGFBR3,TMEM98,CAMK2N1,PLSCR4,PCDHB16,SPRY1,PITX1,CPA4
641	PAX4	617.7	ARCHS4 Coexpression,774;Enrichr Queries,808;GTEx Coexpression,271	SLC37A1,GPR35,PRUNE2,ANO9,TNFRSF11A,PRDM1,TGFBR3,CLDN7,PCDHB16,HMCN2,TRPM6,PITX1,SLC39A4,CPA4
642	HOXC6	620	ARCHS4 Coexpression,338;Enrichr Queries,396;GTEx Coexpression,1126	JAG2,KCNK6,TGFB2,SERPINE2,SEMA3C,CXCL1,ICAM5,MMP9,MYLK,TGFBR3,OLFML3,PCDHB16,COL6A1,PITX1,MATN2,CPA4
643	POU3F4	620.3	ARCHS4 Coexpression,640;Enrichr Queries,902;GTEx Coexpression,319	MEF2C,TGFB2,LPAR1,ICAM5,SORCS2,ROBO1,SYNPR,GNG2,KLHDC8A,TSPAN7,ENPP2,PTPN5,NGEF,ASIC1
644	HOXB9	621.7	ARCHS4 Coexpression,1247;Enrichr Queries,447;GTEx Coexpression,171	TGFB2,SLC37A1,SERPINE2,SEMA3C,PAQR5,GPR35,LPAR1,ANO9,STC1,INHBB,TNFRSF11A,ICAM1,ADAMTSL4,CLDN7,PCDHB16,UPP1,TRPM6,PITX1,SLC39A4,CPA4
645	SMAD5	621.8	ARCHS4 Coexpression,528;Enrichr Queries,1032;ReMap ChIP-seq,188;GTEx Coexpression,739	MEF2C,TCF7L1,UNC93B1,GMFG,CTSW,ARID3A,ICAM5,EGFR,ICAM1,TGFBR3,RINL,MAPKAPK3,ADAMTSL4,INPP5D,CLDN7,DZIP1L,EPS8L1,KIF21B,SLC39A4,PAOX
646	FOXN2	622.3	ARCHS4 Coexpression,301;Enrichr Queries,1089;GTEx Coexpression,477	LAT2,ARL11,DOCK11,RASSF2,RINL,GMFG,ARHGEF17,LPAR1,PDE4B,PRDM1,KDM7A
647	ZBTB47	624.3	ARCHS4 Coexpression,544;Enrichr Queries,612;GTEx Coexpression,717	MEF2C,TGFB2,PLXND1,ARHGEF17,LPAR1,COBL,ACYP2,DUSP27,MYLK,TGFBR3,TXLNB,CAMK2N1,LIMS2,GAS7
648	NKX21	627.5	ARCHS4 Coexpression,590;GTEx Coexpression,665	RAB25,MMP15,DAPK2,ST3GAL5,MAL2,INHBB,ST3GAL1
649	SALL4	627.5	Literature ChIP-seq,72;ARCHS4 Coexpression,880;Enrichr Queries,605;GTEx Coexpression,953	EOMES,TGFB2,TCF7L1,SEMA6A,SATB1,RANBP17,SOX13,LPAR1,COBL,VEGFC,ANK2,GRHL3,ARID3A,PRDM1,MMP9,RERG,OVOL2,OLFM1,MMP15,ENPP2,SPRY1,UPP1
650	ZNF440	630	ARCHS4 Coexpression,814;Enrichr Queries,1039;GTEx Coexpression,37	COL17A1,SEMA3C,SATB1,ANO9,GRHL3,CWH43,IL17RE,OVOL2,CAMSAP3,RAB25,TRIM29,ADAMTSL3,PCDHB16,DZIP1L,MAL2,NECTIN4,CPA4
651	YY1	630.2	Literature ChIP-seq,141;ARCHS4 Coexpression,966;ENCODE ChIP-seq,93;Enrichr Queries,1344;ReMap ChIP-seq,260;GTEx Coexpression,977	TCF7L1,SEMA6A,UNC93B1,ITGB3,LPAR1,CTSW,ARID3A,NOD1,TNF,ADAMTS4,ARHGAP33,TXLNB,CLDN9,ADAMTSL4,INPP5D,CLDN7,ST3GAL5,TMCC2,PITX1,PAOX,ASIC1
652	PLAG1	630.7	ARCHS4 Coexpression,852;Enrichr Queries,161;GTEx Coexpression,879	PTPRU,MEF2C,TGFB2,SERPINE2,SATB1,GPR35,LPAR1,ARID3A,PRDM1,BICD1,MYLK,ROBO1,NR3C2,TGFBR3,OLFML3,CAMK2N1,PLSCR4,PCDHB16,SPRY1,CPA4
653	ETV4	630.8	ARCHS4 Coexpression,598;Enrichr Queries,632;ReMap ChIP-seq,86;GTEx Coexpression,1207	PLXND1,SERPINE2,STC1,CTSW,AFP,PRDM1,ADAMTS4,SAMD14,CAMK2N1,UPP1,LRRC8E,SLC39A4,CPA4,TGFB2,SEMA6A,GPR35,ARID3A,IL17RE,MAPKAPK3,CLDN9,SLCO4A1,CHDH,CLDN7,PCDHB16,SPRY1,NOTUM
654	KLF13	631.8	ARCHS4 Coexpression,760;Enrichr Queries,912;ReMap ChIP-seq,16;GTEx Coexpression,839	KCNK6,TNXB,SDC3,CITED4,CTSW,ICAM5,EGFR,HID1,ICAM1,DMBX1,RINL,RASSF2,ADAMTSL4,CAMK2N1,INPP5D,EPS8L1,ST3GAL5,ST3GAL1,SLC39A4,IP6K3,LRRC8E,ARID3A,ATP1B1,SLC7A4,TLX3,MAPKAPK3,CLDN9,MMP15,NOTUM,GAS7
655	RBPJ	635.8	Literature ChIP-seq,139;ARCHS4 Coexpression,735;Enrichr Queries,1141;ReMap ChIP-seq,244;GTEx Coexpression,920	CD82,PLXND1,RRAD,CTSW,PRDM1,ICAM5,ICAM1,MYLK,ADAMTS4,DOCK11,RINL,GNG2,INPP5D,BLNK,ST3GAL5,ST3GAL1,MEF2C,TGFB2,SEMA6A,ANO9,ATP1B1,TGFBR3,LAT2,SLC7A4,CAMSAP3,CLDN9,KLHDC8A,CLDN7,CHST3
656	ZNF671	636	ARCHS4 Coexpression,674;Enrichr Queries,196;GTEx Coexpression,1038	NDRG4,TGFB2,SATB1,GMFG,LPAR1,PRDM1,ADRB2,ICAM5,ICAM1,RASSF2,GNG2,TLX3,CLDN9,PCDHB16,PDE4B,ST3GAL5,MATN2,GAS7,CPA4
657	ZNF474	636.3	ARCHS4 Coexpression,616;Enrichr Queries,209;GTEx Coexpression,1084	TGFB2,SEMA6A,SERPINE2,SEMA3C,RRAD,LPAR1,STON2,PRDM1,SLC2A5,ARMC2,MMP13,ENPP2,DZIP1L,MATN2,GAS7,CPA4
658	ZBTB46	636.7	ARCHS4 Coexpression,870;Enrichr Queries,106;GTEx Coexpression,934	MEF2C,SEMA6A,ANKRD33B,SERPINE2,PLXND1,LPAR1,PRDM1,ICAM5,BICD1,ANK1,MMP9,MYLK,ICAM1,TLX3,PRXL2A,PCDHB16,COL6A1,ENPP2,KIF21B,GAS7,ASIC1
659	FOXP4	637	ARCHS4 Coexpression,440;Enrichr Queries,563;GTEx Coexpression,908	PTPRU,TCF7L1,PLXND1,SATB1,SOX13,LPAR1,PRDM1,ANK1,ROBO1,HID1,EPN3,CAMSAP3,MMP15,ST3GAL1,RBBP8NL,GAS7
660	E2F4	637.7	Literature ChIP-seq,145;ARCHS4 Coexpression,1182;ENCODE ChIP-seq,89;Enrichr Queries,1318;ReMap ChIP-seq,179;GTEx Coexpression,913	PTPRU,EHF,UNC93B1,CITED4,CTSW,OGDHL,ARRB1,ICAM5,BICD1,RERG,ICAM1,ADAMTS4,ADAMTSL4,TSPAN7,LEPR,BLNK,S1PR1,KIF21B,HMGCLL1,SLC39A4,LRRC8E,ASIC1,JAG2,TCF7L1,DAPK2,ARHGEF17,SOX13,ARID3A,ANK2,GRHL3,ATP1B1,ANK1,OVOL2,ARHGAP33,TGFBR3,MAPKAPK3,CLDN9,MMP15,CLDN7,TMCC2,NOTUM,OCIAD2
661	PITX3	638.7	ARCHS4 Coexpression,449;Enrichr Queries,771;GTEx Coexpression,696	EOMES,TXLNB,LPAR1,ANK1,PITX1,MMP9,DUSP27,RAPSN,IP6K3,NGEF,EGFR
662	SP140L	640.5	ARCHS4 Coexpression,697;GTEx Coexpression,584	DOK2,UNC93B1,INPP5D,GMFG,LPXN,GRAP
663	DLX2	647.3	ARCHS4 Coexpression,411;Enrichr Queries,483;GTEx Coexpression,1048	EOMES,TGFB2,SERPINE2,SEMA3C,NOS2,LPAR1,INHBB,PRDM1,ANK1,ROBO1,GNG2,CAMK2N1,PCDHB16,SPRY1,MAGED2
664	ZNF665	648	ARCHS4 Coexpression,581;Enrichr Queries,460;GTEx Coexpression,903	PTPRU,MEF2C,CD82,DAPK2,ADRB2,ATP1B1,CXCL2,ICAM1,TGFBR3,ADAMTS4,OLFML3,ADAMTSL3,COL6A1,PCDHB16,ENPP2,CPA4
665	MYBL1	648.3	Literature ChIP-seq,133;ARCHS4 Coexpression,1027;Enrichr Queries,955;GTEx Coexpression,478	EOMES,TGFBR3,GLIPR1,DOK2,SERPINE2,SEMA3C,INPP5D,RANBP17,VEGFC,CTSW,ADRB2,CPA4
666	ZSCAN23	648.3	ARCHS4 Coexpression,531;Enrichr Queries,262;GTEx Coexpression,1152	SEMA6A,SEMA3C,SATB1,PRUNE2,LPAR1,ANK2,SORCS2,ROBO1,NR3C2,GNG2,OLFML3,CAMK2N1,ENPP2,SPRY1,MAGED2,SHANK2,CPA4
667	FOXN3	648.3	ARCHS4 Coexpression,468;Enrichr Queries,403;GTEx Coexpression,1074	MEF2C,SATB1,LPAR1,ANK2,ANK1,EGFR,MYLK,ROBO1,TGFBR3,DOCK11,TXLNB,INPP5D,PDE4B,ST3GAL1,KDM7A,GAS7
668	PAX3	651.3	ARCHS4 Coexpression,620;Enrichr Queries,464;GTEx Coexpression,870	EOMES,MEF2C,TGFB2,SEMA6A,LPAR1,PRDM1,ANK1,EGFR,ROBO1,GNG2,KLHDC8A,PITX1,RAPSN,IP6K3,NGEF
669	DMBX1	653.3	ARCHS4 Coexpression,1160;Enrichr Queries,111;GTEx Coexpression,689	JAG2,EOMES,PTPRU,MEF2C,SEMA6A,SERPINE2,CD82,DAPK2,LPAR1,PRDM1,OVOL2,SLC7A4,TGFBR3,OLFML3,CLDN7,SPRY1,PITX1,TRIM66,NGEF,CPA4
670	USF3	654.5	ARCHS4 Coexpression,578;GTEx Coexpression,731	TXLNB,ADAMTSL3,RAPSN,IP6K3,KDM7A
671	PROX2	654.7	ARCHS4 Coexpression,853;Enrichr Queries,337;GTEx Coexpression,774	ARL11,MEF2C,ANKRD33B,SATB1,LPAR1,COBL,PRDM1,TNF,ANK1,NR3C2,ADAMTSL4,ADAMTSL3,STAB1,PCDHB16,LPXN,RAPGEF4,ABCG2,CPA4
672	ZFHX4	655	ARCHS4 Coexpression,1358;Enrichr Queries,87;GTEx Coexpression,520	MEF2C,TGFB2,SEMA6A,SEMA3C,PRUNE2,LPAR1,ANO9,ANK2,SORCS2,EGFR,OVOL2,MYLK,ROBO1,TGFBR3,OLFML3,PCDHB16,COL6A1,ENPP2,MATN2
673	RFX5	655.4	ARCHS4 Coexpression,1256;ENCODE ChIP-seq,75;Enrichr Queries,1001;ReMap ChIP-seq,288;GTEx Coexpression,657	ANKRD33B,GMFG,CITED4,CTSW,OGDHL,PRDM1,ADRB2,TNF,ICAM1,ADAMTSL4,BLNK,LPXN,UPP1,ST3GAL1,MEF2C,TCF7L1,SEMA6A,ANK2,ATP1B1,ARHGAP33,COQ3,CLDN9,PRXL2A,PCDHB16,TMCC2,GRAP
674	ZNF404	655.7	ARCHS4 Coexpression,557;Enrichr Queries,528;GTEx Coexpression,882	SERPINE2,SEMA3C,PRUNE2,RANBP17,LPAR1,PLEKHA6,STC1,ANK2,SLC4A3,GLIPR1,GNG2,PCDHB16,PDE4B,S1PR1,MAGED2,CPA4
675	HOXB13	656	ARCHS4 Coexpression,253;Enrichr Queries,520;ReMap ChIP-seq,252;GTEx Coexpression,1599	EOMES,EHF,NOS2,PRUNE2,LPAR1,PLEKHA6,ADRB2,CWH43,MMP9,SYT17,EPN3,CAMK2N1,CHDH,ADAMTSL3,PCDHB16,MAL2,RNF183,UPP1,XDH,PITX1,CPA4
676	POU4F2	656.5	ARCHS4 Coexpression,83;Enrichr Queries,861;ReMap ChIP-seq,267;GTEx Coexpression,1415	EOMES,KCNK6,TGFB2,SLC37A1,LPAR1,ARRB1,INHBB,ANK2,EGFR,ADAMTS4,ARHGAP33,OLFM1,SAMD14,GNG2,TLX3,KLHDC8A,SV2A,CLDN7,KIF21B,PITX1
677	HOXA6	657.3	ARCHS4 Coexpression,783;Enrichr Queries,357;GTEx Coexpression,832	EOMES,SOX13,LPAR1,PRDM1,ANK1,CXCL2,EGFR,ICAM1,LAT2,MAPKAPK3,OLFML3,PRXL2A,COL6A1,PCDHB16,SPRY1,PITX1,CPA4
678	NFE4	658	GTEx Coexpression,658	LAT2,ARL11,GMFG,PPBP
679	GATA5	658.7	ARCHS4 Coexpression,116;Enrichr Queries,770;GTEx Coexpression,1090	EOMES,MEF2C,TGFB2,LPAR1,ANO9,AFP,ANK1,CAMSAP3,MMP15,CLDN7,PITX1,NGEF,RBBP8NL,SLC39A4,ABCG2
680	HOXD12	659	ARCHS4 Coexpression,1001;Enrichr Queries,843;GTEx Coexpression,133	EOMES,TGFB2,SEMA3C,PRUNE2,ADAM33,LPAR1,PRDM1,MYLK,TLX3,COL6A1,PCDHB16,HMCN2,MASP1,PITX1,LIMS2,MATN2
681	ZBTB10	659.3	ARCHS4 Coexpression,1112;Enrichr Queries,629;GTEx Coexpression,237	TCF7L1,MEF2C,PLXND1,SATB1,ARHGEF17,RANBP17,ATP1B1,SOD3,RERG,TGFBR3,RAB25,ADAMTSL3,PLSCR4,PDE4B,SPRY1,ST3GAL1,KDM7A
682	HSF1	659.8	Literature ChIP-seq,115;ARCHS4 Coexpression,1567;ENCODE ChIP-seq,118;ReMap ChIP-seq,152;GTEx Coexpression,1347	JAG2,GAL3ST1,PLXND1,UNC93B1,CTSW,ARID3A,AEBP1,EPN3,ARMC2,SAMD14,GLIPR1,ADAMTSL4,SLCO4A1,DZIP1L,NOTUM,GRAP,HMGCLL1,RBBP8NL,SLC39A4,LRRC8E
683	VAX1	660	ARCHS4 Coexpression,923;Enrichr Queries,761;GTEx Coexpression,296	EOMES,SDC3,LPAR1,STON2,PRDM1,ANK1,SRCIN1,OVOL2,TLX3,TSPAN7,SPRY1,PTPN5,PITX1,NGEF,ASIC1
684	ZNF395	660	ARCHS4 Coexpression,1119;Enrichr Queries,327;GTEx Coexpression,534	MEF2C,SERPINE2,SATB1,STC1,ACYP2,ATP1B1,EGFR,MYLK,ICAM1,TGFBR3,TRIM29,PCDHB16,DZIP1L,ALDOC,SPRY1,NECTIN4,ST3GAL1
685	ZNF66	660.5	ARCHS4 Coexpression,492;GTEx Coexpression,829	KLHDC8A,GPR35,SDC3,LPXN,ARID3A,TNF,PITX1
686	ZBTB33	660.8	ARCHS4 Coexpression,1536;ENCODE ChIP-seq,88;Enrichr Queries,1309;ReMap ChIP-seq,266;GTEx Coexpression,105	COL17A1,CD82,ARHGEF17,CTSW,CWH43,SVIP,CAMSAP3,ARHGAP33,EPN3,DOCK11,TRIM29,CLDN9,SV2A,PRXL2A,CLDN7,LPXN,S100A3,NECTIN4,LIMS2,LRRC8E
687	ZNF263	661.8	Literature ChIP-seq,159;ARCHS4 Coexpression,1311;ENCODE ChIP-seq,63;Enrichr Queries,1165;ReMap ChIP-seq,105;GTEx Coexpression,1168	ECM1,ANKRD33B,SDC3,CTSW,PRDM1,ICAM5,DMBX1,DOCK11,SAMD14,LPXN,SLC39A4,JAG2,TCF7L1,ANO9,ACYP2,ARID3A,ATP1B1,SLC7A4,ARHGAP33,MAPKAPK3,CLDN9,COL6A1,PCDHB16,PLCH2,NOTUM
688	FEV	662	ARCHS4 Coexpression,381;Enrichr Queries,680;GTEx Coexpression,925	EOMES,RAP1GAP2,SLC37A1,SERPINE2,LPAR1,PLEKHA6,SLC6A4,MTMR7,OLFM1,CAMK2N1,ENPP2,PITX1,HMGCLL1,CPA4
689	ZNF8	662.5	ARCHS4 Coexpression,593;Enrichr Queries,732	ADAMTS4,MEF2C,PLXND1,SATB1,DAPK2,ADAMTSL3,PCDHB16,LPAR1,ARID3A,ANK1,CPA4
690	FOXI2	663.3	ARCHS4 Coexpression,1161;Enrichr Queries,772;GTEx Coexpression,57	SAMD5,EOMES,EHF,ECM1,TCF7L1,LPAR1,GRHL3,PRDM1,TMPRSS11F,PHEX,DMBX1,RAB25,EPS8L1,MAL2,PITX1,RBBP8NL,SHANK2
691	KLF15	663.7	ARCHS4 Coexpression,448;Enrichr Queries,465;GTEx Coexpression,1078	IL33,SERPINE2,SDC3,SOX13,LPAR1,COBL,ADRB2,ATP1B1,ANK1,TGFBR3,PCDHB16,ENPP2,S1PR1,PITX1,LIMS2,MATN2
692	IKZF4	665	ARCHS4 Coexpression,693;Enrichr Queries,257;GTEx Coexpression,1045	TGFB2,TCF7L1,CD82,PLXND1,SATB1,LPAR1,PLEKHA6,ARRB1,PRDM1,ATP1B1,TGFBR3,ARMCX4,GNG2,CAMK2N1,PCDHB16,ENPP2,PDE4B,KIF21B,ST3GAL1
693	ZNF212	665	ARCHS4 Coexpression,690;Enrichr Queries,1186;GTEx Coexpression,119	RAP1GAP2,GRHL3,CWH43,PRDM1,MYLK,RINL,RAB25,MAPKAPK3,TRIM29,EPS8L1,MAL2,UPP1,NECTIN4,RBBP8NL
694	ZNF208	666.7	ARCHS4 Coexpression,875;Enrichr Queries,823;GTEx Coexpression,302	FHOD3,SEMA6A,ARHGEF17,DAPK2,PRUNE2,LPAR1,SLC4A3,TGFBR3,ADAMTSL3,PCDHB16,SCN5A,LIMS2,GAS7,CPA4
695	POU2AF1	668	ARCHS4 Coexpression,840;GTEx Coexpression,496	KCNK6,ANKRD33B,ADAMTSL3,BLNK,LPXN,GRAP,TNF
696	TBXT	668.3	ARCHS4 Coexpression,1415;Enrichr Queries,671;ReMap ChIP-seq,31;GTEx Coexpression,556	ECM1,ANKRD33B,CD82,PLXND1,LPAR1,ARRB1,NOD1,PRDM1,TNF,DMBX1,GOLGA7B,ADAMTS4,SAMD14,RAB25,TRIM29,BLNK,LPXN,PITX1,EOMES,SEMA6A,SOX13,COBL,ANK1,TGFBR3,TLX3,CLDN9,MMP15,RAB15,NOTUM
697	ZFP1	668.3	ARCHS4 Coexpression,541;Enrichr Queries,1047;GTEx Coexpression,417	GNG2,SV2A,SATB1,TSPAN7,PCDHB16,LPAR1,S1PR1,ANK2,HMGCLL1,CXCL2,MTMR7,ROBO1
698	FEZF1	668.3	ARCHS4 Coexpression,269;Enrichr Queries,779;GTEx Coexpression,957	EOMES,TCF7L1,SEMA6A,LPAR1,COBL,ANK1,GNG2,TLX3,KLHDC8A,MAGED2,SPRY1,HMGCLL1,PITX1
699	ZNF600	668.7	ARCHS4 Coexpression,483;Enrichr Queries,350;GTEx Coexpression,1173	EOMES,SERPINE2,TNFRSF9,ACYP2,CXCL1,CTSW,PRDM1,ADRB2,ICAM1,TGFBR3,CAMSAP3,GLIPR1,PCDHB16,PDE4B,KDM7A,ABCG2,CPA4
700	ZBED1	669	ARCHS4 Coexpression,867;Enrichr Queries,1188;ReMap ChIP-seq,209;GTEx Coexpression,412	PLXND1,UNC93B1,CTSW,ARID3A,ICAM5,ATP1B1,DUSP27,TNF,ICAM1,RAB44,MAPKAPK3,TXLNB,CLDN9,ADAMTSL4,LPXN,ALDOC,RAPSN,IP6K3,TRIM66
701	ZNF883	669	ARCHS4 Coexpression,1045;GTEx Coexpression,293	SEMA6A,TSPAN7,ANK2,INSYN1,HMGCLL1,MTMR7,ASIC1
702	HOXA10	669	ARCHS4 Coexpression,839;Enrichr Queries,190;GTEx Coexpression,978	MEF2C,TGFB2,SERPINE2,SATB1,LPAR1,CXCL2,MMP9,DUSP27,EGFR,MYLK,ICAM1,TGFBR3,TXLNB,PCDHB16,ALDOC,PITX1,RAPSN,CPA4
703	L3MBTL4	669.5	ARCHS4 Coexpression,1055;GTEx Coexpression,284	COL17A1,CAMSAP3,TRIM29,ADAMTSL3,CWH43,NECTIN4,TRIM66,OVOL2
704	ZNF667	669.7	ARCHS4 Coexpression,1107;Enrichr Queries,151;GTEx Coexpression,751	PTPRU,MEF2C,TGFB2,SERPINE2,SATB1,LPAR1,ANK2,EGFR,MTMR7,MYLK,ROBO1,ARHGAP33,TGFBR3,ADAMTSL3,PCDHB16,PDE4B,SPRY1,HMGCLL1,CPA4
705	THAP10	670	ARCHS4 Coexpression,962;Enrichr Queries,791;GTEx Coexpression,257	NDRG4,MEF2C,SERPINE2,GMFG,ANK2,ATP1B1,MTMR7,SV2A,CAMK2N1,INPP5D,TSPAN7,PCDHB16,UPP1,HMGCLL1,ASIC1,CPA4
706	HOXD9	670	ARCHS4 Coexpression,1179;Enrichr Queries,681;GTEx Coexpression,150	EOMES,ARHGEF17,SOX13,ADAM33,LPAR1,ANK1,MMP9,RERG,OLFML3,COL6A1,PCDHB16,MASP1,PITX1,LIMS2,MATN2,CPA4
707	MXD1	670	ARCHS4 Coexpression,799;Enrichr Queries,725;GTEx Coexpression,486	ARL11,CTSW,CXCL1,NOD2,PRDM1,CXCL2,MMP9,ICAM1,RAB44,DOK2,RASSF2,PDE4B,UPP1,KDM7A
708	ZNF431	670.3	ARCHS4 Coexpression,795;Enrichr Queries,1160;GTEx Coexpression,56	EHF,ECM1,SATB1,DAPK2,GRHL3,CWH43,PRDM1,TMPRSS11F,TGFBR3,RAB25,ADAMTSL3,PCDHB16,EPS8L1,MAL2,NECTIN4,PITX1
709	HBP1	671.3	ARCHS4 Coexpression,642;Enrichr Queries,1214;ReMap ChIP-seq,158;GTEx Coexpression,671	PLXND1,PLEKHA6,CTSW,ARID3A,IL17RE,CXCL3,ADAMTS4,GLIPR1,SV2A,TRIM29,CLDN9,ADAMTSL4,SLCO4A1,CAMK2N1,CHDH,CLDN7,PDE4B,NOTUM,UPP1,KDM7A,ASIC1
710	ETV5	673	ARCHS4 Coexpression,464;Enrichr Queries,250;GTEx Coexpression,1305	MEF2C,TGFB2,SERPINE2,SEMA3C,GMFG,SDC3,LPAR1,PRDM1,ATP1B1,MTMR7,ICAM1,ROBO1,TGFBR3,CAMK2N1,PCDHB16,ENPP2,SPRY1,UPP1,CHST3
711	ZNF354C	674	ARCHS4 Coexpression,550;Enrichr Queries,487;GTEx Coexpression,985	SEMA6A,SERPINE2,SEMA3C,SATB1,LPAR1,ANK2,MYLK,ROBO1,OLFM1,GNG2,OLFML3,ADAMTSL3,COL6A1,PCDHB16,CPA4
712	UNCX	674.3	ARCHS4 Coexpression,552;Enrichr Queries,678;GTEx Coexpression,793	GOLGA7B,EOMES,OLFM1,SAMD14,TLX3,RAB15,LPAR1,INHBB,PRDM1,ANK1,PITX1,ASIC1
713	ATF1	674.6	ARCHS4 Coexpression,591;ENCODE ChIP-seq,99;Enrichr Queries,1182;ReMap ChIP-seq,212;GTEx Coexpression,1289	PTPRU,ECM1,NDRG4,TNXB,SATB1,GMFG,CTSW,ARID3A,STON2,ATP1B1,SRCIN1,ICAM1,SLC7A4,GLIPR1,DOK2,RINL,MAPKAPK3,CLDN9,CAMK2N1,SV2A,CLDN7,ALDOC,SPRY1,RAPSN
714	ZHX1	675	ARCHS4 Coexpression,1193;Enrichr Queries,987;ReMap ChIP-seq,199;GTEx Coexpression,321	ECM1,MEF2C,ANKRD33B,SEMA3C,UNC93B1,CITED4,GRHL3,CTSW,ARID3A,ANK2,STON2,ICAM5,TMPRSS11F,EGFR,ICAM1,TGFBR3,CLDN9,ADAMTSL4,CLDN7,PCDHB16,MAL2,S100A3,PITX1
715	ZFP3	675	ARCHS4 Coexpression,1348;Enrichr Queries,255;GTEx Coexpression,422	TGFB2,SERPINE2,SATB1,LPAR1,INHBB,PRDM1,ATP1B1,DUSP27,NR3C2,TGFBR3,COQ3,TXLNB,CAMK2N1,PCDHB16,PDE4B,S1PR1,RAPSN,IP6K3,CPA4
716	ZNF827	675.3	ARCHS4 Coexpression,702;Enrichr Queries,366;GTEx Coexpression,958	MEF2C,TGFB2,SEMA6A,SATB1,UNC93B1,LPAR1,BICD1,MYLK,ROBO1,NR3C2,TGFBR3,ARMCX4,CAMK2N1,PDE4B,MAGED2,ST3GAL1
717	ZNF41	675.3	ARCHS4 Coexpression,463;Enrichr Queries,985;GTEx Coexpression,578	COQ3,MEF2C,TXLNB,SEMA3C,SATB1,LPAR1,DUSP27,SVIP,RAPSN,CPA4,NR3C2
718	POU5F1B	675.5	ARCHS4 Coexpression,624;GTEx Coexpression,727	TCF7L1,SEMA6A,ANK2,ACYP2,ADRB2,OVOL2
719	ASCL1	675.8	ARCHS4 Coexpression,919;Enrichr Queries,767;ReMap ChIP-seq,61;GTEx Coexpression,956	LPAR1,EGFR,RINL,CAMK2N1,STAB1,ENPP2,RBBP8NL,IP6K3,LRRC8E,JAG2,IL33,TGFB2,SEMA6A,SOX13,PLEKHA6,ANO9,COBL,ARID3A,IL17RE,SYT17,SLC7A4,OLFM1,CLDN9,KLHDC8A,NOTUM,S100A3,RAPSN
720	ELF4	676.7	ARCHS4 Coexpression,939;Enrichr Queries,811;GTEx Coexpression,280	ARL11,CSF1R,UNC93B1,GMFG,ARID3A,PRDM1,EGFR,ICAM1,LAT2,DOK2,RASSF2,INPP5D
721	HES7	676.7	ARCHS4 Coexpression,895;Enrichr Queries,627;GTEx Coexpression,508	TGFB2,PAQR5,GPR35,CITED4,ICAM5,PRDM1,BICD1,ANK1,ICAM1,GOLGA7B,SAMD14,TLX3,RAB15,SLCO4A1,UPP1,PITX1
722	VENTX	679.3	ARCHS4 Coexpression,806;Enrichr Queries,361;GTEx Coexpression,871	EOMES,ARL11,CSF1R,CD93,UNC93B1,GMFG,DAPK2,LPAR1,PRDM1,MMP9,ICAM1,ADAMTS4,ADAMTSL4,OLFML3,STAB1,GAS7,CPA4
723	E2F1	679.8	Literature ChIP-seq,142;ARCHS4 Coexpression,1402;ENCODE ChIP-seq,62;Enrichr Queries,1343;ReMap ChIP-seq,287;GTEx Coexpression,843	FHOD3,SEMA3C,UNC93B1,GMFG,SDC3,CTSW,NOD1,CXCL2,EGFR,ICAM1,SLC6A4,DOCK11,SAMD14,GNG2,ADAMTSL4,DZIP1L,LPXN,MAL2,PITX1,RBM11,COBL,ARID3A,SRCIN1,LAT2,EPN3,CLDN9,SLCO4A1,CHDH,CLDN7,PLSCR4,TMCC2,ALDOC,KDM7A,ABCG2,GAS7
724	ZNF101	680	ARCHS4 Coexpression,775;Enrichr Queries,1090;GTEx Coexpression,175	EOMES,ARL11,UNC93B1,GMFG,DAPK2,ARID3A,PRDM1,LAT2,RINL,INPP5D,ADAMTSL3,GRAP,CPA4
725	CLOCK	680.4	Literature ChIP-seq,98;ARCHS4 Coexpression,1078;Enrichr Queries,1183;ReMap ChIP-seq,126;GTEx Coexpression,917	PTPRU,MEF2C,ANKRD33B,CD82,PLXND1,UNC93B1,RRAD,GMFG,COBL,NOD2,EGFR,SLC7A4,SELP,CAMK2N1,ADAMTSL4,INPP5D,COL6A1,PCDHB16,ALDOC,UPP1,SCN5A,B4GALT6,ST3GAL1,XDH
726	NR5A2	682.3	ARCHS4 Coexpression,1181;Enrichr Queries,19;ReMap ChIP-seq,166;GTEx Coexpression,1363	EHF,SERPINE2,SEMA3C,LPAR1,STC1,ARRB1,PRDM1,CXCL2,EGFR,HID1,ICAM1,ROBO1,NR3C2,HSD11B1,ADAMTSL4,INPP5D,HMCN2,PDE4B,MEF2C,TGFB2,SEMA6A,PLEKHA6,COBL,INSYN1,INHBB,ATP1B1,SORCS2,TMPRSS11F,ANK1,TGFBR3,CLDN9,ABCG2
727	STAT2	682.8	ARCHS4 Coexpression,969;ENCODE ChIP-seq,51;Enrichr Queries,1195;ReMap ChIP-seq,98;GTEx Coexpression,1101	EHF,ANKRD33B,UNC93B1,GMFG,ITGB3,CITED4,ARID3A,ICAM5,STON2,NOD2,ICAM1,DMBX1,MAPKAPK3,ADAMTSL4,INPP5D,GSAP,TMCC2
728	JUNB	684.3	ARCHS4 Coexpression,418;Enrichr Queries,972;ReMap ChIP-seq,55;GTEx Coexpression,1292	EHF,CD82,ITGB3,GMFG,CITED4,CTSW,ARID3A,CXCL1,ICAM5,TNF,CXCL2,ICAM1,ADAMTS4,HSD11B1,RAB44,DOK2,CLDN9,ADAMTSL4,INPP5D,PDE4B,S1PR1,LPXN,S100A3,UPP1
729	MLXIPL	684.7	ARCHS4 Coexpression,700;Enrichr Queries,300;GTEx Coexpression,1054	SERPINE2,PLEKHA6,OGDHL,AFP,ATP1B1,ANK1,ICAM1,HSD11B1,TGFBR3,FABP4,PRXL2A,CHDH,TSPAN7,PCDHB16,ENPP2,ALDOC,NGEF
730	FOXB1	685	ARCHS4 Coexpression,682;Enrichr Queries,935;GTEx Coexpression,438	P2RY12,EOMES,PTPRU,TCF7L1,GPR35,LPAR1,INSYN1,PRDM1,SVIP,DMBX1,RASSF2,HMGCLL1,PITX1
731	ZBTB34	685.3	ARCHS4 Coexpression,368;Enrichr Queries,1069;GTEx Coexpression,619	LAT2,SELP,ARL11,RASSF2,GMFG,ITGB3,LPAR1,ARID3A,PPBP,KDM7A
732	MSANTD4	685.5	ARCHS4 Coexpression,280;GTEx Coexpression,1091	GNG2,GMFG,TSPAN7,ACYP2,ANK2,MTMR7,ROBO1
733	ZBTB42	685.5	ARCHS4 Coexpression,52;GTEx Coexpression,1319	JAG2,CAMSAP3,EPN3,SEMA3C,RAB25,CLDN7,EPS8L1,INHBB,RBBP8NL,HID1
734	HMX3	686.7	ARCHS4 Coexpression,626;Enrichr Queries,847;GTEx Coexpression,587	EOMES,ANKRD33B,TLX3,BLNK,LPAR1,LPXN,ARID3A,PRDM1,TNF,ANK1,PITX1
735	PURA	687.5	ARCHS4 Coexpression,19;GTEx Coexpression,1356	OLFM1,MEF2C,NDRG4,CAMK2N1,PRUNE2,ANK2,ATP1B1,SRCIN1,NGEF,GAS7,RAPGEF4,ABCG2
736	CEBPE	688	ARCHS4 Coexpression,946;Enrichr Queries,662;GTEx Coexpression,456	ARL11,CSF1R,GMFG,ARID3A,PPBP,PRDM1,ANK1,TNF,MMP9,RAB44,DOK2,RASSF2,UPP1,CPA4
737	LHX4	689.3	ARCHS4 Coexpression,1515;Enrichr Queries,60;GTEx Coexpression,493	EOMES,RAP1GAP2,ARL11,PTPRU,TGFB2,GMFG,SOX13,LPAR1,ARID3A,INHBB,PRDM1,TNFRSF11A,ANK1,EGFR,LAT2,TGFBR3,OLFM1,CLDN9,KLHDC8A,CAMK2N1,TMCC2,PITX1,SHANK2
738	TP53	689.6	Literature ChIP-seq,12;ARCHS4 Coexpression,1239;Enrichr Queries,943;ReMap ChIP-seq,80;GTEx Coexpression,1174	PTPRU,CSF1R,NDRG4,EHF,ANKRD33B,CD82,SEMA3C,RRAD,CITED4,CTSW,NOD1,ICAM5,PRDM1,ADRB2,TNF,BICD1,EGFR,ICAM1,RAB44,P2RY6,TRIM29,ST3GAL5,PIP5K1B,SLC39A4,IP6K3,TRIM66,TCF7L1,SEMA6A,COBL,ARID3A,GRHL3,ATP1B1,MMP9,TMPRSS11F,SOD3,EPN3,NOTUM,S100A3,NECTIN4
739	MYBL2	690.2	Literature ChIP-seq,149;ARCHS4 Coexpression,1447;ENCODE ChIP-seq,107;Enrichr Queries,1367;ReMap ChIP-seq,259;GTEx Coexpression,812	EOMES,KCNK6,SEMA6A,PAQR5,ARHGEF17,AFP,AEBP1,TNF,ADAMTS4,MAPKAPK3,SV2A,STAB1,BLNK,LPXN,GSAP,SPRY1,ALDOC,UPP1,B4GALT6,TRIM66,SHANK2,ABCG2,PAOX
740	LBX1	692.3	ARCHS4 Coexpression,485;Enrichr Queries,838;GTEx Coexpression,754	EOMES,MEF2C,TXLNB,TLX3,LPAR1,ANK1,PITX1,DUSP27,RAPSN,IP6K3
741	ZFHX3	692.3	ARCHS4 Coexpression,942;Enrichr Queries,719;GTEx Coexpression,416	TCF7L1,MEF2C,ITGB3,ARHGEF17,LPAR1,ATP1B1,SOD3,ANK1,EGFR,ROBO1,TGFBR3,ADAMTSL3,TSPAN7,ST3GAL1
742	GBX1	693.7	ARCHS4 Coexpression,466;Enrichr Queries,674;GTEx Coexpression,941	EOMES,ANKRD33B,PLXND1,LPAR1,ANK1,DUSP27,DMBX1,TXLNB,TLX3,HMCN2,PITX1,RAPSN,IP6K3
743	POU2F1	695	ARCHS4 Coexpression,692;Enrichr Queries,997;ReMap ChIP-seq,281;GTEx Coexpression,810	JAG2,P2RY12,MEF2C,TCF7L1,SEMA6A,SATB1,ARRB1,ICAM5,ATP1B1,BICD1,EGFR,TLX3,SV2A,ADAMTSL3,PITX1,GAS7
744	CDX4	695.3	ARCHS4 Coexpression,1185;Enrichr Queries,697;GTEx Coexpression,204	COL17A1,SEMA6A,LPAR1,INHBB,CWH43,IL17RE,ANK1,MMP9,EGFR,CAMSAP3,TRIM29,CLDN7,NECTIN4,PITX1,CPA4
745	ZNF382	695.7	ARCHS4 Coexpression,850;Enrichr Queries,602;GTEx Coexpression,635	NDRG4,MEF2C,TGFB2,SATB1,DAPK2,LPAR1,ANK2,SAMD14,TLX3,CAMK2N1,ADAMTSL3,PCDHB16,ENPP2,PDE4B,CPA4
746	SOX5	696	ARCHS4 Coexpression,442;Enrichr Queries,40;GTEx Coexpression,1606	MEF2C,TGFB2,SEMA6A,SERPINE2,SATB1,LPAR1,COBL,ANK2,PRDM1,ANK1,BICD1,EGFR,ROBO1,NR3C2,TGFBR3,GNG2,PCDHB16,ENPP2,PDE4B,SHANK2,GAS7
747	YBX2	697	ARCHS4 Coexpression,308;Enrichr Queries,326;GTEx Coexpression,1457	SEMA6A,SERPINE2,CITED4,COBL,ANO9,ATP1B1,ANK1,CAMSAP3,CAMK2N1,MMP15,CLDN7,PCDHB16,MAL2,ALDOC,NGEF,RBBP8NL,CPA4
748	ZNF222	697.3	ARCHS4 Coexpression,1014;Enrichr Queries,713;GTEx Coexpression,365	ARL11,SEMA3C,GMFG,ARID3A,ATP1B1,ICAM1,LAT2,ARMC2,RINL,CLDN9,PCDHB16,PDE4B,ST3GAL5,UPP1,CPA4
749	TERF2	697.8	ARCHS4 Coexpression,1095;Enrichr Queries,1045;ReMap ChIP-seq,171;GTEx Coexpression,480	MEF2C,TCF7L1,ITGB3,DAPK2,PLEKHA6,ANK2,ACYP2,TNFRSF11A,BICD1,EGFR,GOLGA7B,LAT2,ADAMTS4,SV2A,INPP5D,TSPAN7,PCDHB16,S1PR1,PIP5K1B,B4GALT6,KDM7A
750	ZFP37	699	ARCHS4 Coexpression,706;Enrichr Queries,162;GTEx Coexpression,1229	TGFB2,SEMA6A,SERPINE2,SEMA3C,PRUNE2,LPAR1,ANK2,ATP1B1,BICD1,ROBO1,OLFM1,GNG2,CAMK2N1,TSPAN7,PCDHB16,ENPP2,PDE4B
751	SMAD4	699	Literature ChIP-seq,11;ARCHS4 Coexpression,1184;Enrichr Queries,1167;ReMap ChIP-seq,69;GTEx Coexpression,1064	FHOD3,PTPRU,EHF,PRDM1,BICD1,SLC6A4,ROBO1,DMBX1,RASSF2,TRIM29,KIF21B,PITX1,EOMES,MEF2C,SEMA6A,CD93,PAQR5,ANK2,MMP9,SORCS2,OVOL2,ARMC2,OLFM1,MAPKAPK3,CLDN9,CLDN7,KDM7A,SHANK2,MATN2,GAS7,NDRG4,SDC3,LPAR1,EGFR,GOLGA7B,GNG2,RAB25,S1PR1,ST3GAL5,PIP5K1B,ST3GAL1,XDH,IP6K3,JAG2,TCF7L1,SLC37A1,NOS2,TNFRSF9,PLEKHA6,GRHL3,BMP6,TMCC2,SPRY1
752	ZNF662	699	ARCHS4 Coexpression,1020;Enrichr Queries,75;GTEx Coexpression,1002	SEMA6A,SEMA3C,SATB1,DAPK2,PRUNE2,LPAR1,GRHL3,EGFR,RERG,MYLK,ROBO1,TGFBR3,ARMCX4,PCDHB16,PDE4B,KIF21B,SHANK2,MATN2,RAPGEF4,CPA4
753	ZNF48	699.3	ARCHS4 Coexpression,668;Enrichr Queries,721;GTEx Coexpression,709	TCF7L1,SEMA6A,SV2A,RAB15,PRXL2A,PRUNE2,EPS8L1,ARID3A,ICAM5,KIF21B,PRDM1,ICAM1
754	TBX4	699.7	ARCHS4 Coexpression,1251;Enrichr Queries,524;GTEx Coexpression,324	EOMES,MEF2C,TNXB,PLXND1,CD93,DAPK2,LPAR1,PRDM1,ANK1,SORCS2,PHEX,ICAM1,SLC6A4,TGFBR3,SLCO4A1,PITX1,SHANK2
755	SP2	700.2	ARCHS4 Coexpression,1393;ENCODE ChIP-seq,104;Enrichr Queries,1123;ReMap ChIP-seq,286;GTEx Coexpression,595	ARL11,TCF7L1,GMFG,CTSW,ARID3A,PRDM1,NR3C2,ARHGAP33,ADAMTS4,RAB44,DOK2,CLDN9,TMCC2
756	ZNF285	702	ARCHS4 Coexpression,1058;GTEx Coexpression,346	SAMD14,NDRG4,SV2A,ADAMTSL3,ANK2,MTMR7,ASIC1
757	ZNF154	703.3	ARCHS4 Coexpression,819;Enrichr Queries,571;GTEx Coexpression,720	MEF2C,TGFB2,SERPINE2,ITGB3,DAPK2,PRUNE2,LPAR1,TGFBR3,ARMCX4,ADAMTSL3,PCDHB16,PDE4B,SHANK2,GAS7,CPA4
758	TCF3	704	Literature ChIP-seq,47;ARCHS4 Coexpression,1397;ENCODE ChIP-seq,47;Enrichr Queries,1220;ReMap ChIP-seq,120;GTEx Coexpression,1393	ANKRD33B,CD82,ITGB3,CTSW,ICAM5,STON2,RERG,ICAM1,HID1,RAB44,BLNK,SCN5A,KIF21B,UPP1,SLC39A4,EOMES,MEF2C,SEMA6A,GPR35,SOX13,ANO9,COBL,ATP1B1,ANK1,SRCIN1,DUSP27,TGFBR3,MAPKAPK3,CLDN9,SLCO4A1,MMP15,B4GALT6,RAPSN,SEMA3C,UNC93B1,SATB1,PRUNE2,LPAR1,NOD1,NOD2,GNG2,JAG2,TGFB2,SLC37A1,TNFSF15,VEGFC,ARID3A,ARHGAP33,NOTUM
759	ZNF597	704.3	ARCHS4 Coexpression,832;Enrichr Queries,276;GTEx Coexpression,1005	RAP1GAP2,TGFB2,ANKRD33B,SERPINE2,SATB1,LPAR1,ARID3A,PRDM1,ADRB2,PHEX,ICAM1,TGFBR3,ARMC2,PCDHB16,PDE4B,OCIAD2,CPA4
760	DUXA	704.7	ARCHS4 Coexpression,1551;Enrichr Queries,185;GTEx Coexpression,378	TCF7L1,CD82,ARHGEF17,PRUNE2,SOX13,LPAR1,ARID3A,AEBP1,PRDM1,SOD3,DMBX1,GLIPR1,TRIM29,PRXL2A,ADAMTSL3,PCDHB16,EPS8L1,SHANK2,GAS7,CPA4
761	ZKSCAN4	705	ARCHS4 Coexpression,454;Enrichr Queries,714;GTEx Coexpression,947	MEF2C,LPAR1,COBL,ARID3A,PRDM1,ADRB2,ANK1,SRCIN1,LAT2,MAPKAPK3,PCDHB16,ENPP2,SPRY1,PAOX
762	HMX1	705.3	ARCHS4 Coexpression,845;Enrichr Queries,752;GTEx Coexpression,519	EOMES,OLFM1,PTPRU,TLX3,LPAR1,COBL,INHBB,STON2,ANK1,PITX1,ASIC1
763	PIN1	706	ARCHS4 Coexpression,613;GTEx Coexpression,799	OLFM1,NDRG4,CAMK2N1,SV2A
764	ZFHX2	706.3	ARCHS4 Coexpression,339;Enrichr Queries,331;GTEx Coexpression,1449	RAP1GAP2,PTPRU,SATB1,PRUNE2,LPAR1,PLEKHA6,COBL,ANK2,ATP1B1,ANK1,SRCIN1,ROBO1,ARHGAP33,SV2A,KIF21B,SHANK2,ASIC1
765	HOXB1	708	ARCHS4 Coexpression,1217;Enrichr Queries,872;GTEx Coexpression,35	EOMES,EHF,ECM1,TGFB2,SEMA6A,LPAR1,GRHL3,CWH43,PRDM1,TMPRSS11F,RAB25,TRIM29,EPS8L1,MAL2,NECTIN4,PITX1,RBBP8NL
766	SETDB1	708.8	Literature ChIP-seq,64;ARCHS4 Coexpression,1467;ENCODE ChIP-seq,78;Enrichr Queries,1228;ReMap ChIP-seq,236;GTEx Coexpression,1180	KCNK6,PLXND1,RRAD,STC1,CTSW,OGDHL,ICAM5,ICAM1,SLC6A4,DMBX1,P2RY6,RAB25,TRIM29,OLFML3,ENPP2,LPXN,SLC39A4,LRRC8E,TCF7L1,TGFB2,SEMA6A,TIE1,ANO9,COBL,INSYN1,ANK2,GRHL3,ANK1,DUSP27,OVOL2,SYT17,SLC7A4,COQ3,OLFM1,MMP13,TXLNB,TLX3,MMP15,CHDH,CLDN7,PLSCR4,SPRY1,ALDOC,PLCH2,NOTUM,CHST3
767	TBX1	709.3	ARCHS4 Coexpression,1291;Enrichr Queries,113;GTEx Coexpression,724	PTPRU,MEF2C,TGFB2,PLXND1,LPAR1,INHBB,PRDM1,ANK1,EGFR,BMP6,ICAM1,TXLNB,ADAMTSL4,PCDHB16,COL6A1,PITX1,RAPSN,IP6K3,CPA4
768	PAX2	710	ARCHS4 Coexpression,1277;Enrichr Queries,591;GTEx Coexpression,262	PTPRU,PAQR5,LPAR1,OGDHL,PRDM1,ATP1B1,ANK1,SRCIN1,EGFR,ARHGAP33,OLFM1,CHDH,RNF183,OCIAD2,PITX1,SHANK2,PAPPA2
769	JUND	710.5	Literature ChIP-seq,70;ARCHS4 Coexpression,1118;ENCODE ChIP-seq,12;Enrichr Queries,1298;ReMap ChIP-seq,257;GTEx Coexpression,1508	KCNK6,EHF,ANKRD33B,CD82,PLXND1,ITGB3,CITED4,CTSW,ARRB1,CWH43,STON2,CXCL3,TNF,CXCL2,RAB44,GLIPR1,RASSF2,ADAMTSL4,TRIM29,ADAMTSL3,BLNK,UPP1,SOX13,ANO9,ANK2,ATP1B1,LAT2,TGFBR3,ARMCX4,CLDN9,CLDN7,S100A3,GAS7,CHST3,ABCG2,NDRG4,TNXB,SDC3,LPAR1,NOD1,TNFRSF11A,EGFR,GOLGA7B,CAMK2N1,S1PR1,LPXN,ST3GAL1,P2RY12,TGFB2,NOS2,VEGFC,ARID3A,BSPRY,RNF183,OCIAD2
770	CTCF	710.5	Literature ChIP-seq,84;ARCHS4 Coexpression,1422;ENCODE ChIP-seq,8;Enrichr Queries,1224;ReMap ChIP-seq,113;GTEx Coexpression,1412	FHOD3,PTPRU,CSF3,SERPINE2,GMFG,ITGB3,CTSW,ARRB1,ICAM5,PRDM1,CXCL3,SLC2A5,CXCL2,HID1,SLC6A4,ADAMTS4,SAMD14,ADAMTSL4,SCN5A,SEMA6A,GPR35,ARHGEF17,DAPK2,ATP1B1,MMP9,ANK1,SORCS2,SRCIN1,LAT2,TGFBR3,ARMCX4,OLFM1,MAPKAPK3,TXLNB,CLDN9,MMP15,KDM7A,SAMD5,SEMA3C,RRAD,SDC3,LPAR1,TNFRSF11A,P2RY6,GNG2,RAB25,OLFML3,S1PR1,ST3GAL1,IP6K3,ASIC1,JAG2,TCF7L1,SLC37A1,NOS2,ARID3A,GRHL3,BSPRY,PCDHB16,TMCC2,NOTUM,RNF183,O…
771	ZNF300	711	ARCHS4 Coexpression,807;Enrichr Queries,615;GTEx Coexpression,711	SEMA6A,SERPINE2,SATB1,LPAR1,ACYP2,ROBO1,ARMCX4,GNG2,TMEM98,OLFML3,PCDHB16,ENPP2,PDE4B
772	E2F7	713	Literature ChIP-seq,160;ARCHS4 Coexpression,1116;Enrichr Queries,1377;ReMap ChIP-seq,121;GTEx Coexpression,791	ANKRD33B,PLXND1,ARHGEF17,VEGFC,CTSW,ARRB1,ARID3A,TNF,RAB44,RINL,CLDN9,ADAMTSL4,OLFML3,CAMK2N1,CLDN7,LPXN,S100A3,UPP1
773	ZNF248	713.3	ARCHS4 Coexpression,255;Enrichr Queries,540;GTEx Coexpression,1345	MEF2C,NDRG4,SATB1,LPAR1,ANK2,ATP1B1,ROBO1,NR3C2,MTMR7,TGFBR3,GNG2,SV2A,PCDHB16,PDE4B,B4GALT6,TRPM6
774	NFYB	714.4	ARCHS4 Coexpression,1533;ENCODE ChIP-seq,90;Enrichr Queries,1148;ReMap ChIP-seq,283;GTEx Coexpression,518	JAG2,KCNK6,MEF2C,TCF7L1,ARHGEF17,GMFG,PRUNE2,STC1,CTSW,ADRB2,ATP1B1,MYLK,NR3C2,ARHGAP33,ADAMTS4,ENPP2,ST3GAL5,KIF21B,LIMS2,SLC39A4
775	CSRNP2	714.5	ARCHS4 Coexpression,184;GTEx Coexpression,1245	ARHGAP33,OLFM1,NDRG4,SV2A,ARHGEF17,ANK2,KIF21B,ROBO1
776	HOXA7	714.7	ARCHS4 Coexpression,1096;Enrichr Queries,171;GTEx Coexpression,877	MEF2C,TGFB2,LPAR1,PRDM1,ADRB2,CXCL2,MMP9,EGFR,MYLK,TGFBR3,TXLNB,MAPKAPK3,PCDHB16,ENPP2,SPRY1,PITX1,RAPSN,IP6K3,CPA4
777	ONECUT1	715.3	ARCHS4 Coexpression,927;Enrichr Queries,434;ReMap ChIP-seq,224;GTEx Coexpression,1276	EOMES,TGFB2,SEMA6A,LPAR1,CXCL1,INHBB,AFP,PRDM1,ATP1B1,CXCL3,CXCL2,ANK1,EGFR,TLX3,CAMK2N1,CHDH,ADAMTSL3,PLSCR4,PCDHB16,BLNK,LPXN,PITX1,SHANK2
778	ZNF91	715.3	ARCHS4 Coexpression,569;Enrichr Queries,696;GTEx Coexpression,881	NDRG4,MEF2C,SEMA3C,SATB1,PLEKHA6,ANK2,ATP1B1,TGFBR3,GNG2,RAB15,CAMK2N1,ADAMTSL3,PCDHB16,CPA4
779	HSFY2	716	ARCHS4 Coexpression,1315;GTEx Coexpression,117	GOLGA7B,SAMD14,NDRG4,TLX3,SV2A,RAB15,ANK2,MTMR7,GAS7
780	ZNF502	717.3	ARCHS4 Coexpression,679;Enrichr Queries,296;GTEx Coexpression,1177	SEMA6A,SATB1,RANBP17,LPAR1,ADRB2,EGFR,NR3C2,TGFBR3,OLFM1,KLHDC8A,PCDHB16,ENPP2,PDE4B,ALDOC,KIF21B,CPA4
781	POU1F1	717.3	ARCHS4 Coexpression,728;Enrichr Queries,455;GTEx Coexpression,969	EHF,MEF2C,TCF7L1,LPAR1,PRDM1,ROBO1,MMP13,FABP4,CLDN9,OLFML3,PCDHB16,MAGED2,PITX1,CPA4,RBM11
782	SP1	717.4	ARCHS4 Coexpression,1234;ENCODE ChIP-seq,91;Enrichr Queries,1240;ReMap ChIP-seq,200;GTEx Coexpression,822	TCF7L1,SEMA6A,UNC93B1,ANK2,CTSW,ARID3A,ICAM5,TMPRSS11F,EGFR,ICAM1,NR3C2,CLDN9,ADAMTSL4,TSPAN7,CLDN7,TMCC2,SPRY1,S100A3,UPP1,HMGCLL1,SLC39A4,LRRC8E,KDM7A,CPA4
783	CRX	717.5	Literature ChIP-seq,103;ARCHS4 Coexpression,1024;Enrichr Queries,692;GTEx Coexpression,1051	EOMES,TCF7L1,SEMA6A,ANKRD33B,DAPK2,LPAR1,VEGFC,AFP,PRDM1,ANK1,EGFR,HSD11B1,DMBX1,COQ3,S100A3,NECTIN4,PITX1,CPA4
784	ZBTB41	717.7	ARCHS4 Coexpression,396;Enrichr Queries,1263;GTEx Coexpression,494	OLFM1,SAMD14,TLX3,PCDHB16,ANK2,BICD1,HMGCLL1,KDM7A,MTMR7
785	ZNF660	718.7	ARCHS4 Coexpression,1295;Enrichr Queries,311;GTEx Coexpression,550	MEF2C,TGFB2,TCF7L1,SEMA6A,PLXND1,SATB1,ARHGEF17,LPAR1,BICD1,MYLK,ARMCX4,GNG2,SV2A,ADAMTSL3,PCDHB16,ENPP2,MAGED2,CPA4
786	SOHLH2	719.3	ARCHS4 Coexpression,538;Enrichr Queries,65;GTEx Coexpression,1555	FHOD3,TGFB2,SEMA6A,SERPINE2,LPAR1,STC1,COBL,INHBB,PRDM1,ANK1,PHEX,BMP6,MYLK,ROBO1,ARMC2,INPP5D,TSPAN7,PCDHB16,PDE4B,UPP1,CPA4
787	XBP1	719.8	ARCHS4 Coexpression,139;Enrichr Queries,1144;ReMap ChIP-seq,265;GTEx Coexpression,1331	KCNK6,SERPINE2,SEMA3C,TNFRSF9,INHBB,ATP1B1,ICAM1,HID1,EPN3,RAB44,RAB25,CLDN7,ST3GAL5,MAL2,GSAP,HMGCLL1,RBBP8NL
788	ZNF165	719.8	ARCHS4 Coexpression,602;Enrichr Queries,641;ReMap ChIP-seq,91;GTEx Coexpression,1545	RRAD,CXCL1,ATP1B1,CXCL2,MYLK,ICAM1,SLC6A4,RAB25,TRIM29,SLCO4A1,CLDN7,PCDHB16,EPS8L1,UPP1,NECTIN4,CPA4
789	ZNF711	720	ARCHS4 Coexpression,721;Enrichr Queries,288;GTEx Coexpression,1151	MEF2C,TGFB2,SEMA6A,SERPINE2,SATB1,RANBP17,LPAR1,ROBO1,SLC7A4,GNG2,TSPAN7,PCDHB16,ENPP2,B4GALT6,CPA4
790	XPA	721.3	ARCHS4 Coexpression,1368;Enrichr Queries,630;GTEx Coexpression,166	TCF7L1,MEF2C,ITGB3,ARHGEF17,PRUNE2,LPAR1,PRDM1,ATP1B1,SOD3,EGFR,MYLK,TGFBR3,ARMCX4,PCDHB16,S1PR1,LIMS2
791	ZNF835	722.7	ARCHS4 Coexpression,1052;Enrichr Queries,553;GTEx Coexpression,563	NDRG4,TNXB,DAPK2,LPAR1,ANK2,INHBB,ANK1,NR3C2,SAMD14,SV2A,ADAMTSL3,TSPAN7,SHANK2,GAS7,CPA4
792	ARGFX	722.7	ARCHS4 Coexpression,1114;Enrichr Queries,737;GTEx Coexpression,317	FHOD3,TGFB2,PLXND1,TNFSF15,LPAR1,COBL,DUSP27,COQ3,MAPKAPK3,TXLNB,CAMK2N1,RAB15,SCN5A,TRIM66,CPA4
793	SCMH1	724	ARCHS4 Coexpression,1225;GTEx Coexpression,223	FHOD3,TCF7L1,ADAMTSL3,ARHGEF17,PRUNE2,SOD3,LIMS2,MYLK
794	ZZZ3	724.2	ARCHS4 Coexpression,983;ENCODE ChIP-seq,56;Enrichr Queries,1373;ReMap ChIP-seq,72;GTEx Coexpression,1137	GOLGA7B,GLIPR1,DOK2,OLFML3,UNC93B1,MAL2,NOD1,NECTIN4,TNF
795	PRDM13	724.7	ARCHS4 Coexpression,914;Enrichr Queries,599;GTEx Coexpression,661	EOMES,ANKRD33B,TNXB,LPAR1,PRDM1,TNF,ANK1,OVOL2,OLFM1,TLX3,BLNK,LPXN,PITX1,SHANK2
796	TIGD3	725.3	ARCHS4 Coexpression,1212;Enrichr Queries,653;GTEx Coexpression,311	ARL11,GMFG,ARID3A,CXCL3,MMP9,LAT2,TGFBR3,RINL,RASSF2,CLDN9,SLCO4A1,ENPP2,PIP5K1B,UPP1,PITX1,MATN2
797	SOX14	725.3	ARCHS4 Coexpression,907;Enrichr Queries,937;GTEx Coexpression,332	EOMES,LPAR1,SVIP,ANK1,SYT17,SLC6A4,DMBX1,ADAMTS4,GNG2,TLX3,SV2A,HMGCLL1,PITX1
798	NR1D2	726.3	ARCHS4 Coexpression,504;Enrichr Queries,608;GTEx Coexpression,1067	MEF2C,SERPINE2,SATB1,COBL,ANK2,ATP1B1,ANK1,NR3C2,TGFBR3,TXLNB,PCDHB16,ENPP2,PDE4B,KDM7A,GAS7
799	TSC22D1	726.3	ARCHS4 Coexpression,120;Enrichr Queries,1115;GTEx Coexpression,944	SELP,OLFM1,SAMD14,NDRG4,GNG2,SERPINE2,TSPAN7,PCDHB16,KCNAB1,MAGED2,PPBP,ATP1B1
800	MTERF2	727	ARCHS4 Coexpression,539;GTEx Coexpression,915	ARMCX4,CD82,ENPP2,MTMR7
801	ZNF273	728	ARCHS4 Coexpression,836;Enrichr Queries,1179;GTEx Coexpression,169	COL17A1,CAMSAP3,TGFBR3,TRIM29,DAPK2,ADAMTSL3,PCDHB16,CWH43,PLCH2,IL17RE,NECTIN4,CPA4
802	GSX1	729.7	ARCHS4 Coexpression,789;Enrichr Queries,842;GTEx Coexpression,558	EOMES,GNG2,GAL3ST1,TLX3,NOS2,SV2A,LPAR1,HMGCLL1,ANK1,PITX1,EGFR,SYT17
803	PPARA	730.7	ARCHS4 Coexpression,240;Enrichr Queries,466;GTEx Coexpression,1486	TGFB2,SERPINE2,GPR35,DAPK2,SDC3,LPAR1,ARID3A,ADRB2,ATP1B1,ANK1,EGFR,ICAM1,TGFBR3,ADAMTSL3,PCDHB16,S1PR1,PITX1
804	FOXA3	731	ARCHS4 Coexpression,662;Enrichr Queries,266;GTEx Coexpression,1265	EOMES,EHF,GAL3ST1,SERPINE2,ATP1B1,CXCL2,ICAM1,OVOL2,CAMSAP3,RAB25,MMP15,CHDH,CLDN7,PCDHB16,MAL2,NGEF,CPA4
805	SOX4	732.7	ARCHS4 Coexpression,770;Enrichr Queries,716;GTEx Coexpression,712	MEF2C,TGFB2,SERPINE2,SEMA3C,SATB1,ACYP2,ATP1B1,ICAM1,ROBO1,GNG2,TMEM98,KLHDC8A,SPRY1
806	ZFP14	734.3	ARCHS4 Coexpression,1154;Enrichr Queries,189;GTEx Coexpression,860	MEF2C,SEMA3C,SATB1,LPAR1,PRDM1,BICD1,MTMR7,MYLK,ROBO1,NR3C2,TGFBR3,ARMCX4,RASSF2,ADAMTSL3,PCDHB16,ENPP2,PDE4B,MATN2,CPA4
807	LIN54	736	ARCHS4 Coexpression,1026;GTEx Coexpression,446	LAT2,RINL,ARID3A,PRDM1,NOD2,STON2
808	ZMAT1	736.3	ARCHS4 Coexpression,1191;Enrichr Queries,263;GTEx Coexpression,755	MEF2C,TGFB2,SATB1,LPAR1,ADRB2,ANK1,NR3C2,TGFBR3,ARMCX4,DOCK11,ADAMTSL3,PCDHB16,PDE4B,S1PR1,MAGED2,GSAP,KDM7A,MATN2
809	E2F5	736.8	ARCHS4 Coexpression,833;Enrichr Queries,597;ReMap ChIP-seq,204;GTEx Coexpression,1313	MEF2C,TCF7L1,SEMA6A,SERPINE2,SATB1,DAPK2,LPAR1,CTSW,CXCL3,SRCIN1,CXCL2,EGFR,ADAMTS4,TGFBR3,RINL,MAPKAPK3,PCDHB16,LPXN,SPRY1,ASIC1
810	SP100	738.7	ARCHS4 Coexpression,561;Enrichr Queries,1055;GTEx Coexpression,600	DOCK11,UNC93B1,INPP5D,GMFG,PDE4B,LPXN,GRAP,ICAM1
811	ZNF385C	738.7	ARCHS4 Coexpression,761;Enrichr Queries,107;GTEx Coexpression,1348	RAP1GAP2,PTPRU,TNXB,SEMA6A,GAL3ST1,DAPK2,PRUNE2,LPAR1,PLEKHA6,OGDHL,INHBB,SRCIN1,EGFR,ICAM1,ADAMTSL3,TSPAN7,KIF21B,NOTUM,SHANK2
812	ZBTB24	739.3	ARCHS4 Coexpression,294;Enrichr Queries,959;GTEx Coexpression,965	TGFBR3,DOCK11,NDRG4,ANKRD33B,SATB1,INPP5D,ARHGEF17,LPAR1,S1PR1,LPXN,PRDM1,ATP1B1
813	ATF4	740	ARCHS4 Coexpression,1328;Enrichr Queries,1379;ReMap ChIP-seq,95;GTEx Coexpression,158	NDRG4,TCF7L1,SEMA3C,ADAM33,PLEKHA6,ANK2,AEBP1,CXCL3,MMP9,MYLK,HSD11B1,LAT2,ARHGAP33,RAB44,COL6A1,CLDN7,KIF21B,MASP1,LIMS2,IP6K3,KDM7A,RAPGEF4
814	FOXJ1	741	ARCHS4 Coexpression,660;Enrichr Queries,306;GTEx Coexpression,1257	PTPRU,IL33,TGFB2,SEMA6A,SERPINE2,RRAD,LPAR1,AEBP1,ANK1,SORCS2,MMP9,ICAM1,ARMC2,ENPP2,DZIP1L
815	FOXI1	741.3	ARCHS4 Coexpression,1261;Enrichr Queries,600;GTEx Coexpression,363	EHF,MEF2C,PAQR5,TNFSF15,LPAR1,OGDHL,GRHL3,PRDM1,KLK6,MMP13,RAB25,CHDH,PCDHB16,RNF183,OCIAD2,CPA4
816	SIX4	741.7	ARCHS4 Coexpression,920;Enrichr Queries,546;GTEx Coexpression,759	MEF2C,TGFB2,SERPINE2,LPAR1,STC1,ATP1B1,ANK1,EGFR,TGFBR3,RASSF2,TXLNB,PCDHB16,RAPSN,IP6K3
817	ZNF319	742	ARCHS4 Coexpression,784;Enrichr Queries,661;GTEx Coexpression,781	ARL11,PLXND1,UNC93B1,GMFG,ARHGEF17,SOX13,LPAR1,PRDM1,ANK1,LAT2,RASSF2,MMP15,PCDHB16,ST3GAL1
818	ZNF491	742	ARCHS4 Coexpression,684;Enrichr Queries,499;GTEx Coexpression,1043	SAMD5,TGFB2,PLXND1,RANBP17,LPAR1,PLEKHA6,ICAM1,TGFBR3,ARMCX4,GNG2,SLCO4A1,PCDHB16,ENPP2,PDE4B,KIF21B,CPA4
819	GTF2IRD2	742.3	ARCHS4 Coexpression,772;Enrichr Queries,507;GTEx Coexpression,948	TCF7L1,SEMA3C,SATB1,DAPK2,LPAR1,ANK2,ANK1,ICAM1,TGFBR3,ARMCX4,ADAMTSL3,PCDHB16,S1PR1,ST3GAL5,ST3GAL1
820	ZNF384	742.4	ARCHS4 Coexpression,1569;ENCODE ChIP-seq,20;Enrichr Queries,1330;ReMap ChIP-seq,214;GTEx Coexpression,579	KCNK6,CSF1R,EHF,PLXND1,ITGB3,STC1,ICAM5,ICAM1,ADAMTS4,P2RY6,GNG2,ADAMTSL4,TSPAN7,ENPP2,LPXN,HMGCLL1,LRRC8E,P2RY12,TCF7L1,NOS2,TNFSF15,GPR35,INSYN1,ACYP2,ARID3A,IL17RE,SRCIN1,SYT17,LAT2,DOK2,CLDN9,PCDHB16,SHANK2,GAS7,ABCG2
821	HOXC10	744	ARCHS4 Coexpression,958;Enrichr Queries,454;GTEx Coexpression,820	TGFB2,SERPINE2,SEMA3C,LPAR1,INHBB,MMP9,DUSP27,EGFR,TGFBR3,TXLNB,PCDHB16,PITX1,RAPSN,IP6K3,CPA4
822	ZNF444	744	ARCHS4 Coexpression,518;Enrichr Queries,1207;GTEx Coexpression,507	ARHGAP33,CAMSAP3,TCF7L1,CHDH,OGDHL,ARID3A,SHANK2,KDM7A,HID1
823	HDX	745	ARCHS4 Coexpression,716;Enrichr Queries,402;GTEx Coexpression,1117	MEF2C,TGFB2,SERPINE2,ARHGEF17,RANBP17,LPAR1,ANK2,PRDM1,ICAM1,ROBO1,GNG2,PCDHB16,ENPP2,PDE4B,CPA4
824	ZNF554	745.7	ARCHS4 Coexpression,547;Enrichr Queries,1065;GTEx Coexpression,625	GOLGA7B,ADAMTS4,SV2A,SATB1,DAPK2,ADAMTSL3,PCDHB16,ANK2,ANK1,EGFR,CPA4
825	HINFP	747	ARCHS4 Coexpression,855;ReMap ChIP-seq,205;GTEx Coexpression,1181	UNC93B1,DAPK2,CXCL2,CAMSAP3,SAMD14,TLX3,MAPKAPK3,MMP15,CAMK2N1,ADAMTSL3,ST3GAL5,EPS8L1,LRRC8E
826	SKOR2	747.5	ARCHS4 Coexpression,445;GTEx Coexpression,1050	SLC7A4,ARHGAP33,CAMSAP3,TLX3,ALDOC,KIF21B
827	ZNF426	751.7	ARCHS4 Coexpression,1072;Enrichr Queries,905;GTEx Coexpression,278	EHF,ECM1,TGFB2,GRHL3,PRDM1,ATP1B1,TMPRSS11F,ICAM1,ADAMTSL3,PCDHB16,EPS8L1,PITX1,CPA4
828	DPRX	752	ARCHS4 Coexpression,1005;Enrichr Queries,870;GTEx Coexpression,381	EOMES,TXLNB,RRAD,TIE1,PCDHB16,SOX13,LPAR1,PRDM1,SLC2A5,DUSP27,RAPSN,OVOL2
829	ZNF470	754.7	ARCHS4 Coexpression,769;Enrichr Queries,807;GTEx Coexpression,688	ADAMTS4,SATB1,ADAMTSL3,PCDHB16,LPAR1,PDE4B,ANK2,MTMR7,ASIC1,ICAM1,NR3C2,CPA4
830	FOXM1	755.5	Literature ChIP-seq,74;ARCHS4 Coexpression,1335;ENCODE ChIP-seq,58;Enrichr Queries,1376;ReMap ChIP-seq,271;GTEx Coexpression,1419	EHF,ANKRD33B,SEMA3C,PLXND1,SATB1,CTSW,ARRB1,OGDHL,STON2,PHEX,RERG,SV2A,ADAMTSL3,DZIP1L,PDE4B,MAL2,UPP1,HMGCLL1,ST3GAL1,MEF2C,TGFB2,TCF7L1,TNFSF15,COBL,GRHL3,MMP9,CLDN9,GSAP,TMCC2
831	ZNF583	755.7	ARCHS4 Coexpression,1214;Enrichr Queries,441;GTEx Coexpression,612	MEF2C,TGFB2,SATB1,LPAR1,ANO9,PRDM1,ADRB2,OVOL2,RAB25,ADAMTSL3,PCDHB16,PDE4B,S1PR1,SPRY1,NECTIN4,CPA4
832	ZBTB25	756	ARCHS4 Coexpression,522;Enrichr Queries,717;GTEx Coexpression,1029	MEF2C,DAPK2,PRDM1,ATP1B1,TNF,TGFBR3,ADAMTS4,ADAMTSL3,PCDHB16,LPXN,SPRY1,ST3GAL1,KDM7A
833	ZNF251	758	ARCHS4 Coexpression,595;Enrichr Queries,475;GTEx Coexpression,1204	SAMD5,TGFB2,SERPINE2,SATB1,RANBP17,LPAR1,ICAM1,ARMCX4,CAMK2N1,PCDHB16,COL6A1,ST3GAL1,SHANK2,MATN2,CPA4
834	POU6F2	758	ARCHS4 Coexpression,1227;Enrichr Queries,344;GTEx Coexpression,703	RAP1GAP2,MEF2C,SEMA6A,SATB1,LPAR1,COBL,PRDM1,ANK1,SORCS2,ROBO1,NR3C2,OLFM1,CAMK2N1,SV2A,ADAMTSL3,PCDHB16,SHANK2
835	FOXD4L4	758.5	ARCHS4 Coexpression,1204;GTEx Coexpression,313	NDRG4,FABP4,PRXL2A,S1PR1,ANK2,TRIM66,GAS7
836	HMG20A	759	ARCHS4 Coexpression,695;Enrichr Queries,803;GTEx Coexpression,779	TGFBR3,COQ3,MEF2C,SEMA6A,SATB1,PDE4B,MAGED2,B4GALT6,ATP1B1,ANK1,ROBO1
837	ZNF454	762	ARCHS4 Coexpression,1445;Enrichr Queries,412;GTEx Coexpression,429	MEF2C,ARHGEF17,LPAR1,ANK2,NOD2,SORCS2,RERG,ARMCX4,OLFM1,ADAMTSL3,COL6A1,PCDHB16,MAGED2,SHANK2,GAS7,CPA4
838	INSM2	762	ARCHS4 Coexpression,646;Enrichr Queries,821;GTEx Coexpression,819	RAP1GAP2,EOMES,PTPRU,TLX3,SV2A,SATB1,TSPAN7,LPAR1,HMGCLL1,ANK1,RAPGEF4,ASIC1
839	ZNF800	762.7	ARCHS4 Coexpression,513;Enrichr Queries,1333;GTEx Coexpression,442	DOCK11,SEMA6A,TSPAN7,ANK2,HMGCLL1,KDM7A,EGFR,ASIC1
840	MIXL1	763	ARCHS4 Coexpression,963;Enrichr Queries,693;GTEx Coexpression,633	EOMES,TGFB2,SERPINE2,CITED4,LPAR1,INHBB,ARID3A,PRDM1,TNF,EGFR,BLNK,LPXN,GRAP
841	LBX2	763.3	ARCHS4 Coexpression,666;Enrichr Queries,566;GTEx Coexpression,1058	EOMES,RRAD,GPR35,LPAR1,AFP,PRDM1,CXCL3,ANK1,ICAM1,HSD11B1,ADAMTSL4,PCDHB16,UPP1,PITX1,CPA4
842	ASCL4	763.7	ARCHS4 Coexpression,1504;Enrichr Queries,587;GTEx Coexpression,200	COL17A1,PTPRU,LPAR1,GRHL3,CWH43,IL17RE,PRDM1,ANK1,CAMSAP3,TLX3,TRIM29,PDE4B,S100A3,NECTIN4,PITX1,SHANK2,CPA4
843	ISL2	765	ARCHS4 Coexpression,1505;Enrichr Queries,421;GTEx Coexpression,369	EOMES,ARL11,PTPRU,MEF2C,TGFB2,GMFG,TNFRSF9,LPAR1,ARID3A,PRDM1,ANK1,LAT2,RINL,TLX3,PCDHB16,PITX1,CPA4
844	ZFX	765.8	Literature ChIP-seq,151;ARCHS4 Coexpression,707;Enrichr Queries,1354;ReMap ChIP-seq,237;GTEx Coexpression,1380	FHOD3,PLXND1,CTSW,STON2,BICD1,ICAM1,MTMR7,RINL,INPP5D,ST3GAL5,ST3GAL1,HMGCLL1,SLC39A4,RANBP17,COBL,ARID3A,INHBB,OVOL2,LAT2,COQ3,MAPKAPK3,CLDN7,SPRY1,B4GALT6,PAOX
845	BHLHA9	766.5	ARCHS4 Coexpression,838;GTEx Coexpression,695	OLFM1,CAMK2N1,SV2A,RAB15,NGEF
846	ZNF318	766.5	ARCHS4 Coexpression,1183;Enrichr Queries,1087;ReMap ChIP-seq,251;GTEx Coexpression,545	MEF2C,ANKRD33B,SATB1,SDC3,ARID3A,ATP1B1,TNF,ADAMTSL4,SV2A,BLNK,LPXN,S100A3,NECTIN4,KDM7A
847	ZFP69	768	ARCHS4 Coexpression,632;GTEx Coexpression,904	GLIPR1,UNC93B1,CITED4,LPXN,TMPRSS11F
848	BATF2	768.3	ARCHS4 Coexpression,622;Enrichr Queries,695;GTEx Coexpression,988	UNC93B1,GMFG,CXCL1,UPP1,NOD2,CXCL3,TNF,CXCL2,ICAM1,CPA4
849	PROP1	769	ARCHS4 Coexpression,1064;Enrichr Queries,514;GTEx Coexpression,729	EOMES,TNXB,LPAR1,PLEKHA6,PRDM1,TNF,KLK6,NR3C2,MMP13,CLDN9,PCDHB16,MAGED2,MATN2,CPA4
850	HNF1A	769	ARCHS4 Coexpression,687;Enrichr Queries,377;GTEx Coexpression,1243	EHF,TCF7L1,CD82,LPAR1,PRDM1,ATP1B1,EGFR,ICAM1,CHDH,PCDHB16,BLNK,NOTUM,NGEF
851	ZNF540	769.3	ARCHS4 Coexpression,1298;Enrichr Queries,408;GTEx Coexpression,602	PTPRU,NDRG4,MEF2C,SATB1,LPAR1,ANK2,MTMR7,NR3C2,TGFBR3,OLFM1,GNG2,SV2A,CAMK2N1,TSPAN7,PCDHB16,GAS7,CPA4
852	ZNF534	770	ARCHS4 Coexpression,1342;GTEx Coexpression,198	SAMD14,NDRG4,SV2A,TSPAN7,ANK2,MTMR7,GAS7,ASIC1
853	ZNF771	770.7	ARCHS4 Coexpression,1203;Enrichr Queries,679;GTEx Coexpression,430	TCF7L1,TNFRSF9,ACYP2,ARID3A,ICAM5,ICAM1,CAMK2N1,SV2A,PRXL2A,TSPAN7,EPS8L1,PITX1,ASIC1
854	ELK4	770.8	ARCHS4 Coexpression,796;ENCODE ChIP-seq,114;Enrichr Queries,1241;ReMap ChIP-seq,290;GTEx Coexpression,1413	COQ3,DOCK11,MEF2C,GPR35,CLDN7,CTSW,S100A3,ATP1B1,KDM7A
855	MAZ	770.8	ARCHS4 Coexpression,1401;ENCODE ChIP-seq,44;Enrichr Queries,1299;ReMap ChIP-seq,115;GTEx Coexpression,995	PLXND1,UNC93B1,GMFG,CTSW,NOD1,ICAM5,CXCL2,ICAM1,NR3C2,SAMD14,RINL,RASSF2,ADAMTSL4,CAMK2N1,PIP5K1B,KIF21B,LRRC8E,TCF7L1,SLC37A1,ARHGEF17,SOX13,ANO9,ARID3A,IL17RE,LAT2,MAPKAPK3,CLDN9,CHDH,CLDN7,PLSCR4,SPRY1,NOTUM,S100A3
856	ZFP92	771	ARCHS4 Coexpression,1498;Enrichr Queries,573;GTEx Coexpression,242	PTPRU,TNXB,LPAR1,CWH43,PRDM1,TNF,BICD1,ANK1,OVOL2,GOLGA7B,RAB25,KLHDC8A,CLDN7,PCDHB16,BLNK,B4GALT6,CPA4
857	NFE2L3	771	ARCHS4 Coexpression,1235;Enrichr Queries,320;GTEx Coexpression,758	SEMA6A,SERPINE2,CD82,SEMA3C,LPAR1,ANO9,CXCL1,IL17RE,PRDM1,ATP1B1,CXCL2,MMP9,ICAM1,CAMSAP3,PCDHB16,PDE4B,CPA4
858	ZIC2	771.3	ARCHS4 Coexpression,893;Enrichr Queries,643;GTEx Coexpression,778	EOMES,TCF7L1,SEMA6A,SERPINE2,LPAR1,GOLGA7B,TGFBR3,SAMD14,TLX3,CAMK2N1,SPRY1,PITX1
859	NR1I2	772.8	Literature ChIP-seq,22;ARCHS4 Coexpression,1296;Enrichr Queries,495;GTEx Coexpression,1278	EHF,CXCL1,PRDM1,ADRB2,SLC2A5,EGFR,MYLK,NR3C2,ADAMTSL4,ST3GAL5,MAL2,XDH,ST3GAL1,ASIC1,DAPK2,TIE1,ANO9,COBL,ATP1B1,ANK1,BMP6,CHDH,PLCH2,MASP1,RAPGEF4,ABCG2
860	ZNF586	773	ARCHS4 Coexpression,736;Enrichr Queries,921;GTEx Coexpression,662	LAT2,ARL11,MAPKAPK3,SATB1,GMFG,ARHGEF17,ST3GAL5,ARID3A,ALDOC,CXCL2,ICAM1
861	ZNF471	773.7	ARCHS4 Coexpression,1100;Enrichr Queries,380;GTEx Coexpression,841	SEMA3C,LPAR1,BICD1,MYLK,ROBO1,NR3C2,ARHGAP33,TGFBR3,ARMCX4,ADAMTSL3,PCDHB16,PDE4B,S1PR1,GAS7,CPA4
862	RFX2	774	ARCHS4 Coexpression,1206;Enrichr Queries,192;ReMap ChIP-seq,167;GTEx Coexpression,1531	GAL3ST1,SERPINE2,CD82,PLXND1,GMFG,LPAR1,PRDM1,SLC4A3,EGFR,MYLK,ICAM1,CAMK2N1,BLNK,DZIP1L,KIF21B,UPP1,TGFB2,TCF7L1,SLC37A1,ANK1,BSPRY,SLC7A4,ARHGAP33,TGFBR3,MMP13,PCDHB16,B4GALT6,GAS7
863	STAT5B	774.5	ARCHS4 Coexpression,1164;Enrichr Queries,830;ReMap ChIP-seq,247;GTEx Coexpression,857	ARL11,MEF2C,TCF7L1,SATB1,GMFG,TNFRSF9,CTSW,ARID3A,PRDM1,EGFR,ICAM1,LAT2,RINL,RASSF2,MAPKAPK3,INPP5D,SLC39A4,KDM7A
864	KLF10	775	ARCHS4 Coexpression,753;Enrichr Queries,909;GTEx Coexpression,663	ARHGAP33,SERPINE2,SV2A,PCDHB16,ATP1B1,ST3GAL1,CXCL2,RAPSN,IP6K3,KDM7A,ICAM1
865	ZNF70	775.3	ARCHS4 Coexpression,529;Enrichr Queries,572;GTEx Coexpression,1225	MEF2C,TGFB2,SEMA6A,DAPK2,LPAR1,ARID3A,EGFR,ADAMTS4,ADAMTSL3,PCDHB16,ST3GAL1,IP6K3,MATN2,CPA4
866	FOXD4L5	777.3	ARCHS4 Coexpression,1190;Enrichr Queries,852;GTEx Coexpression,290	TIE1,LPAR1,COBL,INHBB,CWH43,PRDM1,BMP6,FABP4,PRXL2A,ADAMTSL3,PCDHB16,S1PR1,SHANK2
867	ZNF561	777.3	ARCHS4 Coexpression,1136;Enrichr Queries,1100;GTEx Coexpression,96	KCNK6,EHF,SATB1,RANBP17,GRHL3,CWH43,PRDM1,TMPRSS11F,MYLK,RAB25,TRIM29,EPS8L1,NECTIN4
868	HMGA2	777.7	ARCHS4 Coexpression,825;Enrichr Queries,385;GTEx Coexpression,1123	MEF2C,TGFB2,TCF7L1,SERPINE2,SEMA3C,LPAR1,STC1,VEGFC,PRDM1,CXCL5,EGFR,MYLK,ICAM1,UPP1,CPA4
869	ZNF793	778	ARCHS4 Coexpression,521;Enrichr Queries,646;GTEx Coexpression,1167	RAP1GAP2,MEF2C,TGFB2,SEMA6A,SATB1,DAPK2,NR3C2,ARHGAP33,ADAMTS4,ADAMTSL3,PCDHB16,PDE4B,CPA4
870	CCDC17	780	ARCHS4 Coexpression,677;GTEx Coexpression,883	PTPRU,UNC93B1,RRAD,GMFG,DZIP1L
871	GTF2IRD1	780	ARCHS4 Coexpression,630;GTEx Coexpression,930	RASSF2,ADAMTSL3,SOX13,RAPSN,IP6K3
872	ALX3	780.3	ARCHS4 Coexpression,1302;Enrichr Queries,585;GTEx Coexpression,454	JAG2,EOMES,LPAR1,PLEKHA6,PRDM1,ANK1,MMP9,BMP6,SYT17,ARHGAP33,MAL2,NOTUM,PITX1,ABCG2,CPA4
873	CBX2	780.6	ARCHS4 Coexpression,1304;ENCODE ChIP-seq,1;Enrichr Queries,1337;ReMap ChIP-seq,40;GTEx Coexpression,1221	PTPRU,EHF,ANKRD33B,SERPINE2,CXCL1,CWH43,PRDM1,PHEX,SLC6A4,NR3C2,RAB44,RASSF2,HMCN2,UPP1,SCN5A,SEMA6A,COBL,KCNAB1,ANK1,MMP9,OVOL2,SLC7A4,EPN3,ARMCX4,TXLNB,SLCO4A1,CHDH,PLSCR4,GSAP,MASP1,PAOX,ABCG2,CSF1R,NDRG4,TNFRSF11A,NOD2,HSD11B1,GNG2,S1PR1,TRPM6,IP6K3,ASIC1,TCF7L1,SLC37A1,NOS2,TNFRSF9,TIE1,PLEKHA6,GRHL3,INHBB,BMP6,CAMSAP3,KLHDC8A,RAB15,MAGED2,RNF183,LIMS2
874	HELT	780.7	ARCHS4 Coexpression,1380;Enrichr Queries,756;GTEx Coexpression,206	COL17A1,EOMES,LPAR1,CWH43,IL17RE,ANK1,EGFR,CAMSAP3,TLX3,TRIM29,CAMK2N1,NECTIN4,PITX1,CPA4
875	ZNF595	781	ARCHS4 Coexpression,1135;Enrichr Queries,427	SEMA6A,SATB1,ADAMTSL4,PCDHB16,LPAR1,PDE4B,MAL2,PRDM1,UPP1,EGFR,GAS7,CPA4
876	ZNF675	782	ARCHS4 Coexpression,1086;Enrichr Queries,829;GTEx Coexpression,431	SEMA6A,SEMA3C,SATB1,CWH43,PRDM1,CAMSAP3,TRIM29,ADAMTSL3,PCDHB16,BLNK,PDE4B,NECTIN4,CPA4
877	ZNF697	782	ARCHS4 Coexpression,658;Enrichr Queries,556;GTEx Coexpression,1132	SERPINE2,TNFSF15,GMFG,LPAR1,VEGFC,PRDM1,CXCL3,CXCL2,ICAM1,PCDHB16,PDE4B,UPP1,ST3GAL1
878	EN2	782.7	ARCHS4 Coexpression,937;Enrichr Queries,588;GTEx Coexpression,823	EOMES,SEMA6A,LPAR1,INHBB,ANK1,SRCIN1,GOLGA7B,OLFM1,SAMD14,GNG2,TLX3,CAMK2N1,PCDHB16,PITX1
879	BSX	783	ARCHS4 Coexpression,973;Enrichr Queries,936;GTEx Coexpression,440	EOMES,CRHBP,GNG2,TLX3,RAB25,SV2A,PAQR5,LPAR1,HMGCLL1,PITX1,SHANK2,SYT17
880	NOTO	783.3	ARCHS4 Coexpression,1290;Enrichr Queries,839;GTEx Coexpression,221	RAP1GAP2,EOMES,SLC37A1,GPR35,DAPK2,LPAR1,PLEKHA6,PRDM1,ANK1,HID1,TLX3,PIP5K1B,PITX1
881	ZFP42	785	Literature ChIP-seq,127;ARCHS4 Coexpression,851;Enrichr Queries,639;GTEx Coexpression,1523	EOMES,TCF7L1,SEMA6A,SATB1,LPAR1,COBL,ACYP2,PRDM1,ADRB2,ATP1B1,DUSP27,OVOL2,ADAMTS4,RAB25,CAMK2N1,CLDN7,LPXN,UPP1,KIF21B,ABCG2
882	HOXD3	785.3	ARCHS4 Coexpression,1513;Enrichr Queries,694;GTEx Coexpression,149	TCF7L1,MEF2C,SOX13,ADAM33,LPAR1,PRDM1,ANK1,RERG,EGFR,TGFBR3,TMEM98,OLFML3,COL6A1,PCDHB16,PITX1,CPA4
883	NFE2L1	786.5	ARCHS4 Coexpression,1176;Enrichr Queries,1218;ReMap ChIP-seq,187;GTEx Coexpression,565	NDRG4,SERPINE2,SDC3,ACYP2,ATP1B1,DUSP27,BMP6,BSPRY,DOK2,TXLNB,NOTUM,UPP1,OCIAD2,RAPSN,IP6K3,MATN2
884	ZNF512	786.7	ARCHS4 Coexpression,548;Enrichr Queries,1048;GTEx Coexpression,764	ARMCX4,GNG2,PRXL2A,SATB1,ARHGEF17,MAGED2,ALDOC,ATP1B1,ROBO1
885	ZFP2	787	ARCHS4 Coexpression,1532;Enrichr Queries,88;GTEx Coexpression,741	IL33,TGFB2,SEMA6A,CD82,SEMA3C,UNC93B1,SATB1,PRUNE2,LPAR1,ANK1,SORCS2,ROBO1,NR3C2,TGFBR3,ARMCX4,OLFML3,PCDHB16,ENPP2,S1PR1,RAPGEF4
886	HOXD11	787.7	ARCHS4 Coexpression,1417;Enrichr Queries,856;GTEx Coexpression,90	EOMES,KCNK6,SEMA3C,SOX13,ADAM33,LPAR1,MMP9,RERG,MYLK,TLX3,COL6A1,HMCN2,MASP1,PITX1,LIMS2,CPA4
887	ZNF329	788	ARCHS4 Coexpression,746;Enrichr Queries,565;GTEx Coexpression,1053	NDRG4,SERPINE2,SATB1,DAPK2,ATP1B1,ROBO1,SV2A,CAMK2N1,ADAMTSL3,PCDHB16,PDE4B,UPP1,ST3GAL1,ABCG2
888	ZIK1	788.7	ARCHS4 Coexpression,730;Enrichr Queries,613;GTEx Coexpression,1023	OLFM1,TCF7L1,SEMA6A,TLX3,SERPINE2,PCDHB16,LPAR1,ADRB2,B4GALT6,MATN2,NR3C2,CPA4
889	RFX3	788.7	ARCHS4 Coexpression,932;Enrichr Queries,649;GTEx Coexpression,785	MEF2C,SEMA6A,SATB1,ANK2,ANK1,ROBO1,ARHGAP33,TGFBR3,ARMC2,GNG2,KIF21B,KDM7A
890	CEBPG	788.8	ARCHS4 Coexpression,1301;Enrichr Queries,1020;ReMap ChIP-seq,203;GTEx Coexpression,631	EHF,SERPINE2,PPBP,CXCL3,CXCL2,CXCL5,SYT17,ICAM1,ADAMTSL4,ADAMTSL3,PCDHB16,LEPR,MAGED2,UPP1,PTPN5,RAPSN,IP6K3,KDM7A
891	ETV2	789	Literature ChIP-seq,80;ARCHS4 Coexpression,1432;Enrichr Queries,445;GTEx Coexpression,1199	LPAR1,PRDM1,TNF,SLC6A4,NR3C2,DMBX1,P2RY6,TRIM29,CAMK2N1,ADAMTSL3,UPP1,PITX1,SLC39A4,CPA4,EOMES,TCF7L1,INHBB,MMP9,BSPRY,MMP13,TMEM98,CLDN7,SPRY1,RNF183,PAOX
892	HIVEP1	789	ARCHS4 Coexpression,562;Enrichr Queries,804;GTEx Coexpression,1001	MEF2C,ANKRD33B,BLNK,LPAR1,PDE4B,PRDM1,ST3GAL1,TNF,KDM7A,ICAM1
893	GTF2IRD2B	789	ARCHS4 Coexpression,849;Enrichr Queries,547;GTEx Coexpression,971	TCF7L1,CD82,SEMA3C,SATB1,DAPK2,LPAR1,ICAM1,NR3C2,ARMCX4,ADAMTSL3,SPRY1,ST3GAL1,MATN2,CPA4
894	ZNF296	789.3	ARCHS4 Coexpression,1208;Enrichr Queries,1022;GTEx Coexpression,138	CD82,UNC93B1,ARID3A,NOD2,PRDM1,TNF,LAT2,RINL,SLCO4A1,CLDN7,BLNK,LPXN,GRAP,UPP1
895	SKIL	790	ARCHS4 Coexpression,1023;Enrichr Queries,815;GTEx Coexpression,532	GOLGA7B,NDRG4,MEF2C,SERPINE2,ADAMTSL3,PLSCR4,RANBP17,PDE4B,PRDM1,ATP1B1,KDM7A,ICAM1
896	MESP2	790.3	ARCHS4 Coexpression,1489;Enrichr Queries,105;GTEx Coexpression,777	EHF,SERPINE2,SEMA3C,CITED4,LPAR1,GRHL3,ICAM5,PRDM1,ANK1,EGFR,OVOL2,CAMK2N1,SV2A,TSPAN7,PCDHB16,BLNK,NOTUM,PITX1,SHANK2,CPA4
897	HOXD1	791	ARCHS4 Coexpression,1443;Enrichr Queries,682;GTEx Coexpression,248	EOMES,TGFB2,SEMA6A,GAL3ST1,LPAR1,INHBB,PRDM1,SVIP,KLK6,RASSF2,ENPP2,PITX1,RBM11,CPA4
898	NAIF1	791.5	ARCHS4 Coexpression,967;GTEx Coexpression,616	LAT2,ARL11,GMFG,DAPK2,ARID3A
899	ZNF160	792	ARCHS4 Coexpression,902;Enrichr Queries,1029;GTEx Coexpression,445	ARMCX4,TCF7L1,SATB1,ADAMTSL3,STAB1,GSAP,NOD1,ALDOC,EGFR,KDM7A,TRIM66
900	ZNF552	792.3	ARCHS4 Coexpression,708;Enrichr Queries,992;GTEx Coexpression,677	LAT2,ARL11,KCNK6,SEMA3C,UNC93B1,GMFG,PCDHB16,SOX13,PRDM1,ST3GAL1,RERG
901	RAX	792.7	ARCHS4 Coexpression,535;Enrichr Queries,840;GTEx Coexpression,1003	EOMES,TGFB2,ANKRD33B,TLX3,LPAR1,ST3GAL5,ARID3A,PRDM1,ANK1,PITX1,SORCS2
902	ZNF611	793	ARCHS4 Coexpression,797;Enrichr Queries,1070;GTEx Coexpression,512	LAT2,TGFBR3,ARL11,MEF2C,RINL,TNFRSF9,DAPK2,ADAMTSL3,ARID3A,PRDM1,ST3GAL1
903	PBX2	793	ARCHS4 Coexpression,1374;Enrichr Queries,1062;ReMap ChIP-seq,15;GTEx Coexpression,721	KCNK6,EHF,ECM1,TNXB,ANKRD33B,GMFG,ITGB3,SDC3,CTSW,ARRB1,ICAM5,PRDM1,TNF,ICAM1,HSD11B1,DMBX1,ADAMTS4,ADAMTSL4,INPP5D,PITX1,MEF2C,TCF7L1,ARID3A,SLC7A4,EPN3,CLDN9,GSAP,TMCC2
904	DMRT1	793.3	Literature ChIP-seq,93;ARCHS4 Coexpression,1220;Enrichr Queries,423;GTEx Coexpression,1437	FHOD3,RRAD,SATB1,SDC3,LPAR1,ARRB1,PRDM1,SLC4A3,SLC2A5,EGFR,TRIM29,PDE4B,ST3GAL5,PIP5K1B,UPP1,PITX1,CPA4,EOMES,ARHGEF17,COBL,INHBB,ARID3A,ATP1B1,ANK1,MMP9,SRCIN1,TGFBR3,ARMC2,TMEM98,PCDHB16,MAGED2,KDM7A,RAPGEF4
905	NOBOX	793.3	ARCHS4 Coexpression,479;Enrichr Queries,533;GTEx Coexpression,1368	EOMES,MEF2C,SEMA6A,LPAR1,COBL,PRDM1,PHEX,BMP6,ARMC2,MMP13,PCDHB16,NGEF,LIMS2,CPA4
906	ZNF135	795	ARCHS4 Coexpression,1436;Enrichr Queries,199;GTEx Coexpression,750	MEF2C,SERPINE2,SATB1,LPAR1,ANK2,ADRB2,MYLK,NR3C2,ARHGAP33,ARMCX4,OLFM1,PCDHB16,PDE4B,MAGED2,SHANK2,MATN2,GAS7,CPA4
907	CGGBP1	795	ARCHS4 Coexpression,509;GTEx Coexpression,1081	SELP,ITGB3,PLSCR4,PPBP,BMP6
908	HMX2	796.7	ARCHS4 Coexpression,965;Enrichr Queries,759;GTEx Coexpression,666	EOMES,ANKRD33B,TLX3,BLNK,LPAR1,LPXN,INHBB,PRDM1,TNF,ANK1,PITX1
909	LMX1A	797.3	ARCHS4 Coexpression,1262;Enrichr Queries,702;GTEx Coexpression,428	JAG2,EOMES,TGFB2,LPAR1,TNFRSF11A,ANK1,SORCS2,EGFR,ROBO1,DMBX1,CLDN9,MAGED2,PITX1,SHANK2
910	ZNF582	797.3	ARCHS4 Coexpression,1440;Enrichr Queries,404;GTEx Coexpression,548	TGFB2,SATB1,LPAR1,ANO9,PRDM1,ADRB2,EGFR,OVOL2,ICAM1,ROBO1,RAB25,PCDHB16,ENPP2,S1PR1,NECTIN4,CPA4
911	ZNF354B	798	ARCHS4 Coexpression,597;Enrichr Queries,1028;GTEx Coexpression,769	TGFBR3,TCF7L1,SEMA3C,ADAMTSL3,PCDHB16,LPAR1,SPRY1,ANK2,CPA4,RAPGEF4
912	ZC3H8	798.3	ARCHS4 Coexpression,1162;Enrichr Queries,1300;ReMap ChIP-seq,97;GTEx Coexpression,634	EHF,PLXND1,CITED4,ACYP2,ARRB1,MTMR7,SYT17,GOLGA7B,ADAMTS4,SAMD14,RINL,ADAMTSL4,SV2A,ADAMTSL3,CLDN7,PCDHB16,S100A3,NECTIN4,PTPN5,RAPSN,ASIC1
913	ZXDA	799	ARCHS4 Coexpression,601;Enrichr Queries,471;GTEx Coexpression,1325	MEF2C,SEMA3C,SATB1,LPAR1,NR3C2,TGFBR3,DOCK11,TSPAN7,PCDHB16,PDE4B,S1PR1,ST3GAL1,KDM7A,CPA4
914	ZNF784	800.7	ARCHS4 Coexpression,574;Enrichr Queries,1015;GTEx Coexpression,813	TXLNB,ADAMTSL4,UNC93B1,CITED4,ARID3A,PRDM1,DUSP27,RAPSN
915	SETDB2	800.7	ARCHS4 Coexpression,570;Enrichr Queries,931;GTEx Coexpression,901	MEF2C,GMFG,DAPK2,INPP5D,PCDHB16,LPAR1,LPXN,ACYP2,UPP1,TRIM66,ICAM1
916	ZNF93	801.3	ARCHS4 Coexpression,751;Enrichr Queries,1156;GTEx Coexpression,497	LAT2,RINL,SEMA6A,SERPINE2,PCDHB16,RANBP17,LPXN,ARID3A,TNF
917	TIGD4	801.3	ARCHS4 Coexpression,718;Enrichr Queries,82;GTEx Coexpression,1604	PTPRU,IL33,MEF2C,LPAR1,COBL,ANK2,STON2,PRDM1,ANK1,ROBO1,ARMCX4,TXLNB,PCDHB16,ENPP2,LEPR,PDE4B,S1PR1,MAGED2,CPA4
918	ZNF275	802.3	ARCHS4 Coexpression,790;Enrichr Queries,698;GTEx Coexpression,919	TGFBR3,SEMA6A,ANKRD33B,SERPINE2,TSPAN7,PCDHB16,ST3GAL5,ADRB2,ATP1B1,MYLK,ICAM1,CHST3
919	ZNF276	803	ARCHS4 Coexpression,815;Enrichr Queries,1180;GTEx Coexpression,414	EOMES,DOK2,RASSF2,CD82,UNC93B1,INPP5D,NOD2,KIF21B,ANK1
920	ZBTB20	803.3	ARCHS4 Coexpression,580;Enrichr Queries,238;GTEx Coexpression,1592	MEF2C,TGFB2,SERPINE2,GPR35,SDC3,LPAR1,ANK2,ATP1B1,ANK1,EGFR,MYLK,ROBO1,NR3C2,TGFBR3,ADAMTSL3,PCDHB16,PDE4B
921	ZNF710	804	ARCHS4 Coexpression,609;Enrichr Queries,644;GTEx Coexpression,1159	RAP1GAP2,CSF1R,UNC93B1,LPAR1,ARID3A,PRDM1,ICAM1,RINL,RASSF2,PDE4B,ST3GAL5,ST3GAL1,GAS7
922	ZNF808	804	ARCHS4 Coexpression,860;Enrichr Queries,789;GTEx Coexpression,763	TGFBR3,SEMA3C,SV2A,DAPK2,ADAMTSL3,TSPAN7,PCDHB16,LPAR1,PRDM1,SHANK2,ASIC1,ROBO1
923	ALX1	804.3	ARCHS4 Coexpression,1324;Enrichr Queries,355;GTEx Coexpression,734	EOMES,MEF2C,TGFB2,SEMA6A,SERPINE2,SEMA3C,LPAR1,PRDM1,EGFR,OLFML3,PCDHB16,ENPP2,PITX1,LRRC8E,CPA4
924	ZNF418	805.3	ARCHS4 Coexpression,995;Enrichr Queries,215;GTEx Coexpression,1206	TNXB,SEMA6A,SATB1,RANBP17,LPAR1,COBL,ANK2,PRDM1,ADRB2,NR3C2,ARMCX4,PCDHB16,SPRY1,SHANK2,CPA4
925	RBSN	806	ARCHS4 Coexpression,925;GTEx Coexpression,687	ADAMTSL3,ANK2,MTMR7,ASIC1
926	TLX1	806.3	ARCHS4 Coexpression,1389;Enrichr Queries,850;GTEx Coexpression,180	CSF1R,UNC93B1,LPAR1,CXCL1,PRDM1,ANK1,P2RY6,TLX3,INPP5D,STAB1,GSAP,GRAP,PITX1,CPA4
927	ZNF331	806.3	ARCHS4 Coexpression,1207;Enrichr Queries,672;GTEx Coexpression,540	SERPINE2,PRDM1,SLC2A5,CXCL2,MYLK,ICAM1,DMBX1,ADAMTS4,TGFBR3,ARMCX4,PDE4B,MAGED2,SPRY1
928	ZNF429	807.7	ARCHS4 Coexpression,1166;Enrichr Queries,920;GTEx Coexpression,337	ARL11,SATB1,GMFG,PRUNE2,LPAR1,LAT2,TGFBR3,RASSF2,RINL,CLDN9,ADAMTSL3,PCDHB16,CPA4
929	ZNF766	807.8	ARCHS4 Coexpression,555;Enrichr Queries,1269;ReMap ChIP-seq,140;GTEx Coexpression,1267	DAPK2,CXCL3,CXCL2,LAT2,TGFBR3,ADAMTS4,ADAMTSL3,PCDHB16,ST3GAL5,SPRY1,B4GALT6,ST3GAL1,KDM7A,PAOX
930	ZNF138	809	ARCHS4 Coexpression,739;Enrichr Queries,1204;GTEx Coexpression,484	COL17A1,GNG2,SATB1,PCDHB16,RANBP17,PLCH2,B4GALT6,NECTIN4,LIMS2
931	ZNF341	809.7	ARCHS4 Coexpression,1224;Enrichr Queries,582;GTEx Coexpression,623	RAP1GAP2,ARL11,GMFG,DAPK2,SOX13,LPAR1,PRDM1,EGFR,MYLK,LAT2,TGFBR3,RINL,SLCO4A1,UPP1,ST3GAL1
932	ZNF571	810.3	ARCHS4 Coexpression,771;Enrichr Queries,907;GTEx Coexpression,753	DMBX1,ARMCX4,SATB1,PLSCR4,PCDHB16,RANBP17,LPAR1,STC1,MAGED2,NR3C2,CPA4
933	ZNF75D	812	ARCHS4 Coexpression,432;Enrichr Queries,1017;GTEx Coexpression,987	DOCK11,RASSF2,TNFRSF9,PCDHB16,LPAR1,INSYN1,GSAP,KDM7A
934	ZNF358	813	ARCHS4 Coexpression,393;Enrichr Queries,958;GTEx Coexpression,1088	NDRG4,SERPINE2,CAMK2N1,SV2A,ARHGEF17,CITED4,COL6A1,ACYP2,ALDOC,NGEF
935	SHOX	813.7	ARCHS4 Coexpression,817;Enrichr Queries,875;GTEx Coexpression,749	GPR35,LPAR1,INHBB,ARID3A,PRDM1,PITX1,BMP6,KDM7A,SHANK2,NR3C2,CPA4
936	BRF2	814	ARCHS4 Coexpression,1429;ReMap ChIP-seq,230;GTEx Coexpression,783	SLC37A1,MIR99AHG,ARID3A,KLK6,TXLNB,GSAP,SPRY1,PLCH2,NECTIN4,RAPSN,IP6K3,PAOX
937	ZNF415	814.3	ARCHS4 Coexpression,1451;Enrichr Queries,204;GTEx Coexpression,788	NDRG4,MEF2C,SEMA6A,SERPINE2,SATB1,PRUNE2,LPAR1,ANK2,ROBO1,NR3C2,ARHGAP33,TGFBR3,OLFML3,PCDHB16,ENPP2,MATN2,CPA4
938	ZNF562	815.3	ARCHS4 Coexpression,1108;Enrichr Queries,1262;GTEx Coexpression,76	KCNK6,EHF,ECM1,LPAR1,GRHL3,PRDM1,TMPRSS11F,RAB25,ADAMTSL3,PCDHB16,EPS8L1,MAL2,PITX1
939	HMBOX1	815.5	ARCHS4 Coexpression,1147;Enrichr Queries,894;ReMap ChIP-seq,253;GTEx Coexpression,968	EHF,MEF2C,SEMA6A,SATB1,DAPK2,ITGB3,ANK2,STON2,TGFBR3,TMEM98,CLDN9,ADAMTSL3,PCDHB16,S1PR1,ST3GAL5,PAOX
940	ZNF112	816.5	ARCHS4 Coexpression,745;GTEx Coexpression,888	TLX3,UNC93B1,INPP5D,BICD1,ROBO1
941	ZNF559	817.7	ARCHS4 Coexpression,1406;Enrichr Queries,470;GTEx Coexpression,577	TCF7L1,MEF2C,SATB1,RANBP17,COBL,ANK2,ATP1B1,NR3C2,TGFBR3,ARMCX4,PCDHB16,MAGED2,MATN2,RAPGEF4
942	OLIG3	818.3	ARCHS4 Coexpression,928;Enrichr Queries,860;GTEx Coexpression,667	EOMES,SEMA6A,RAB25,TLX3,TRIM29,LPAR1,GRHL3,PRDM1,PITX1,CPA4,ASIC1
943	TERF1	818.5	ARCHS4 Coexpression,908;Enrichr Queries,1111;ReMap ChIP-seq,264;GTEx Coexpression,991	TCF7L1,SLC37A1,SEMA6A,SERPINE2,ARHGEF17,CITED4,ATP1B1,BICD1,EGFR,ADAMTS4,TXLNB,ADAMTSL4,INPP5D,NECTIN4
944	ZNF326	819	ARCHS4 Coexpression,824;Enrichr Queries,1358;GTEx Coexpression,275	GAL3ST1,ADAMTSL3,RANBP17,LPAR1,COBL,SVIP,KLK6,RBM11,ABCG2
945	PHOX2B	820	ARCHS4 Coexpression,1231;Enrichr Queries,777;GTEx Coexpression,452	EOMES,MEF2C,TGFB2,SEMA3C,PRUNE2,LPAR1,PLEKHA6,PRDM1,MYLK,TLX3,HMCN2,PITX1,LIMS2
946	HMG20B	821.7	ARCHS4 Coexpression,1370;Enrichr Queries,916;GTEx Coexpression,179	NDRG4,TCF7L1,ANK2,ACYP2,ATP1B1,MTMR7,ICAM1,SAMD14,MAPKAPK3,SV2A,TSPAN7,ST3GAL5,ALDOC,HMGCLL1
947	ZNF2	823.5	ARCHS4 Coexpression,1312;Enrichr Queries,335	SERPINE2,CD82,LPAR1,PRDM1,ADRB2,ATP1B1,TGFBR3,PCDHB16,PDE4B,ST3GAL5,ST3GAL1,GAS7,CPA4
948	RFX4	826	ARCHS4 Coexpression,888;Enrichr Queries,225;GTEx Coexpression,1365	TGFB2,TCF7L1,SEMA6A,LPAR1,INHBB,ANK1,SORCS2,EGFR,ROBO1,TGFBR3,OLFM1,KLHDC8A,PCDHB16,S1PR1,MASP1,GAS7
949	HOXC8	828	ARCHS4 Coexpression,943;Enrichr Queries,444;GTEx Coexpression,1097	KCNK6,TGFB2,SERPINE2,SEMA3C,LPAR1,INHBB,TGFBR3,OLFML3,PCDHB16,COL6A1,ST3GAL1,PITX1,CPA4
950	TRAFD1	828	ARCHS4 Coexpression,871;Enrichr Queries,995;GTEx Coexpression,618	LAT2,RASSF2,CD82,UNC93B1,PDE4B,ST3GAL5,ARID3A,NOD2,ICAM1
951	ZNF157	828.3	ARCHS4 Coexpression,1188;Enrichr Queries,500;GTEx Coexpression,797	PTPRU,TGFB2,DAPK2,LPAR1,INHBB,CXCL3,MTMR7,NR3C2,TLX3,TSPAN7,PCDHB16,SHANK2,GAS7,CPA4
952	NFATC3	829	ARCHS4 Coexpression,303;Enrichr Queries,1248;GTEx Coexpression,936	DOCK11,MEF2C,DOK2,SATB1,INPP5D,CTSW,RAPSN,IP6K3,KDM7A
953	ZNF18	829	ARCHS4 Coexpression,1092;Enrichr Queries,722;GTEx Coexpression,673	LAT2,ARL11,MEF2C,SATB1,GMFG,PCDHB16,PDE4B,ARID3A,PRDM1,ADRB2,ST3GAL1
954	ZNF493	829.3	ARCHS4 Coexpression,566;Enrichr Queries,1105;GTEx Coexpression,817	ADAMTS4,SEMA6A,TLX3,SATB1,GPR35,ADAMTSL3,BICD1,HID1,NR3C2
955	GLMP	829.5	ARCHS4 Coexpression,337;GTEx Coexpression,1322	ECM1,PLXND1,STAB1,MMP9,ICAM1
956	HES6	830	ARCHS4 Coexpression,560;Enrichr Queries,944;GTEx Coexpression,986	ARHGAP33,EOMES,SERPINE2,CAMK2N1,KLHDC8A,PCDHB16,COBL,ALDOC,ATP1B1,SORCS2
957	FOXE3	831.3	ARCHS4 Coexpression,1412;Enrichr Queries,749;GTEx Coexpression,333	GAL3ST1,CITED4,LPAR1,SORCS2,BICD1,ANK1,DMBX1,TLX3,CAMK2N1,PITX1,GAS7,ASIC1
958	KMT2A	833.7	ARCHS4 Coexpression,1273;ReMap ChIP-seq,277;GTEx Coexpression,951	ARMCX4,DOCK11,RAB44,MEF2C,SATB1,ADAMTSL3,TNFRSF11A,BICD1
959	ZNF843	834.3	ARCHS4 Coexpression,1075;Enrichr Queries,489;GTEx Coexpression,939	TNXB,CD82,PLXND1,ARHGEF17,DAPK2,LPAR1,ADRB2,DUSP27,ICAM1,TXLNB,ADAMTSL4,PCDHB16,COL6A1,CPA4
960	ZBTB32	834.7	ARCHS4 Coexpression,611;Enrichr Queries,657;GTEx Coexpression,1236	EOMES,ANKRD33B,SLCO4A1,TNFRSF9,PDE4B,BLNK,LPXN,PRDM1,UPP1,TNF,PAOX,ICAM1
961	CENPX	835	GTEx Coexpression,835	ARMC2,OCIAD2,XDH
962	ZNF788P	835.7	ARCHS4 Coexpression,430;Enrichr Queries,1018;GTEx Coexpression,1059	TGFBR3,ADAMTS4,TLX3,DAPK2,ADAMTSL3,PCDHB16,PDE4B,BICD1,CPA4,OVOL2
963	HESX1	835.7	ARCHS4 Coexpression,968;Enrichr Queries,655;GTEx Coexpression,884	EOMES,MEF2C,TCF7L1,ANKRD33B,SEMA6A,BLNK,LPAR1,PRDM1,UPP1,TNF,ICAM1,CPA4
964	ZNF578	836.3	ARCHS4 Coexpression,1049;Enrichr Queries,341;GTEx Coexpression,1119	RAP1GAP2,SEMA6A,SATB1,GPR35,PRUNE2,LPAR1,SORCS2,ICAM1,TGFBR3,OLFM1,OLFML3,PCDHB16,PDE4B,SHANK2,CPA4
965	DBX1	837	ARCHS4 Coexpression,501;Enrichr Queries,862;GTEx Coexpression,1148	EOMES,TLX3,TMEM98,KLHDC8A,LPAR1,MAGED2,ANK1,PITX1,TRIM66,SHANK2,ROBO1
966	ZNF396	837	ARCHS4 Coexpression,822;Enrichr Queries,637;GTEx Coexpression,1052	ARL11,SATB1,GMFG,DAPK2,PRUNE2,LPAR1,COBL,INHBB,PRDM1,RASSF2,ADAMTSL3,PDE4B,SPRY1
967	MSANTD3	839	ARCHS4 Coexpression,108;GTEx Coexpression,1570	SELP,SAMD14,ITGB3,VEGFC,PPBP,CXCL3,BMP6,MYLK
968	FIGLA	839	ARCHS4 Coexpression,563;Enrichr Queries,760;GTEx Coexpression,1194	EOMES,ARMC2,TMEM98,PCDHB16,LPAR1,PRDM1,PITX1,MMP9,PHEX,BMP6,CPA4
969	ZNF672	840.7	ARCHS4 Coexpression,938;Enrichr Queries,1056;GTEx Coexpression,528	MAPKAPK3,CD82,UNC93B1,PCDHB16,DUSP27,ST3GAL1,RAPSN,IP6K3,ICAM1
970	ZNF641	841.3	ARCHS4 Coexpression,900;Enrichr Queries,687;GTEx Coexpression,937	TGFBR3,ARL11,MEF2C,RASSF2,GMFG,PCDHB16,PRDM1,ATP1B1,ST3GAL1,KDM7A,CPA4
971	ZNF703	841.7	ARCHS4 Coexpression,873;Enrichr Queries,375;GTEx Coexpression,1277	PTPRU,TGFB2,SERPINE2,PLXND1,SEMA3C,LPAR1,PRDM1,ATP1B1,CAMSAP3,CAMK2N1,PCDHB16,SPRY1,ST3GAL1,RAPSN,CPA4
972	ZNF708	842	ARCHS4 Coexpression,1042;Enrichr Queries,1293;GTEx Coexpression,191	RASSF2,GAL3ST1,GNG2,SATB1,LPAR1,ENPP2,SVIP,MTMR7,KLK6,RBM11
973	HES4	842	ARCHS4 Coexpression,1565;Enrichr Queries,670;GTEx Coexpression,291	TCF7L1,SERPINE2,ARHGEF17,CITED4,KCNAB1,CXCL1,SOD3,CXCL2,ICAM1,CAMK2N1,ADAMTSL3,UPP1,LIMS2,CPA4
974	EN1	843.7	ARCHS4 Coexpression,1266;Enrichr Queries,417;GTEx Coexpression,848	COL17A1,EOMES,TGFB2,SERPINE2,LPAR1,INHBB,PRDM1,ANK1,MMP9,EGFR,CAMK2N1,PCDHB16,PITX1,RAPSN
975	MXD4	844	ARCHS4 Coexpression,726;Enrichr Queries,809;GTEx Coexpression,997	TGFBR3,TLX3,SERPINE2,CD82,PLXND1,CAMK2N1,ARHGEF17,PCDHB16,ST3GAL5,HID1
976	ZNF324	845.3	ARCHS4 Coexpression,812;Enrichr Queries,1085;GTEx Coexpression,639	GOLGA7B,PTPRU,PLXND1,TIE1,PCDHB16,ARID3A,PLCH2,NOD2,UPP1,ST3GAL1
977	ZNF43	846	ARCHS4 Coexpression,1006;Enrichr Queries,354;GTEx Coexpression,1178	MEF2C,TGFB2,SEMA6A,SATB1,RANBP17,LPAR1,ATP1B1,ROBO1,NR3C2,PCDHB16,ENPP2,PDE4B,CPA4
978	ZIC5	846.3	ARCHS4 Coexpression,884;Enrichr Queries,787;GTEx Coexpression,868	GOLGA7B,EOMES,OLFM1,SAMD14,TCF7L1,SEMA6A,TLX3,LPAR1,INHBB,SPRY1,PITX1
979	ZNF30	847.3	ARCHS4 Coexpression,809;Enrichr Queries,1088;GTEx Coexpression,645	GOLGA7B,TGFBR3,SAMD14,NDRG4,GNG2,TLX3,SATB1,RANBP17,ATP1B1,CPA4
980	ZNF280A	848	ARCHS4 Coexpression,1481;Enrichr Queries,364;GTEx Coexpression,699	TGFB2,SEMA6A,SEMA3C,PAQR5,SATB1,STC1,ANK2,ICAM1,PCDHB16,ENPP2,ST3GAL5,UPP1,ABCG2,CPA4
981	MECP2	850.3	ARCHS4 Coexpression,738;Enrichr Queries,1162;GTEx Coexpression,651	ARMCX4,MEF2C,ARHGEF17,PRUNE2,ANK2,KIF21B,BICD1,EGFR,GAS7
982	THAP1	850.6	ARCHS4 Coexpression,1280;ENCODE ChIP-seq,109;Enrichr Queries,1302;ReMap ChIP-seq,168;GTEx Coexpression,1394	PTPRU,ARHGEF17,CTSW,ARID3A,OGDHL,NOD1,ICAM5,PRDM1,ICAM1,SLC7A4,RINL,CLDN9,COL6A1,PLCH2,NOTUM,SLC39A4,LRRC8E
983	ZNF143	851.4	ARCHS4 Coexpression,1593;ENCODE ChIP-seq,79;Enrichr Queries,1113;ReMap ChIP-seq,181;GTEx Coexpression,1291	KCNK6,ECM1,CD82,SEMA3C,UNC93B1,CTSW,NOD1,ICAM5,PRDM1,RERG,ICAM1,ADAMTS4,SAMD14,RAB25,INPP5D,UPP1,ARL11,MEF2C,TCF7L1,SLC37A1,ARID3A,MMP9,ARHGAP33,DOK2,CLDN9,CLDN7,NOTUM
984	MTF2	852.7	Literature ChIP-seq,1;ARCHS4 Coexpression,1594;GTEx Coexpression,963	FHOD3,PTPRU,KCNK6,SERPINE2,PLXND1,ITGB3,CITED4,ARRB1,CXCL1,ICAM5,TNF,CXCL5,RERG,SLC6A4,NR3C2,DMBX1,CRHBP,SAMD14,DZIP1L,HMCN2,LEPR,SCN5A,PITX1,EOMES,SEMA6A,PAQR5,ARHGEF17,SOX13,ANK1,SORCS2,OVOL2,TGFBR3,OLFM1,MMP15,PLSCR4,NGEF,SHANK2,RAPGEF4,CHST3,SAMD5,TNXB,SEMA3C,RRAD,SATB1,UNC93B1,SDC3,LPAR1,NOD1,AEBP1,TNFRSF11A,EGFR,P2RY6,CAMK2N1,S1PR1,LPXN,ST3GAL5,MAL2,PIP5K1B,ST3GAL1,TRPM6,ASIC1,RAP1GAP2,TGFB…
985	MBD3	852.8	ARCHS4 Coexpression,1482;Enrichr Queries,1305;ReMap ChIP-seq,39;GTEx Coexpression,585	JAG2,KCNK6,TCF7L1,PLXND1,UNC93B1,SOX13,INSYN1,CTSW,ARRB1,ICAM5,ICAM1,EPN3,OLFM1,SAMD14,CAMK2N1,CLDN9,ADAMTSL4,SLCO4A1,COL6A1,NOTUM,RBBP8NL,SHANK2,RAPGEF4
986	CEBPZ	854.4	ARCHS4 Coexpression,1223;ENCODE ChIP-seq,96;Enrichr Queries,1369;ReMap ChIP-seq,276;GTEx Coexpression,1308	ARHGAP33,TNXB,GNG2,SEMA6A,GMFG,AEBP1,IP6K3,SLC39A4,KDM7A,ICAM1
987	MAFG	854.8	ARCHS4 Coexpression,1461;Enrichr Queries,887;ReMap ChIP-seq,77;GTEx Coexpression,994	NDRG4,ANKRD33B,ITGB3,CITED4,NOD1,PRDM1,ADRB2,CXCL2,ICAM1,HSD11B1,LEPR,ST3GAL5,UPP1,ST3GAL1,IP6K3,ARL11,DAPK2,ATP1B1,BMP6,PCDHB16,MASP1,B4GALT6,RAPSN,KDM7A
988	NFYA	857	ARCHS4 Coexpression,1395;ENCODE ChIP-seq,106;Enrichr Queries,1134;ReMap ChIP-seq,291;GTEx Coexpression,1359	MEF2C,TCF7L1,GMFG,CTSW,EGFR,NR3C2,ARHGAP33,ADAMTS4,MAPKAPK3,TLX3,ENPP2,TMCC2
989	SOX3	857.3	ARCHS4 Coexpression,1265;Enrichr Queries,617;GTEx Coexpression,690	EOMES,MEF2C,TCF7L1,SEMA6A,SOX13,LPAR1,INHBB,SYT17,ARHGAP33,OLFM1,TSPAN7,HMGCLL1
990	PRDM2	857.3	ARCHS4 Coexpression,264;Enrichr Queries,990;GTEx Coexpression,1318	DOCK11,MEF2C,RASSF2,SATB1,INPP5D,PDE4B,KIF21B,ANK1,EGFR,KDM7A
991	ZBTB1	858.7	ARCHS4 Coexpression,311;Enrichr Queries,1072;GTEx Coexpression,1193	DOCK11,MEF2C,DOK2,ANKRD33B,INPP5D,PDE4B,S1PR1,PRDM1,KDM7A
992	TFAP4	859	ARCHS4 Coexpression,786;Enrichr Queries,1335;ReMap ChIP-seq,65;GTEx Coexpression,1250	TCF7L1,PLXND1,GPR35,ARHGEF17,CTSW,ARRB1,ARID3A,ICAM5,ICAM1,ADAMTS4,SAMD14,CLDN9,ADAMTSL4,SLCO4A1,ADAMTSL3,CLDN7,PLCH2,NOTUM,NECTIN4,SLC39A4,LRRC8E
993	ZNF92	859.5	ARCHS4 Coexpression,1509;Enrichr Queries,1311;ReMap ChIP-seq,4;GTEx Coexpression,614	CD82,PLXND1,UNC93B1,GMFG,SDC3,CITED4,CTSW,ARRB1,TNF,EGFR,RAB44,SAMD14,RAB25,CAMK2N1,BLNK,LEPR,LPXN,KIF21B,IP6K3,LRRC8E,JAG2,ARHGEF17,PLEKHA6,ARID3A,EPN3,MAPKAPK3,CLDN9,KLHDC8A,CHDH,B4GALT6,GAS7
994	ZNF781	861.7	ARCHS4 Coexpression,1151;Enrichr Queries,406;GTEx Coexpression,1028	SATB1,RANBP17,LPAR1,ANK2,TGFBR3,SAMD14,GNG2,TLX3,PCDHB16,ENPP2,PDE4B,S1PR1,HMGCLL1,GAS7,CPA4
995	EVX1	862	ARCHS4 Coexpression,1319;Enrichr Queries,750;GTEx Coexpression,517	EOMES,SEMA6A,TLX3,ADAM33,LPAR1,ARID3A,MASP1,PRDM1,PITX1,MMP9,MATN2
996	ZNF302	862	ARCHS4 Coexpression,361;Enrichr Queries,1205;GTEx Coexpression,1020	MEF2C,CD82,SATB1,GPR35,ADAMTSL3,SDC3,ARID3A,NOD2,PITX1
997	SOX12	863	ARCHS4 Coexpression,872;Enrichr Queries,822;GTEx Coexpression,895	ARHGAP33,CAMSAP3,TCF7L1,SERPINE2,PLXND1,SATB1,CAMK2N1,PCDHB16,ANK1,KDM7A
998	ZNF280D	863	ARCHS4 Coexpression,1071;Enrichr Queries,1117;GTEx Coexpression,401	ARMCX4,TCF7L1,MEF2C,SATB1,ADAMTSL3,PLSCR4,PCDHB16,ADAM33,MAGED2
999	ZKSCAN2	863.7	ARCHS4 Coexpression,617;Enrichr Queries,414;GTEx Coexpression,1560	SEMA6A,SERPINE2,SATB1,GMFG,LPAR1,ANK2,ANK1,EGFR,ROBO1,TGFBR3,PCDHB16,ST3GAL1,SHANK2
1000	HSF2	864.3	ARCHS4 Coexpression,1159;Enrichr Queries,899;GTEx Coexpression,535	MEF2C,GNG2,TXLNB,SERPINE2,SATB1,PCDHB16,PRDM1,ATP1B1,DUSP27,RAPSN,IP6K3
1001	ZNF155	866	ARCHS4 Coexpression,524;Enrichr Queries,685;GTEx Coexpression,1389	TGFBR3,ARMC2,SATB1,PCDHB16,LPAR1,PDE4B,PHEX,BMP6,ROBO1,NR3C2,CPA4
1002	ZNF177	866.3	ARCHS4 Coexpression,1573;Enrichr Queries,81;GTEx Coexpression,945	FHOD3,TNXB,PRUNE2,LPAR1,COBL,ADRB2,BICD1,MYLK,NR3C2,ARHGAP33,TGFBR3,TSPAN7,PLSCR4,PCDHB16,SPRY1,KIF21B,SHANK2,MATN2,CPA4
1003	SKI	867	ARCHS4 Coexpression,526;GTEx Coexpression,1208	TLX3,PLXND1,ARHGEF17,COL6A1
1004	ZNF584	867	ARCHS4 Coexpression,1371;Enrichr Queries,745;ReMap ChIP-seq,29;GTEx Coexpression,1323	PLXND1,UNC93B1,ITGB3,SDC3,CXCL3,SLC2A5,CXCL2,CXCL5,HSD11B1,GOLGA7B,RINL,ADAMTSL4,LEPR,UPP1,ST3GAL1,ASIC1,CPA4,TCF7L1,DAPK2,PPBP,BSPRY,TGFBR3,MAPKAPK3,SLCO4A1,SPRY1,S100A3,MASP1
1005	ZNF189	867.7	ARCHS4 Coexpression,934;Enrichr Queries,596;GTEx Coexpression,1073	TGFBR3,MEF2C,SATB1,PRUNE2,PCDHB16,LPAR1,ACYP2,ANK2,ATP1B1,SVIP,MATN2,CPA4
1006	MBD2	867.8	ARCHS4 Coexpression,1146;Enrichr Queries,1239;ReMap ChIP-seq,94;GTEx Coexpression,992	JAG2,NDRG4,UNC93B1,ADAM33,ANO9,ANK2,INHBB,ARID3A,ICAM5,ANK1,EGFR,ICAM1,ARHGAP33,P2RY6,TLX3,PCDHB16,PITX1,SLC39A4,ASIC1
1007	ZNF709	868	ARCHS4 Coexpression,414;Enrichr Queries,747;GTEx Coexpression,1443	TNXB,GNG2,SATB1,PCDHB16,RANBP17,LEPR,PDE4B,SHANK2,CPA4,MTMR7
1008	ZSCAN9	868.5	ARCHS4 Coexpression,527;GTEx Coexpression,1210	GNG2,RANBP17,MAGED2,ROBO1
1009	NR2C2	869.2	ARCHS4 Coexpression,1353;ENCODE ChIP-seq,81;Enrichr Queries,1320;ReMap ChIP-seq,221;GTEx Coexpression,1371	ARHGAP33,KCNK6,MEF2C,SV2A,CLDN7,ANO9,LPXN,CTSW,ICAM5,SLC39A4,ICAM1
1010	ADNP	869.5	ARCHS4 Coexpression,752;Enrichr Queries,1149;ReMap ChIP-seq,51;GTEx Coexpression,1526	KCNK6,EHF,TCF7L1,CD82,PLXND1,UNC93B1,GPR35,GMFG,SDC3,RANBP17,OGDHL,ARID3A,ANK2,ATP1B1,ICAM1,SYT17,CAMSAP3,P2RY6,CAMK2N1,LEPR,KDM7A,CHST3
1011	ZBTB22	869.7	ARCHS4 Coexpression,1126;Enrichr Queries,1132;GTEx Coexpression,351	COL17A1,CAMSAP3,PLXND1,TRIM29,UNC93B1,PCDHB16,IL17RE,NOD2,NECTIN4,ATP1B1
1012	ZNF717	870	ARCHS4 Coexpression,1035;Enrichr Queries,272;GTEx Coexpression,1303	ANKRD33B,TNXB,SEMA6A,SERPINE2,SEMA3C,SATB1,LPAR1,COBL,MYLK,ROBO1,NR3C2,ADAMTSL3,PCDHB16,PDE4B,CPA4
1013	ZNF35	870.7	ARCHS4 Coexpression,1070;Enrichr Queries,143;GTEx Coexpression,1399	MEF2C,TGFB2,SERPINE2,SEMA3C,SATB1,GMFG,LPAR1,PRDM1,ATP1B1,ICAM1,TGFBR3,OLFML3,PCDHB16,PDE4B,SPRY1,UPP1,CPA4
1014	ZNF785	871	ARCHS4 Coexpression,516;GTEx Coexpression,1226	ADAMTS4,DAPK2,ADAMTSL3,BICD1
1015	ZNF700	871.3	ARCHS4 Coexpression,525;Enrichr Queries,1327;GTEx Coexpression,762	PTPRU,DOCK11,RAB44,PCDHB16,ANO9,ANK2,ACYP2
1016	ZNF621	871.7	ARCHS4 Coexpression,857;Enrichr Queries,1002;GTEx Coexpression,756	TGFBR3,ADAMTS4,OLFML3,ADAMTSL3,LPAR1,ENPP2,ST3GAL1,EGFR,MYLK
1017	ZNF501	872	ARCHS4 Coexpression,733;Enrichr Queries,729;GTEx Coexpression,1154	OLFM1,TGFB2,SAMD14,SERPINE2,OLFML3,PCDHB16,PDE4B,SPRY1,NOD1,GAS7,CPA4
1018	FOXR2	872.7	ARCHS4 Coexpression,841;Enrichr Queries,273;GTEx Coexpression,1504	EOMES,IL33,SERPINE2,LPAR1,PRDM1,SORCS2,MMP9,PHEX,EGFR,ICAM1,TGFBR3,TSPAN7,UPP1,CPA4,PAOX
1019	ZNF83	873	ARCHS4 Coexpression,1178;Enrichr Queries,868;ReMap ChIP-seq,250;GTEx Coexpression,1196	NDRG4,SERPINE2,LPAR1,CXCL3,CXCL2,EGFR,BSPRY,MYLK,ARMCX4,DOCK11,ADAMTSL3,PCDHB16,ST3GAL5,S100A3,KDM7A,CPA4
1020	ZSCAN5A	873.3	ARCHS4 Coexpression,802;Enrichr Queries,302;GTEx Coexpression,1516	RAP1GAP2,MEF2C,SERPINE2,SEMA3C,LPAR1,ARID3A,PRDM1,EGFR,MYLK,TGFBR3,ADAMTS4,SLCO4A1,ADAMTSL3,PCDHB16,SHANK2
1021	MLX	873.3	ARCHS4 Coexpression,354;Enrichr Queries,1326;GTEx Coexpression,940	ARHGAP33,TGFBR3,NDRG4,MAPKAPK3,PRXL2A,SV2A,ANK2,UPP1
1022	ZNF266	873.7	ARCHS4 Coexpression,729;Enrichr Queries,858;GTEx Coexpression,1034	TGFBR3,SERPINE2,SATB1,GMFG,PCDHB16,GSAP,ACYP2,CPA4,RBM11
1023	ZNF449	875.7	ARCHS4 Coexpression,980;Enrichr Queries,1061;GTEx Coexpression,586	ARMCX4,DOCK11,TCF7L1,MEF2C,GNG2,ARHGEF17,PLSCR4,PCDHB16,CPA4
1024	GTF3A	877.7	ARCHS4 Coexpression,603;Enrichr Queries,1371;GTEx Coexpression,659	COQ3,MAPKAPK3,TXLNB,GMFG,S1PR1,CTSW,DUSP27
1025	ZNF124	878.7	ARCHS4 Coexpression,864;Enrichr Queries,733;GTEx Coexpression,1039	MEF2C,SERPINE2,SEMA3C,SATB1,ADAMTSL3,PCDHB16,RANBP17,LPAR1,PDE4B,LPXN,ARID3A,CPA4
1026	ZNF683	880	ARCHS4 Coexpression,478;Enrichr Queries,584;GTEx Coexpression,1578	EOMES,TGFBR3,DOK2,TNFRSF9,GMFG,CTSW,KIF21B,PRDM1,ADRB2,MMP9,CPA4
1027	ZNF394	880.3	ARCHS4 Coexpression,804;Enrichr Queries,1185;GTEx Coexpression,652	RAB44,DOK2,PRXL2A,INPP5D,GMFG,PDE4B,CTSW,ATP1B1
1028	ZNF688	881	ARCHS4 Coexpression,505;Enrichr Queries,848;GTEx Coexpression,1290	PRXL2A,GPR35,SDC3,EPS8L1,ARID3A,PRDM1,PITX1,CXCL2,PAOX,ICAM1
1029	ATF6	881.7	ARCHS4 Coexpression,623;Enrichr Queries,1006;GTEx Coexpression,1016	ARL11,MEF2C,CD93,SATB1,PAQR5,GPR35,GMFG,ST3GAL5,ATP1B1,ICAM1
1030	ZBTB5	882.3	ARCHS4 Coexpression,1583;Enrichr Queries,1031;GTEx Coexpression,33	SAMD5,EHF,MEF2C,LPAR1,GRHL3,CWH43,PRDM1,TMPRSS11F,ICAM1,TGFBR3,RAB25,TRIM29,EPS8L1,MAL2,NECTIN4,RBBP8NL
1031	ATF6B	882.5	ARCHS4 Coexpression,594;GTEx Coexpression,1171	ADAMTS4,UNC93B1,INPP5D,ACYP2
1032	MYPOP	882.5	ARCHS4 Coexpression,1047;GTEx Coexpression,718	OLFM1,CAMK2N1,SV2A,NGEF
1033	TLX3	883	ARCHS4 Coexpression,635;Enrichr Queries,939;GTEx Coexpression,1075	GOLGA7B,EOMES,JAG2,SAMD14,SV2A,LPAR1,ANK1,PITX1,EGFR
1034	ZNF558	883	ARCHS4 Coexpression,846;Enrichr Queries,552;GTEx Coexpression,1251	SATB1,DAPK2,ADAM33,LPAR1,ICAM1,TGFBR3,ADAMTSL3,PCDHB16,ALDOC,ST3GAL1,KDM7A,MATN2,CPA4
1035	NKX31	883.5	ARCHS4 Coexpression,195;GTEx Coexpression,1572	EPN3,EHF,GPR35,PRUNE2,CWH43,PITX1,HID1
1036	ZNF626	883.7	ARCHS4 Coexpression,1338;Enrichr Queries,598;GTEx Coexpression,715	SEMA6A,LPAR1,MYLK,NR3C2,TGFBR3,ARMCX4,KLHDC8A,PCDHB16,ENPP2,PDE4B,ST3GAL5,CPA4
1037	ZNF428	883.7	ARCHS4 Coexpression,719;Enrichr Queries,1026;GTEx Coexpression,906	ARHGAP33,SERPINE2,CAMK2N1,SV2A,TSPAN7,UPP1,ATP1B1,ASIC1
1038	ZNF655	884	ARCHS4 Coexpression,436;Enrichr Queries,1033;GTEx Coexpression,1183	DOCK11,GLIPR1,INPP5D,ACYP2,PRDM1,UPP1,ST3GAL1,EGFR,KDM7A
1039	ZNF19	884.3	ARCHS4 Coexpression,758;Enrichr Queries,880;GTEx Coexpression,1015	SATB1,DAPK2,ADAMTSL3,RANBP17,PDE4B,EPS8L1,SPRY1,ADRB2,TRIM66,MYLK
1040	ZNF850	885	ARCHS4 Coexpression,543;GTEx Coexpression,1227	ADAMTS4,ANKRD33B,DAPK2,ADAMTSL3
1041	E2F2	886	ARCHS4 Coexpression,936;Enrichr Queries,1372;GTEx Coexpression,350	LAT2,ARL11,RAB44,DOK2,ARID3A,TMCC2,NOD2,ANK1
1042	ZSCAN31	886	ARCHS4 Coexpression,1152;GTEx Coexpression,620	UNC93B1,RANBP17,PRUNE2,CXCL3,MYLK
1043	ZNF32	886.7	ARCHS4 Coexpression,952;Enrichr Queries,781;GTEx Coexpression,927	COQ3,GNG2,SERPINE2,SATB1,PCDHB16,LPAR1,ACYP2,ALDOC,MAGED2,OCIAD2,ATP1B1
1044	ATF5	888.3	ARCHS4 Coexpression,378;Enrichr Queries,1046;GTEx Coexpression,1241	HSD11B1,ANKRD33B,SERPINE2,UNC93B1,PCDHB16,ATP1B1,MMP9,ICAM1
1045	ARID5B	888.3	ARCHS4 Coexpression,1099;Enrichr Queries,541;GTEx Coexpression,1025	MEF2C,SEMA3C,PRDM1,ATP1B1,EGFR,ICAM1,MYLK,TGFBR3,PDE4B,SPRY1,ST3GAL1,IP6K3,KDM7A
1046	HSFY1	889	ARCHS4 Coexpression,1339;GTEx Coexpression,439	EHF,ECM1,ATP1B1,PITX1,HID1
1047	ZNF821	890.3	ARCHS4 Coexpression,332;Enrichr Queries,932;GTEx Coexpression,1407	SAMD14,NDRG4,RASSF2,GNG2,SERPINE2,SATB1,PCDHB16,ST3GAL5,MAGED2,PRDM1,KIF21B
1048	ZNF337	891.3	ARCHS4 Coexpression,348;Enrichr Queries,1284;GTEx Coexpression,1042	MEF2C,TLX3,SATB1,SPRY1,ANK2,KIF21B,BICD1,TRIM66,ROBO1
1049	ONECUT3	891.3	ARCHS4 Coexpression,1177;Enrichr Queries,222;GTEx Coexpression,1275	EOMES,RAP1GAP2,LPAR1,INHBB,ARID3A,PRDM1,ANK1,SORCS2,SRCIN1,EGFR,TLX3,CAMK2N1,ADAMTSL3,PITX1,SHANK2,PAOX
1050	ZNF445	892.7	ARCHS4 Coexpression,553;Enrichr Queries,1270;GTEx Coexpression,855	ADAMTS4,ARMCX4,SATB1,DAPK2,ADAMTSL3,PCDHB16,BICD1,GAS7
1051	TLX2	894.7	ARCHS4 Coexpression,1281;Enrichr Queries,846;GTEx Coexpression,557	EOMES,SEMA6A,TLX3,GPR35,PRUNE2,LPAR1,OGDHL,PRDM1,ANK1,PITX1,MYLK
1052	ZNF182	894.7	ARCHS4 Coexpression,443;Enrichr Queries,1152;GTEx Coexpression,1089	LAT2,RASSF2,CLDN9,PCDHB16,LPAR1,LPXN,KDM7A,MTMR7
1053	ZNF391	896	ARCHS4 Coexpression,1145;Enrichr Queries,544;GTEx Coexpression,999	ARL11,SEMA6A,SATB1,PRUNE2,LPAR1,ANK2,ARHGAP33,TGFBR3,PCDHB16,ENPP2,PDE4B,B4GALT6,KDM7A
1054	ZFP69B	897.5	ARCHS4 Coexpression,777;GTEx Coexpression,1018	ANKRD33B,GNG2,LPXN,ROBO1
1055	KMT2B	899.5	ARCHS4 Coexpression,1524;ReMap ChIP-seq,275	CLDN7,BLNK,CTSW,ARID3A,NECTIN4,ICAM1
1056	ZNF658	901.5	ARCHS4 Coexpression,1617;Enrichr Queries,186	EOMES,MEF2C,SEMA3C,LPAR1,CXCL1,ADRB2,EGFR,KLK6,ROBO1,NR3C2,PCDHB16,BLNK,MATN2,ABCG2,CPA4
1057	POU4F3	901.7	ARCHS4 Coexpression,369;Enrichr Queries,754;GTEx Coexpression,1582	EOMES,JAG2,TLX3,CLDN9,LPAR1,PLEKHA6,ANK1,PITX1,SHANK2,CPA4
1058	ZNF497	903.3	ARCHS4 Coexpression,1314;Enrichr Queries,437;GTEx Coexpression,959	RAP1GAP2,PTPRU,TNXB,LPAR1,OGDHL,ICAM5,ANK1,ARHGAP33,CAMSAP3,SAMD14,MMP15,COL6A1,KIF21B
1059	SNAPC2	906.5	ARCHS4 Coexpression,1377;GTEx Coexpression,436	PRUNE2,COL6A1,ADAM33,LIMS2,MYLK
1060	ZNF680	906.7	ARCHS4 Coexpression,1022;Enrichr Queries,1145;GTEx Coexpression,553	TGFBR3,SEMA3C,TSPAN7,PCDHB16,RANBP17,ST3GAL5,ACYP2,STON2
1061	ARID2	906.8	ARCHS4 Coexpression,712;Enrichr Queries,1328;ReMap ChIP-seq,63;GTEx Coexpression,1524	GPR35,ARHGEF17,RANBP17,CTSW,IL17RE,AFP,STON2,EGFR,ADAMTS4,TRIM29,CLDN9,ADAMTSL4,CAMK2N1,CHDH,CLDN7,GSAP,NOTUM,SLC39A4,SHANK2,PAOX
1062	THAP2	907	ARCHS4 Coexpression,390;Enrichr Queries,893;GTEx Coexpression,1438	MEF2C,GNG2,SERPINE2,PCDHB16,PDE4B,CXCL3,TNF,KDM7A,ICAM1
1063	RBPJL	907	ARCHS4 Coexpression,1169;Enrichr Queries,213;GTEx Coexpression,1339	TNXB,LPAR1,PRDM1,TNFRSF11A,ANK1,SORCS2,SRCIN1,MMP9,EGFR,HID1,P2RY6,PCDHB16,SPRY1,SHANK2,CPA4
1064	ZFP82	909.3	ARCHS4 Coexpression,1611;Enrichr Queries,443;GTEx Coexpression,674	MEF2C,SERPINE2,SATB1,LPAR1,PRDM1,BICD1,OVOL2,ICAM1,TGFBR3,PCDHB16,PDE4B,SPRY1,B4GALT6,KDM7A,CPA4
1065	RHOXF1	911	ARCHS4 Coexpression,1275;Enrichr Queries,202;GTEx Coexpression,1256	P2RY12,TNFRSF9,COBL,ADRB2,CXCL3,MMP9,NR3C2,HSD11B1,TGFBR3,CRHBP,MMP13,TLX3,TSPAN7,LEPR,NECTIN4,PITX1,MATN2
1066	ZNF721	913.7	ARCHS4 Coexpression,1031;Enrichr Queries,1206;GTEx Coexpression,504	GOLGA7B,PTPRU,SAMD14,SEMA6A,SV2A,ANK2,ATP1B1,MTMR7
1067	ZBTB38	915	ARCHS4 Coexpression,599;Enrichr Queries,621;GTEx Coexpression,1525	MEF2C,ANKRD33B,PCDHB16,LPAR1,VEGFC,PRDM1,ATP1B1,ANK1,ST3GAL1,EGFR,MYLK
1068	TIGD1	915	ARCHS4 Coexpression,1085;GTEx Coexpression,745	SELP,DOCK11,CD93,ADAMTSL3
1069	MNT	917	ARCHS4 Coexpression,1260;Enrichr Queries,1075;ReMap ChIP-seq,118;GTEx Coexpression,1215	ARL11,PTPRU,KCNK6,TCF7L1,PLXND1,UNC93B1,PLEKHA6,CTSW,ARID3A,RINL,MAPKAPK3,CLDN9,ADAMTSL4,SLCO4A1,CLDN7,KIF21B,NECTIN4,ST3GAL1,RBBP8NL
1070	ZNF74	917	ARCHS4 Coexpression,1197;Enrichr Queries,806;GTEx Coexpression,748	GOLGA7B,SAMD14,TGFB2,TCF7L1,PLXND1,SV2A,SATB1,LPAR1,ARRB1,ARID3A
1071	ZNF799	917.7	ARCHS4 Coexpression,1581;Enrichr Queries,450;GTEx Coexpression,722	ARL11,SEMA6A,PLXND1,SATB1,GMFG,LPAR1,ICAM1,LAT2,TGFBR3,PCDHB16,S1PR1,SPRY1,MATN2,CPA4
1072	ZBTB11	919.8	ARCHS4 Coexpression,834;Enrichr Queries,1341;ReMap ChIP-seq,143;GTEx Coexpression,1361	ECM1,ANO9,CTSW,ARID3A,TNF,ICAM1,BSPRY,ARHGAP33,DOCK11,RINL,MAPKAPK3,CLDN9,MMP15,KDM7A,PAOX
1073	ZNF257	920	ARCHS4 Coexpression,1109;Enrichr Queries,923;GTEx Coexpression,728	SATB1,DAPK2,PCDHB16,BLNK,LPAR1,PDE4B,LPXN,TNF,ABCG2,CPA4
1074	ZKSCAN3	920.7	ARCHS4 Coexpression,523;Enrichr Queries,1008;GTEx Coexpression,1231	ADAMTS4,MEF2C,SERPINE2,DAPK2,ADAMTSL3,TSPAN7,PCDHB16,ATP1B1,KDM7A
1075	ZNF195	921	ARCHS4 Coexpression,1009;Enrichr Queries,1395;GTEx Coexpression,359	TCF7L1,SV2A,RAB15,RANBP17,SOD3,MTMR7,HID1
1076	BORCS8MEF2B	922	ARCHS4 Coexpression,922	UNC93B1,INPP5D
1077	ZNF430	922.3	ARCHS4 Coexpression,1519;Enrichr Queries,1194;GTEx Coexpression,54	CD82,GRHL3,CWH43,PRDM1,NOD2,TMPRSS11F,HID1,RAB25,TRIM29,PRXL2A,EPS8L1,MAL2,NECTIN4
1078	ZNF596	923.3	ARCHS4 Coexpression,1390;Enrichr Queries,336;GTEx Coexpression,1044	TGFB2,SEMA6A,SEMA3C,SATB1,RANBP17,LPAR1,PRDM1,NR3C2,TGFBR3,TLX3,PCDHB16,LEPR,PDE4B,MATN2,CPA4
1079	ZNF121	923.7	ARCHS4 Coexpression,988;Enrichr Queries,1292;GTEx Coexpression,491	RAB25,TRIM29,ADAMTSL3,GRHL3,CWH43,UPP1,NECTIN4
1080	ZNF587	925	ARCHS4 Coexpression,567;Enrichr Queries,1215;GTEx Coexpression,993	TGFBR3,ADAMTS4,SLC37A1,DAPK2,ADAMTSL3,TNFRSF11A,EGFR
1081	ZNF24	925.8	ARCHS4 Coexpression,1547;Enrichr Queries,1365;ReMap ChIP-seq,99;GTEx Coexpression,692	EHF,GAL3ST1,CD82,UNC93B1,SDC3,CITED4,LPAR1,COBL,ARID3A,ICAM5,IL17RE,ICAM1,HSD11B1,DMBX1,MAPKAPK3,CLDN9,PIP5K1B,KDM7A
1082	ZNF528	927	ARCHS4 Coexpression,1297;Enrichr Queries,718;GTEx Coexpression,766	ARMCX4,TGFB2,TLX3,SATB1,OLFML3,ADAMTSL3,PCDHB16,LPAR1,PDE4B,BICD1,ICAM1,CPA4
1083	DMRT3	927.3	ARCHS4 Coexpression,842;Enrichr Queries,755;GTEx Coexpression,1185	EOMES,TGFB2,TLX3,TMEM98,LPAR1,INHBB,MAGED2,PRDM1,ANK1,PITX1
1084	HOXC5	929	ARCHS4 Coexpression,1259;Enrichr Queries,435;GTEx Coexpression,1093	JAG2,TGFB2,SEMA3C,LPAR1,SORCS2,MMP9,EGFR,TGFBR3,OLFML3,PCDHB16,ST3GAL1,PITX1,CPA4
1085	ZNF335	929.3	ARCHS4 Coexpression,778;Enrichr Queries,1084;ReMap ChIP-seq,297;GTEx Coexpression,1558	TCF7L1,PRXL2A,INPP5D,KIF21B,MMP9,ICAM1
1086	ZNF205	929.3	ARCHS4 Coexpression,653;Enrichr Queries,1121;GTEx Coexpression,1014	JAG2,CAMSAP3,PTPRU,ADAMTSL4,INPP5D,PCDHB16,ARID3A,UPP1
1087	ZNF10	930.7	ARCHS4 Coexpression,1082;Enrichr Queries,788;GTEx Coexpression,922	TGFBR3,ARMCX4,SATB1,TSPAN7,PCDHB16,RANBP17,MAGED2,SPRY1,ATP1B1,CPA4
1088	ZNF529	932.3	ARCHS4 Coexpression,1103;Enrichr Queries,1267;GTEx Coexpression,427	NDRG4,MEF2C,SATB1,ADAMTSL3,ANK2,BICD1,MTMR7,GAS7
1089	FOXK2	932.8	ARCHS4 Coexpression,1282;Enrichr Queries,1276;ReMap ChIP-seq,241;GTEx Coexpression,932	TCF7L1,CITED4,CTSW,ARRB1,ICAM5,IL17RE,OVOL2,ADAMTS4,RINL,MAPKAPK3,CLDN7,PCDHB16,RAPSN,IP6K3
1090	PRDM12	934.7	ARCHS4 Coexpression,1257;Enrichr Queries,949;GTEx Coexpression,598	EOMES,TLX3,SV2A,TSPAN7,LPAR1,ANK2,HMGCLL1,ANK1,PITX1,RAPSN
1091	ZFPM1	937.3	ARCHS4 Coexpression,1130;Enrichr Queries,409;GTEx Coexpression,1273	RAP1GAP2,CD82,PLXND1,CITED4,LPAR1,ATP1B1,ANK1,EGFR,MMP15,CAMK2N1,ST3GAL5,ST3GAL1
1092	ZNF780A	938	ARCHS4 Coexpression,1105;Enrichr Queries,1291;GTEx Coexpression,418	LAT2,ARL11,MEF2C,RINL,GMFG,ADAMTSL3,ARID3A
1093	TIGD2	940	ARCHS4 Coexpression,801;Enrichr Queries,797;GTEx Coexpression,1222	HSD11B1,TGFBR3,SERPINE2,DAPK2,PCDHB16,LPAR1,S1PR1,ADRB2,ATP1B1,GAS7
1094	ZNF416	940.7	ARCHS4 Coexpression,1134;Enrichr Queries,963;GTEx Coexpression,725	COL17A1,ARMC2,TRIM29,PCDHB16,LPAR1,ADRB2,NECTIN4,ICAM1,CPA4
1095	ZNF350	941	ARCHS4 Coexpression,1287;Enrichr Queries,691;GTEx Coexpression,845	LAT2,TGFBR3,ARL11,MEF2C,SATB1,GMFG,PCDHB16,PDE4B,PRDM1,ADRB2,ABCG2
1096	HOXC4	941.3	ARCHS4 Coexpression,1344;Enrichr Queries,397;GTEx Coexpression,1083	MEF2C,TNXB,SERPINE2,LPAR1,PRDM1,ANK1,SORCS2,EGFR,MYLK,TGFBR3,OLFML3,PCDHB16,PITX1
1097	GATAD2B	941.7	ARCHS4 Coexpression,1218;Enrichr Queries,1353;GTEx Coexpression,254	EOMES,RAB44,DOK2,MEF2C,INPP5D,CTSW,NOD2,KIF21B,KDM7A
1098	ZNF320	942.3	ARCHS4 Coexpression,765;Enrichr Queries,901;GTEx Coexpression,1161	ARMCX4,PRXL2A,SATB1,DAPK2,ADAMTSL3,PCDHB16,ALDOC,ST3GAL1,CPA4
1099	CENPT	944.3	ARCHS4 Coexpression,829;Enrichr Queries,1097;GTEx Coexpression,907	SELP,SERPINE2,PCDHB16,PLCH2,UPP1,PPBP,TRIM66
1100	GLYR1	945	ARCHS4 Coexpression,1486;ReMap ChIP-seq,293;GTEx Coexpression,1056	COQ3,PRUNE2,RAPSN,MYLK
1101	ZNF514	945.7	ARCHS4 Coexpression,1236;Enrichr Queries,869;GTEx Coexpression,732	TGFBR3,ARMCX4,ADAMTSL3,PCDHB16,ADAM33,LPAR1,ATP1B1,ST3GAL1,MATN2,CPA4
1102	ZNF773	945.7	ARCHS4 Coexpression,856;Enrichr Queries,652;GTEx Coexpression,1329	SERPINE2,SATB1,DAPK2,ADAMTSL3,PCDHB16,LPAR1,PDE4B,ARID3A,UPP1,ICAM1,CPA4
1103	ZXDC	947.3	ARCHS4 Coexpression,703;Enrichr Queries,1158;GTEx Coexpression,981	RASSF2,UNC93B1,INPP5D,ANK1,ST3GAL1,RAPSN,KDM7A
1104	ZNF443	947.7	ARCHS4 Coexpression,999;Enrichr Queries,954;GTEx Coexpression,890	LAT2,TGFBR3,ARL11,RINL,PLXND1,PCDHB16,RANBP17,ADRB2,CPA4
1105	LEUTX	947.7	ARCHS4 Coexpression,1563;Enrichr Queries,709;GTEx Coexpression,571	ANKRD33B,LPAR1,PRDM1,TNF,ROBO1,DMBX1,MMP13,TRIM29,BLNK,ENPP2,LPXN,SHANK2
1106	VAX2	948	ARCHS4 Coexpression,1548;Enrichr Queries,418;GTEx Coexpression,878	EOMES,TCF7L1,LPAR1,INHBB,PRDM1,SORCS2,GOLGA7B,OLFM1,SAMD14,TLX3,CAMK2N1,PCDHB16,PITX1,CPA4
1107	ZNF410	948.3	ARCHS4 Coexpression,1053;Enrichr Queries,1387;GTEx Coexpression,405	TSPAN7,PLEKHA6,ANK2,UPP1,HMGCLL1,ASIC1
1108	ZNF486	949	ARCHS4 Coexpression,868;Enrichr Queries,938;GTEx Coexpression,1041	TGFBR3,SERPINE2,PRXL2A,DAPK2,ADAMTSL3,PCDHB16,ST3GAL1,HID1
1109	ZNF141	950.3	ARCHS4 Coexpression,993;Enrichr Queries,991;GTEx Coexpression,867	ARMCX4,SEMA6A,KLHDC8A,SATB1,ADAMTSL3,PCDHB16,PDE4B,BICD1,NR3C2
1110	ZNF846	950.3	ARCHS4 Coexpression,1309;Enrichr Queries,314;GTEx Coexpression,1228	MEF2C,SERPINE2,PLXND1,SEMA3C,SATB1,PRDM1,ICAM1,TGFBR3,ADAMTSL4,CAMK2N1,PCDHB16,PAOX,MATN2,CPA4
1111	ZNF71	950.7	ARCHS4 Coexpression,949;Enrichr Queries,739;GTEx Coexpression,1164	TGFBR3,NDRG4,TGFB2,GNG2,CD82,SATB1,SLCO4A1,PRUNE2,COL6A1,ARID3A,ICAM1
1112	POGK	950.7	ARCHS4 Coexpression,1523;Enrichr Queries,796;GTEx Coexpression,533	TGFB2,RASSF2,GAL3ST1,SERPINE2,CAMK2N1,PCDHB16,LPAR1,COBL,ATP1B1,ST3GAL1
1113	PHOX2A	951.3	ARCHS4 Coexpression,887;Enrichr Queries,857;GTEx Coexpression,1110	EOMES,OLFM1,SEMA6A,TLX3,LPAR1,PLEKHA6,OGDHL,PRDM1,PITX1
1114	ZIM3	952	ARCHS4 Coexpression,1210;Enrichr Queries,393;GTEx Coexpression,1253	IL33,DAPK2,LPAR1,COBL,ANK2,ANK1,ROBO1,DMBX1,MMP13,PCDHB16,SHANK2,PAOX,RAPGEF4,CPA4
1115	ZNF114	952	ARCHS4 Coexpression,1562;Enrichr Queries,485;GTEx Coexpression,809	TGFB2,SEMA6A,SERPINE2,DAPK2,LPAR1,VEGFC,GRHL3,INHBB,ICAM1,SLCO4A1,ST3GAL5,UPP1,ST3GAL1,CPA4
1116	ZNF287	953.7	ARCHS4 Coexpression,568;Enrichr Queries,800;GTEx Coexpression,1493	SLC7A4,MEF2C,GNG2,SATB1,PCDHB16,LPAR1,ANK2,MAGED2,PRDM1,B4GALT6
1117	SP3	955	ARCHS4 Coexpression,791;Enrichr Queries,1128;GTEx Coexpression,946	DOCK11,MEF2C,TCF7L1,INSYN1,PRDM1,KDM7A
1118	FOXB2	955.7	ARCHS4 Coexpression,1320;Enrichr Queries,1011;GTEx Coexpression,536	EOMES,GNG2,TLX3,SV2A,LPAR1,HMGCLL1,PITX1,ABCG2
1119	ZNF44	957	ARCHS4 Coexpression,767;Enrichr Queries,1155;GTEx Coexpression,949	SATB1,DAPK2,ADAMTSL3,ACYP2,TRIM66,NR3C2,CPA4
1120	ZBTB3	957	ARCHS4 Coexpression,1238;Enrichr Queries,1034;GTEx Coexpression,599	LAT2,ARL11,RINL,DAPK2,PCDHB16,ARID3A,ADRB2,ICAM1
1121	ZBTB2	957.3	ARCHS4 Coexpression,170;Enrichr Queries,1391;GTEx Coexpression,1311	NDRG4,PRXL2A,ADAMTSL3,S1PR1,LPXN,ANK2,SRCIN1
1122	RHOXF2B	958	ARCHS4 Coexpression,491;Enrichr Queries,929;GTEx Coexpression,1454	DMBX1,CSF1R,MEF2C,GPR35,PCDHB16,COL6A1,ARID3A,STON2,PITX1,CPA4
1123	ZNF716	958.3	ARCHS4 Coexpression,714;Enrichr Queries,663;GTEx Coexpression,1498	CD82,TNFSF15,DAPK2,ADAMTSL3,PCDHB16,LPAR1,CWH43,PRDM1,ST3GAL1,ROBO1,PAPPA2
1124	ZNF592	958.5	ARCHS4 Coexpression,1343;Enrichr Queries,1332;ReMap ChIP-seq,186;GTEx Coexpression,973	SLCO4A1,CTSW,RAPSN,IP6K3,RBBP8NL,SLC6A4
1125	FERD3L	958.7	ARCHS4 Coexpression,1209;Enrichr Queries,758;GTEx Coexpression,909	EOMES,CRHBP,SERPINE2,TLX3,OLFML3,LPAR1,PRDM1,ANK1,SRCIN1,CPA4
1126	PKNOX1	958.8	ARCHS4 Coexpression,1303;Enrichr Queries,1057;ReMap ChIP-seq,53;GTEx Coexpression,1422	KCNK6,EHF,ECM1,TCF7L1,SATB1,ITGB3,SDC3,CTSW,ARRB1,ARID3A,ICAM5,PRDM1,ICAM1,DMBX1,TGFBR3,DOK2,CLDN9,ADAMTSL4,ADAMTSL3,EPS8L1,TMCC2,PITX1
1127	ZNF322	959	ARCHS4 Coexpression,388;GTEx Coexpression,1530	SEMA6A,GMFG,INPP5D,ROBO1
1128	ZNF197	961	ARCHS4 Coexpression,1028;Enrichr Queries,1403;ReMap ChIP-seq,119;GTEx Coexpression,1294	MEF2C,GAL3ST1,CD82,SDC3,ADAM33,ANO9,CXCL3,CXCL2,CAMSAP3,ADAMTS4,GNG2,INPP5D,ST3GAL1,IP6K3,KDM7A,ASIC1
1129	DMRTB1	961.7	ARCHS4 Coexpression,1299;Enrichr Queries,156;GTEx Coexpression,1430	PTPRU,MEF2C,TGFB2,SEMA6A,SERPINE2,LPAR1,INHBB,PRDM1,ANK1,SORCS2,ROBO1,OLFM1,ARMC2,CAMK2N1,PCDHB16,ENPP2
1130	ZNF181	962	ARCHS4 Coexpression,511;Enrichr Queries,1095;GTEx Coexpression,1280	SAMD14,GNG2,TXLNB,SEMA3C,PCDHB16,NOD1,KDM7A
1131	ZNF343	962.3	ARCHS4 Coexpression,1418;Enrichr Queries,578;GTEx Coexpression,891	RAP1GAP2,TCF7L1,SERPINE2,SEMA3C,LPAR1,PRDM1,EGFR,TGFBR3,COQ3,PCDHB16,DZIP1L,KIF21B,ABCG2
1132	ZBTB17	963.3	ARCHS4 Coexpression,698;Enrichr Queries,1282;GTEx Coexpression,910	DOK2,TCF7L1,CD82,UNC93B1,INPP5D,MMP9,ICAM1
1133	ZSCAN25	965	ARCHS4 Coexpression,924;GTEx Coexpression,1006	DAPK2,ADAMTSL3,HMGCLL1,EGFR
1134	ZSCAN26	965	ARCHS4 Coexpression,859;GTEx Coexpression,1071	ARMCX4,GNG2,MAGED2,BICD1
1135	ZNF607	966.3	ARCHS4 Coexpression,957;Enrichr Queries,801;GTEx Coexpression,1141	ARHGAP33,TGFBR3,GLIPR1,SEMA6A,SEMA3C,SATB1,PCDHB16,LPAR1,INHBB,CPA4
1136	ZNF500	967.3	ARCHS4 Coexpression,749;Enrichr Queries,892;GTEx Coexpression,1261	ARMCX4,TCF7L1,PLXND1,RAB15,ARHGEF17,DAPK2,ADAMTSL3,LPAR1,ARRB1
1137	FAM200B	967.5	ARCHS4 Coexpression,1360;GTEx Coexpression,575	TSPAN7,HMGCLL1,MTMR7,ASIC1
1138	FOXD4L6	967.5	ARCHS4 Coexpression,1076;Enrichr Queries,859	P2RY12,OLFM1,MEF2C,CD82,TLX3,LPAR1,PRDM1
1139	MEF2D	967.7	ARCHS4 Coexpression,1137;Enrichr Queries,996;GTEx Coexpression,770	MEF2C,TCF7L1,TXLNB,ATP1B1,ANK1,ST3GAL1,RAPSN,IP6K3,GAS7
1140	KAT7	968	ARCHS4 Coexpression,427;GTEx Coexpression,1509	ADAMTS4,GPR35,ADAMTSL3,ARID3A
1141	ZFY	968.3	ARCHS4 Coexpression,1254;Enrichr Queries,149;GTEx Coexpression,1502	SERPINE2,SEMA3C,PRUNE2,LPAR1,STC1,CXCL1,PRDM1,CXCL2,ICAM1,ROBO1,TGFBR3,GLIPR1,PCDHB16,ENPP2,PDE4B,CPA4
1142	ZNF84	969	ARCHS4 Coexpression,428;Enrichr Queries,1289;GTEx Coexpression,1190	MEF2C,ANKRD33B,GNG2,RANBP17,ANK2,ROBO1
1143	ZNF7	970	ARCHS4 Coexpression,755;Enrichr Queries,805;GTEx Coexpression,1350	MEF2C,DAPK2,ADAMTSL3,PCDHB16,LPAR1,UPP1,ST3GAL1,SLC39A4,MATN2
1144	ZNF333	970	ARCHS4 Coexpression,798;Enrichr Queries,826;GTEx Coexpression,1286	MEF2C,TCF7L1,CD82,GPR35,ADAMTSL3,PCDHB16,PDE4B,OCIAD2,ICAM1,CPA4
1145	ATMIN	970.3	ARCHS4 Coexpression,577;Enrichr Queries,1129;GTEx Coexpression,1205	SLC7A4,MEF2C,SEMA3C,RAB15,GMFG,PCDHB16,ATP1B1
1146	ZBTB48	972	ARCHS4 Coexpression,672;Enrichr Queries,1283;GTEx Coexpression,961	ARL11,DOK2,RASSF2,UNC93B1,INPP5D,ARID3A,ATP1B1
1147	ZNF581	974.3	ARCHS4 Coexpression,1317;Enrichr Queries,1013;GTEx Coexpression,593	LAT2,RINL,SERPINE2,CD82,MAPKAPK3,CLDN7,ARID3A,NOD2
1148	TCF20	974.7	ARCHS4 Coexpression,1409;Enrichr Queries,1255;GTEx Coexpression,260	RAB25,TRIM29,SATB1,MAL2,GRHL3,CWH43,NECTIN4,TMPRSS11F,ST3GAL1
1149	ZNF516	975.3	ARCHS4 Coexpression,1067;Enrichr Queries,400;GTEx Coexpression,1459	RAP1GAP2,MEF2C,TGFB2,SEMA3C,SATB1,ARID3A,EGFR,ROBO1,TGFBR3,RASSF2,PCDHB16,PDE4B,ST3GAL1
1150	PRDM10	976	ARCHS4 Coexpression,1127;Enrichr Queries,915;GTEx Coexpression,886	ARMC2,MEF2C,TLX3,SATB1,PCDHB16,LPAR1,ANK1,ST3GAL1,RAPSN
1151	ZNF577	976	ARCHS4 Coexpression,1084;Enrichr Queries,711;GTEx Coexpression,1133	TGFBR3,ARMCX4,SERPINE2,SATB1,PCDHB16,RANBP17,LPAR1,PDE4B,SHANK2,NR3C2
1152	ZNF223	976.3	ARCHS4 Coexpression,734;Enrichr Queries,960;GTEx Coexpression,1235	SEMA3C,PRXL2A,PCDHB16,RANBP17,ALDOC,MAGED2,B4GALT6,HID1
1153	DDIT3	977.3	ARCHS4 Coexpression,1158;Enrichr Queries,980;GTEx Coexpression,794	DOK2,SERPINE2,PCDHB16,STC1,CTSW,UPP1,CXCL2,ICAM1
1154	ZNF563	978	ARCHS4 Coexpression,945;Enrichr Queries,889;GTEx Coexpression,1100	TGFBR3,PTPRU,ARMC2,SEMA3C,PCDHB16,ENPP2,PIP5K1B,PAOX,CPA4
1155	ZNF844	978.5	ARCHS4 Coexpression,565;GTEx Coexpression,1392	ADAMTS4,DAPK2,ADAMTSL3
1156	ZNF674	980	ARCHS4 Coexpression,720;Enrichr Queries,854;GTEx Coexpression,1366	PRXL2A,DAPK2,ADAMTSL3,TSPAN7,PCDHB16,UPP1,HID1,CPA4
1157	LIN28B	980.3	ARCHS4 Coexpression,894;Enrichr Queries,611;GTEx Coexpression,1436	MEF2C,TGFB2,TCF7L1,SEMA6A,SATB1,PCDHB16,LPAR1,ARID3A,PRDM1,ROBO1
1158	ZNF639	980.5	ARCHS4 Coexpression,803;Enrichr Queries,1360;ReMap ChIP-seq,169;GTEx Coexpression,1590	ITGB3,DAPK2,ANO9,CTSW,ARID3A,CXCL3,TNF,CXCL2,MAPKAPK3,ADAMTSL3,CLDN7,LPXN,PIP5K1B,S100A3
1159	NFAT5	980.7	ARCHS4 Coexpression,878;Enrichr Queries,1126;GTEx Coexpression,938	TGFBR3,MEF2C,ADAMTSL3,ACYP2,EGFR,KDM7A
1160	MLXIP	981.7	ARCHS4 Coexpression,1087;Enrichr Queries,1076;GTEx Coexpression,782	TGFBR3,PLXND1,SATB1,ANO9,ANK1,ST3GAL1,RAPSN,IP6K3
1161	ZNF891	982	ARCHS4 Coexpression,564;GTEx Coexpression,1400	ADAMTS4,DAPK2,ADAMTSL3
1162	ZNF200	982	ARCHS4 Coexpression,813;Enrichr Queries,1173;GTEx Coexpression,960	MEF2C,DAPK2,ADAMTSL3,ARID3A,PRDM1,PAOX
1163	ZNF615	982.3	ARCHS4 Coexpression,1104;Enrichr Queries,971;GTEx Coexpression,872	TGFBR3,ARMCX4,SERPINE2,SATB1,ARHGEF17,PRUNE2,PCDHB16,SPRY1,STON2
1164	ZNF549	982.3	ARCHS4 Coexpression,974;Enrichr Queries,940;GTEx Coexpression,1033	TLX3,SERPINE2,TNFSF15,PRXL2A,CAMK2N1,DAPK2,ADAMTSL3,BICD1,HID1
1165	ZNF460	983.3	ARCHS4 Coexpression,748;Enrichr Queries,1232;GTEx Coexpression,970	ANKRD33B,PRDM1,TNF,ICAM1,MTMR7,ROBO1
1166	ZNF26	983.3	ARCHS4 Coexpression,413;Enrichr Queries,1297;GTEx Coexpression,1240	TGFBR3,ADAMTS4,ANKRD33B,DAPK2,ADAMTSL3,ARID3A
1167	ZNF707	984.7	ARCHS4 Coexpression,911;Enrichr Queries,925;GTEx Coexpression,1118	PLXND1,DAPK2,ADAMTSL3,PCDHB16,LPAR1,ARID3A,ST3GAL1,TRIM66,EGFR
1168	NR6A1	985.3	ARCHS4 Coexpression,970;Enrichr Queries,536;GTEx Coexpression,1450	TGFBR3,MEF2C,TGFB2,TCF7L1,SEMA6A,SATB1,LPAR1,PDE4B,COBL,ARID3A,PRDM1
1169	CREB3L3	986	ARCHS4 Coexpression,910;Enrichr Queries,802;GTEx Coexpression,1246	HSD11B1,PCDHB16,ENPP2,ANO9,XDH,ICAM1,ABCG2,CPA4
1170	ZNF705A	986.3	ARCHS4 Coexpression,1274;Enrichr Queries,148;GTEx Coexpression,1537	CSF1R,TNXB,CD93,UNC93B1,LPAR1,CXCL3,CXCL2,ICAM1,ADAMTS4,P2RY6,MMP13,OLFML3,PCDHB16,HMCN2,LPXN,CPA4
1171	KLF14	987	ARCHS4 Coexpression,1356;Enrichr Queries,618	EOMES,LPAR1,PRDM1,ANK1,PITX1,MMP9,EGFR,BMP6,CPA4
1172	FOXJ2	987	ARCHS4 Coexpression,1549;Enrichr Queries,1174;ReMap ChIP-seq,165;GTEx Coexpression,1060	CSF3,TNXB,GAL3ST1,ARID3A,ADRB2,ATP1B1,CXCL3,CXCL2,ANK1,SYT17,SLC7A4,GOLGA7B,ST3GAL1,KDM7A,MATN2,CHST3
1173	ZNF233	987.3	ARCHS4 Coexpression,844;Enrichr Queries,567;GTEx Coexpression,1551	TGFB2,SEMA3C,ADAMTSL3,PRUNE2,PCDHB16,RANBP17,LPAR1,ENPP2,PDE4B,MAL2,RERG,CPA4
1174	NFIL3	988.7	ARCHS4 Coexpression,913;Enrichr Queries,723;GTEx Coexpression,1330	RASSF2,SERPINE2,PDE4B,CXCL1,PRDM1,UPP1,NOD2,ATP1B1,CXCL2,ICAM1
1175	ZNF484	989.7	ARCHS4 Coexpression,987;Enrichr Queries,1136;GTEx Coexpression,846	GNG2,TLX3,PCDHB16,PDE4B,PRDM1,B4GALT6,BICD1
1176	ZNF746	992	ARCHS4 Coexpression,1186;Enrichr Queries,1112;GTEx Coexpression,678	LAT2,ARL11,RASSF2,GMFG,PCDHB16,ARID3A,ICAM1
1177	FOXN4	993.7	ARCHS4 Coexpression,1264;Enrichr Queries,564;GTEx Coexpression,1153	EOMES,RAP1GAP2,TGFBR3,PTPRU,LPAR1,INHBB,ANK1,MMP9,EGFR,PAOX,CPA4
1178	ZNF649	994.3	ARCHS4 Coexpression,517;Enrichr Queries,951;GTEx Coexpression,1515	MEF2C,TCF7L1,SEMA6A,SERPINE2,PCDHB16,RANBP17,PDE4B
1179	FOXR1	997.7	ARCHS4 Coexpression,1541;Enrichr Queries,74;GTEx Coexpression,1378	ANKRD33B,TNFRSF9,CXCL1,ICAM5,PPBP,PRDM1,CXCL3,CXCL2,CXCL5,ICAM1,PRXL2A,OLFML3,INPP5D,KIF21B,PLCH2,NECTIN4,NGEF
1180	ZNF841	997.7	ARCHS4 Coexpression,1088;Enrichr Queries,708;GTEx Coexpression,1197	ARMCX4,SERPINE2,ADAMTSL3,PCDHB16,STC1,ALDOC,UPP1,KDM7A,ICAM1,CPA4
1181	ZNF292	998	ARCHS4 Coexpression,930;Enrichr Queries,1317;GTEx Coexpression,747	ANKRD33B,GNG2,ADAMTSL3,BLNK,TNF,KDM7A
1182	TIGD6	998.3	ARCHS4 Coexpression,704;Enrichr Queries,738;GTEx Coexpression,1553	TGFBR3,SEMA3C,PCDHB16,PRDM1,UPP1,OCIAD2,ST3GAL1,EGFR,SLC39A4,CPA4
1183	E4F1	998.5	Literature ChIP-seq,163;ARCHS4 Coexpression,1471;Enrichr Queries,1275;GTEx Coexpression,1085	MEF2C,TCF7L1,PLCH2
1184	ZSCAN32	999.5	ARCHS4 Coexpression,1574;GTEx Coexpression,425	LAT2,ARL11,RASSF2,RINL,CLDN9
1185	ZNF236	1000	ARCHS4 Coexpression,906;Enrichr Queries,1164;GTEx Coexpression,931	ARHGAP33,SATB1,ADAMTSL3,TRIM66,EGFR,KDM7A,SLC6A4
1186	ZNF518B	1002	ARCHS4 Coexpression,1044;Enrichr Queries,398;GTEx Coexpression,1565	MEF2C,TGFB2,SEMA6A,SERPINE2,SEMA3C,RANBP17,LPAR1,ATP1B1,MYLK,ROBO1,GNG2,PCDHB16,PDE4B
1187	ZNF513	1003	ARCHS4 Coexpression,1213;Enrichr Queries,881;GTEx Coexpression,916	PRXL2A,EPS8L1,PLEKHA6,ARID3A,KIF21B,PRDM1,TRIM66,PAOX,ICAM1
1188	ZNF506	1004	ARCHS4 Coexpression,586;Enrichr Queries,973;GTEx Coexpression,1452	TGFBR3,ADAMTS4,SATB1,DAPK2,ADAMTSL3,PCDHB16,PDE4B,NR3C2
1189	ZNF878	1004	ARCHS4 Coexpression,1340;GTEx Coexpression,668	ANKRD33B,BLNK,LPXN,TNF
1190	NFYC	1004	ARCHS4 Coexpression,459;Enrichr Queries,1254;GTEx Coexpression,1299	LAT2,ARL11,TCF7L1,UNC93B1,INPP5D,CITED4,ATP1B1
1191	RFX1	1005	ARCHS4 Coexpression,1350;Enrichr Queries,1247;ReMap ChIP-seq,256;GTEx Coexpression,1166	SLC7A4,ARHGAP33,TCF7L1,TNXB,CAMK2N1,COBL,ARID3A,SLC4A3,ATP1B1,TRIM66,LRRC8E
1192	ZNF786	1006	ARCHS4 Coexpression,1446;Enrichr Queries,757;GTEx Coexpression,814	COL17A1,TRIM29,PRXL2A,PCDHB16,ARID3A,PLCH2,ST3GAL1,ICAM1,HID1,CPA4
1193	ADNP2	1008	ARCHS4 Coexpression,1215;Enrichr Queries,1366;GTEx Coexpression,444	COL17A1,SEMA6A,TRIM29,ACYP2,NECTIN4,EGFR
1194	ZNF284	1010	ARCHS4 Coexpression,1013;Enrichr Queries,631;GTEx Coexpression,1385	TGFBR3,SATB1,CAMK2N1,GPR35,PCDHB16,LPAR1,ENPP2,PRDM1,MATN2,CPA4
1195	ZNF81	1011	ARCHS4 Coexpression,398;Enrichr Queries,1235;GTEx Coexpression,1401	DOCK11,RASSF2,ADAMTSL3,PCDHB16,ANK2,KDM7A
1196	PRDM9	1012	ARCHS4 Coexpression,1144;Enrichr Queries,407;GTEx Coexpression,1484	PTPRU,MEF2C,TGFB2,SATB1,LPAR1,COBL,PRDM1,ANK1,EGFR,ROBO1,NR3C2,PCDHB16,CPA4
1197	L3MBTL3	1013	ARCHS4 Coexpression,1618;GTEx Coexpression,408	GLIPR1,UNC93B1,INPP5D,COBL,INSYN1
1198	SAFB2	1015	ARCHS4 Coexpression,1124;GTEx Coexpression,905	ARHGAP33,ARMCX4,INPP5D
1199	CHCHD3	1016	ARCHS4 Coexpression,1414;GTEx Coexpression,617	COQ3,TXLNB,DUSP27,RAPSN
1200	SNAPC4	1016	ARCHS4 Coexpression,1474;Enrichr Queries,1110;ReMap ChIP-seq,235;GTEx Coexpression,1244	PTPRU,ECM1,TCF7L1,GMFG,SOX13,OLFM1,PRXL2A,INPP5D,S100A3,KIF21B,TRIM66,NGEF,LRRC8E
1201	ZNF805	1016	ARCHS4 Coexpression,659;Enrichr Queries,1120;GTEx Coexpression,1270	DMBX1,ANKRD33B,PCDHB16,KDM7A,CPA4,RBM11
1202	ZNF764	1017	ARCHS4 Coexpression,1198;Enrichr Queries,616;GTEx Coexpression,1238	PRXL2A,OLFML3,TNFRSF9,DAPK2,ARID3A,KIF21B,PITX1,CXCL2,NGEF,ICAM1
1203	ZNF541	1019	ARCHS4 Coexpression,1459;Enrichr Queries,251;GTEx Coexpression,1346	EOMES,TNXB,GRHL3,INHBB,ADRB2,SORCS2,SRCIN1,MMP9,SOD3,PCDHB16,MAL2,NGEF,SHANK2,CPA4
1204	PHF21A	1019	ARCHS4 Coexpression,1258;Enrichr Queries,994;GTEx Coexpression,805	LAT2,ARL11,MEF2C,TCF7L1,RASSF2,SATB1,GMFG,ANK2,ATP1B1
1205	ZNF283	1019	ARCHS4 Coexpression,519;Enrichr Queries,1043;GTEx Coexpression,1496	ADAMTS4,SEMA3C,DAPK2,ADAMTSL3,PCDHB16,LPAR1,CPA4
1206	ZFP30	1020	ARCHS4 Coexpression,1313;Enrichr Queries,484;GTEx Coexpression,1263	FHOD3,MEF2C,TGFB2,SERPINE2,SATB1,LPAR1,ATP1B1,ANK1,ROBO1,CAMK2N1,PCDHB16,B4GALT6
1207	ZNF432	1020	ARCHS4 Coexpression,863;Enrichr Queries,965;GTEx Coexpression,1233	ADAMTSL3,PCDHB16,STC1,UPP1,TMPRSS11F,HID1,ICAM1,CPA4
1208	FLYWCH1	1022	ARCHS4 Coexpression,1063;GTEx Coexpression,980	ARMCX4,PLCH2,BICD1
1209	GMEB1	1022	ARCHS4 Coexpression,1157;Enrichr Queries,1238;GTEx Coexpression,670	LAT2,ARL11,TCF7L1,ADAMTSL3,ARID3A,NOD2
1210	ZNF644	1022	ARCHS4 Coexpression,1050;Enrichr Queries,1400;ReMap ChIP-seq,104;GTEx Coexpression,1534	NDRG4,TNXB,CD93,ITGB3,CITED4,RANBP17,ANO9,OGDHL,ARRB1,NOD2,CXCL3,CXCL2,BSPRY,GOLGA7B,RINL,TMCC2
1211	ZNF699	1024	ARCHS4 Coexpression,1241;Enrichr Queries,703;GTEx Coexpression,1127	TGFBR3,ANKRD33B,SEMA3C,PCDHB16,ST3GAL5,SPRY1,PRDM1,EGFR,KDM7A,CPA4
1212	ZNF599	1024	ARCHS4 Coexpression,1245;Enrichr Queries,914;GTEx Coexpression,914	GNG2,DAPK2,RANBP17,PCDHB16,LPAR1,ANK1,SORCS2,TRIM66,SHANK2
1213	ZNF383	1026	ARCHS4 Coexpression,773;Enrichr Queries,819;GTEx Coexpression,1487	CAMK2N1,DAPK2,ADAMTSL3,PCDHB16,LPAR1,S1PR1,SPRY1,PRDM1,CPA4
1214	ZNF778	1027	ARCHS4 Coexpression,713;Enrichr Queries,1058;GTEx Coexpression,1310	ADAMTS4,PLXND1,ADAMTSL3,PCDHB16,ST3GAL1,SHANK2
1215	ZNF407	1030	ARCHS4 Coexpression,705;Enrichr Queries,1071;GTEx Coexpression,1314	DOCK11,MEF2C,ANK2,EGFR,KDM7A,ROBO1
1216	FOXK1	1031	ARCHS4 Coexpression,1473;Enrichr Queries,1083;ReMap ChIP-seq,285;GTEx Coexpression,1282	ARHGAP33,RINL,SEMA6A,GMFG,PRUNE2,LPXN,ARID3A,ANK1,ST3GAL1,EGFR
1217	ZBTB43	1031	ARCHS4 Coexpression,1585;Enrichr Queries,1127;GTEx Coexpression,382	TXLNB,PDE4B,PRDM1,ATP1B1,DUSP27,RAPSN,IP6K3,KDM7A
1218	ZNF789	1032	ARCHS4 Coexpression,848;Enrichr Queries,1119;GTEx Coexpression,1128	DAPK2,ADAMTSL3,GSAP,PRDM1,UPP1,TRIM66
1219	ZNF772	1032	ARCHS4 Coexpression,1051;Enrichr Queries,1172;GTEx Coexpression,874	COQ3,MEF2C,GNG2,SATB1,PCDHB16,ACYP2,ANK1
1220	ZNF585B	1032	ARCHS4 Coexpression,953;Enrichr Queries,974;GTEx Coexpression,1170	TGFBR3,ARMCX4,KCNK6,SATB1,ADAMTSL3,PCDHB16,LPAR1,CPA4
1221	SIX6	1033	ARCHS4 Coexpression,1263;Enrichr Queries,853;GTEx Coexpression,982	EOMES,SEMA6A,TLX3,CLDN9,LPAR1,MAGED2,INHBB,PRDM1,PITX1
1222	ZNF367	1033	ARCHS4 Coexpression,302;Enrichr Queries,1401;GTEx Coexpression,1397	SELP,ANKRD33B,ITGB3,PPBP,BMP6
1223	BPTF	1034	ARCHS4 Coexpression,933;GTEx Coexpression,1135	SEMA6A,ADAMTSL3,BICD1
1224	ZFP64	1034	ARCHS4 Coexpression,1601;Enrichr Queries,1077;GTEx Coexpression,424	COL17A1,TCF7L1,ANKRD33B,TRIM29,COBL,CWH43,NECTIN4,ST3GAL1,ROBO1
1225	ZNF317	1034	ARCHS4 Coexpression,634;Enrichr Queries,1135;GTEx Coexpression,1334	DOCK11,GLIPR1,SATB1,PCDHB16,PRDM1,UPP1
1226	ZNF548	1034	ARCHS4 Coexpression,1142;Enrichr Queries,978;GTEx Coexpression,983	TGFBR3,MEF2C,RINL,SATB1,TIE1,LPAR1,SPRY1,CPA4
1227	ZNF134	1035	ARCHS4 Coexpression,742;Enrichr Queries,1030;GTEx Coexpression,1332	MEF2C,SEMA6A,SEMA3C,SATB1,BICD1,CPA4
1228	ZNF354A	1035	ARCHS4 Coexpression,1586;Enrichr Queries,689;GTEx Coexpression,830	LAT2,ARL11,MEF2C,SEMA6A,SERPINE2,CAMK2N1,GMFG,PCDHB16,LPAR1,CXCL2,CPA4
1229	THAP8	1035	ARCHS4 Coexpression,1205;Enrichr Queries,999;GTEx Coexpression,902	ARHGAP33,CD82,ADAMTSL4,MMP15,MAGED2,UPP1,LIMS2,MYLK
1230	KLF17	1036	ARCHS4 Coexpression,1488;Enrichr Queries,53;GTEx Coexpression,1566	TGFB2,CD82,TIE1,LPAR1,PRDM1,SLC2A5,ANK1,SORCS2,MMP9,DMBX1,TGFBR3,P2RY6,PCDHB16,S1PR1,ST3GAL1,NGEF,GAS7,CPA4
1231	ZNF605	1036	ARCHS4 Coexpression,585;Enrichr Queries,975;GTEx Coexpression,1548	TGFBR3,ADAMTS4,SATB1,DAPK2,ADAMTSL3,PCDHB16,LPAR1,ROBO1
1232	DNMT1	1036	ARCHS4 Coexpression,655;GTEx Coexpression,1417	ARMC2,PHEX,BMP6
1233	ZNF580	1036	ARCHS4 Coexpression,1101;Enrichr Queries,1303;GTEx Coexpression,705	ARMCX4,TCF7L1,UNC93B1,ARHGEF17,MAGED2
1234	GZF1	1037	ARCHS4 Coexpression,1376;Enrichr Queries,1176;GTEx Coexpression,559	EOMES,PCDHB16,CTSW,KIF21B,ATP1B1,EGFR,KDM7A
1235	RLF	1038	ARCHS4 Coexpression,982;Enrichr Queries,1278;GTEx Coexpression,854	EOMES,NOD2,ATP1B1,KDM7A
1236	ZBED6	1038	ARCHS4 Coexpression,1038	SEMA3C
1237	ZBTB12	1038	ARCHS4 Coexpression,1316;Enrichr Queries,712;GTEx Coexpression,1087	TGFB2,TCF7L1,TNXB,OLFML3,SATB1,PCDHB16,LPAR1,ARID3A,ANK1
1238	ZNF517	1041	ARCHS4 Coexpression,1480;Enrichr Queries,897;GTEx Coexpression,746	GOLGA7B,ARHGAP33,SAMD14,SV2A,CITED4,PCDHB16,ST3GAL1,MATN2,CPA4
1239	KLF16	1042	ARCHS4 Coexpression,1544;Enrichr Queries,1258;GTEx Coexpression,325	SYNPR,TCF7L1,TSPAN7,ARID3A,ICAM5,KIF21B,PTPN5,NGEF
1240	ZNF420	1042	ARCHS4 Coexpression,996;Enrichr Queries,773;GTEx Coexpression,1358	MEF2C,SATB1,PCDHB16,LPAR1,EGFR,NR3C2,CPA4
1241	ANKZF1	1042	ARCHS4 Coexpression,520;Enrichr Queries,1010;GTEx Coexpression,1597	SERPINE2,INPP5D,STC1,ANO9,ALDOC,KIF21B,KDM7A,ICAM1
1242	OVOL3	1043	ARCHS4 Coexpression,785;GTEx Coexpression,1301	DZIP1L,PAOX,ASIC1
1243	TFDP1	1043	ARCHS4 Coexpression,1196;Enrichr Queries,1370;ReMap ChIP-seq,189;GTEx Coexpression,1418	CLDN9,CITED4,CTSW,NOD1,ARID3A,ICAM5,NOTUM,ANK1,SLC39A4,ICAM1,HID1,PAOX
1244	ZNF560	1043	ARCHS4 Coexpression,830;Enrichr Queries,927;GTEx Coexpression,1373	OLFM1,TCF7L1,SEMA6A,PCDHB16,LPAR1,SORCS2,NGEF,CPA4
1245	ZNF677	1044	ARCHS4 Coexpression,1322;Enrichr Queries,270;GTEx Coexpression,1540	MEF2C,SEMA6A,SATB1,LPAR1,ANK2,MYLK,NR3C2,TGFBR3,OLFM1,PCDHB16,PDE4B,SHANK2,GAS7,CPA4
1246	LIN28A	1044	ARCHS4 Coexpression,606;GTEx Coexpression,1482	TCF7L1,SEMA6A,SOX13
1247	NME2	1044	ARCHS4 Coexpression,1437;ReMap ChIP-seq,146;GTEx Coexpression,1549	COL17A1,EHF,CD93,ADAM33,STC1,NOD2,MTMR7,SELP,MAL2,MASP1,NECTIN4,ST3GAL1,IP6K3
1248	ZNF705E	1045	ARCHS4 Coexpression,1269;GTEx Coexpression,821	DZIP1L,IL17RE,EGFR,LRRC8E
1249	NR1H4	1047	ARCHS4 Coexpression,1413;Enrichr Queries,461;GTEx Coexpression,1266	SERPINE2,ATP1B1,EGFR,MYLK,NR3C2,HSD11B1,FABP4,PCDHB16,ENPP2,XDH,ABCG2,CPA4
1250	ZNF585A	1048	ARCHS4 Coexpression,780;Enrichr Queries,1103;GTEx Coexpression,1260	MEF2C,ADAMTSL3,PCDHB16,RANBP17,LPAR1,BICD1
1251	ZNF518A	1048	ARCHS4 Coexpression,1062;Enrichr Queries,1398;GTEx Coexpression,684	MMP15,RANBP17,TRIM66
1252	ZNF132	1048	ARCHS4 Coexpression,793;Enrichr Queries,924;GTEx Coexpression,1427	SATB1,PCDHB16,RANBP17,LPAR1,ANK2,ADRB2,NR3C2,CPA4
1253	ZNF814	1049	ARCHS4 Coexpression,984;GTEx Coexpression,1114	CLDN9,ADAMTSL3
1254	ZNF226	1050	ARCHS4 Coexpression,1017;Enrichr Queries,1178;GTEx Coexpression,954	ARMCX4,PCDHB16,RANBP17,MAGED2,UPP1,CPA4
1255	SLC2A4RG	1050	ARCHS4 Coexpression,1098;Enrichr Queries,1091;GTEx Coexpression,962	PRXL2A,AFP,NOTUM,PITX1,RBBP8NL,ICAM1
1256	ZNF775	1051	ARCHS4 Coexpression,1083;Enrichr Queries,879;GTEx Coexpression,1192	ARHGAP33,TCF7L1,UNC93B1,PCDHB16,ALDOC,KIF21B,SLC39A4
1257	SMYD3	1053	ARCHS4 Coexpression,1094;GTEx Coexpression,1012	SV2A,STON2,B4GALT6
1258	E2F3	1053	ARCHS4 Coexpression,1336;Enrichr Queries,1208;GTEx Coexpression,615	LAT2,ARL11,GLIPR1,GMFG,PRDM1,EGFR
1259	ZNF98	1053	ARCHS4 Coexpression,1153;Enrichr Queries,734;GTEx Coexpression,1272	TGFBR3,SERPINE2,CHDH,PCDHB16,RANBP17,LPAR1,PDE4B,EGFR,RERG,SHANK2
1260	ZNF133	1053	ARCHS4 Coexpression,1199;Enrichr Queries,1049;GTEx Coexpression,912	TGFBR3,MEF2C,PCDHB16,PLCH2,ATP1B1,HID1,SYT17
1261	ZNF286A	1056	ARCHS4 Coexpression,997;Enrichr Queries,1200;GTEx Coexpression,972	SEMA6A,PCDHB16,RANBP17,B4GALT6,BICD1
1262	FBXL19	1057	ARCHS4 Coexpression,1476;GTEx Coexpression,638	ARHGAP33,OLFM1,CAMK2N1,KIF21B
1263	HIC2	1057	ARCHS4 Coexpression,691;Enrichr Queries,1054;GTEx Coexpression,1426	TCF7L1,SEMA6A,ADAMTSL4,ARID3A,PRDM1
1264	RHOXF2	1059	ARCHS4 Coexpression,694;Enrichr Queries,964;GTEx Coexpression,1519	MEF2C,ADAMTSL4,COL6A1,ARID3A,STON2,PITX1,CPA4
1265	TBX22	1060	ARCHS4 Coexpression,1192;Enrichr Queries,527;GTEx Coexpression,1460	IL33,MMP13,SEMA6A,PCDHB16,LPAR1,CWH43,ANK1,SHANK2,RBM11,CPA4,PAPPA2
1266	UBP1	1060	ARCHS4 Coexpression,1392;Enrichr Queries,1329;GTEx Coexpression,460	ARHGEF17,PRUNE2,ACYP2,ATP1B1,LIMS2,MYLK
1267	ZNF77	1061	ARCHS4 Coexpression,731;Enrichr Queries,1066;GTEx Coexpression,1386	ARMC2,COQ3,TCF7L1,PCDHB16,ARID3A,SPRY1
1268	KIN	1062	ARCHS4 Coexpression,536;Enrichr Queries,1346;GTEx Coexpression,1304	ADAMTS4,ARL11,DAPK2,ADAMTSL3,PCDHB16
1269	ZFP41	1064	ARCHS4 Coexpression,1503;Enrichr Queries,837;GTEx Coexpression,852	ARHGAP33,RAP1GAP2,CD93,SV2A,SLCO4A1,PCDHB16,LPAR1,ANK1,ST3GAL1,SORCS2
1270	ZNF692	1065	ARCHS4 Coexpression,858;Enrichr Queries,1231;GTEx Coexpression,1106	ARHGAP33,TCF7L1,SERPINE2,ADAMTSL4,ANO9
1271	ZNF682	1065	ARCHS4 Coexpression,1003;Enrichr Queries,1014;GTEx Coexpression,1179	NDRG4,SEMA6A,PRXL2A,PCDHB16,RANBP17,HID1
1272	ZNF627	1066	ARCHS4 Coexpression,750;Enrichr Queries,957;GTEx Coexpression,1491	GNG2,SATB1,PCDHB16,MAGED2,ATP1B1,ICAM1,CPA4
1273	TFDP2	1066	ARCHS4 Coexpression,811;Enrichr Queries,799;GTEx Coexpression,1589	TGFBR3,MEF2C,SATB1,UNC93B1,ADAMTSL3,LPAR1,ARRB1,ANK1,EGFR
1274	ZNF546	1066	ARCHS4 Coexpression,816;Enrichr Queries,928;GTEx Coexpression,1455	TGFBR3,GPR35,ADAMTSL3,PCDHB16,LPAR1,EGFR,ICAM1,CPA4
1275	ZNF565	1067	ARCHS4 Coexpression,1490;Enrichr Queries,372;GTEx Coexpression,1340	TNXB,SEMA3C,LPAR1,ANK2,TGFBR3,RASSF2,UPP1,ST3GAL1,SHANK2,MATN2,ABCG2,CPA4
1276	ZNF419	1068	ARCHS4 Coexpression,788;Enrichr Queries,948;GTEx Coexpression,1467	MEF2C,DAPK2,ADAMTSL3,PCDHB16,ADRB2,UPP1,CPA4
1277	ZNF763	1068	ARCHS4 Coexpression,1388;Enrichr Queries,1073;GTEx Coexpression,743	LAT2,ARL11,SATB1,GMFG,PCDHB16,LPAR1,ICAM1
1278	ZBTB44	1068	ARCHS4 Coexpression,1168;Enrichr Queries,1266;GTEx Coexpression,771	TGFBR3,TXLNB,SATB1,RAPSN,IP6K3
1279	ZNF468	1068	ARCHS4 Coexpression,1008;Enrichr Queries,871;GTEx Coexpression,1326	SEMA3C,SATB1,ARHGEF17,PCDHB16,UPP1,ATP1B1,CPA4
1280	ZNF576	1069	ARCHS4 Coexpression,1398;Enrichr Queries,1384;GTEx Coexpression,426	SAMD14,NDRG4,SV2A,ANK2,MTMR7
1281	ZNF22	1070	ARCHS4 Coexpression,1561;Enrichr Queries,1098;GTEx Coexpression,552	SERPINE2,TRIM29,PCDHB16,S1PR1,CWH43,NECTIN4,ATP1B1
1282	ZNF347	1071	ARCHS4 Coexpression,1163;Enrichr Queries,835;GTEx Coexpression,1214	MEF2C,SATB1,ADAMTSL3,PCDHB16,LPAR1,PDE4B,BICD1,ROBO1,CPA4
1283	SEBOX	1073	ARCHS4 Coexpression,1497;Enrichr Queries,648	IL33,PCDHB16,LPAR1,ENPP2,ALDOC,SRCIN1,CXCL2,ICAM1,CPA4
1284	ZNF215	1073	ARCHS4 Coexpression,808;Enrichr Queries,986;GTEx Coexpression,1425	ARMC2,PCDHB16,PDE4B,STC1,PRDM1,PHEX,CPA4
1285	GPBP1L1	1074	ARCHS4 Coexpression,1284;GTEx Coexpression,864	ANO9,ANK2,KDM7A,OVOL2
1286	LCORL	1074	ARCHS4 Coexpression,989;Enrichr Queries,1004;GTEx Coexpression,1230	MEF2C,ANKRD33B,GNG2,SATB1,PCDHB16,KDM7A,ROBO1
1287	ZNF230	1075	ARCHS4 Coexpression,1416;Enrichr Queries,1168;GTEx Coexpression,642	LAT2,ARL11,MEF2C,SEMA3C,GMFG,PCDHB16,ARID3A
1288	ZNF414	1076	ARCHS4 Coexpression,452;Enrichr Queries,1234;GTEx Coexpression,1541	ARHGAP33,TCF7L1,GPR35,SDC3,ARID3A,PITX1
1289	ZNF510	1078	ARCHS4 Coexpression,1242;Enrichr Queries,1191;GTEx Coexpression,802	ANK2,B4GALT6,KDM7A,MTMR7
1290	ZNF207	1080	ARCHS4 Coexpression,1575;Enrichr Queries,1357;ReMap ChIP-seq,233;GTEx Coexpression,1156	LAT2,SLC37A1,CD82,SLCO4A1,ACYP2,CTSW,ARID3A,ICAM5,TNF,ICAM1
1291	PRR12	1080	ARCHS4 Coexpression,1516;Enrichr Queries,988;GTEx Coexpression,737	JAG2,CAMSAP3,ARHGAP33,TCF7L1,PLXND1,ARHGEF17,PLCH2,KIF21B
1292	ZNF770	1081	ARCHS4 Coexpression,1093;Enrichr Queries,1290;GTEx Coexpression,861	SEMA6A,PCDHB16,GRHL3,TMPRSS11F,LRRC8E
1293	RBCK1	1082	ARCHS4 Coexpression,1068;GTEx Coexpression,1096	CLDN9,UNC93B1
1294	ZNF75A	1082	ARCHS4 Coexpression,891;Enrichr Queries,883;GTEx Coexpression,1473	MEF2C,SATB1,PAQR5,GPR35,PCDHB16,LPAR1,ST3GAL1,CPA4
1295	ZNF875	1083	ARCHS4 Coexpression,1272;Enrichr Queries,831;GTEx Coexpression,1146	ARMCX4,MEF2C,TCF7L1,TNXB,DAPK2,PCDHB16,UPP1,EGFR,SHANK2
1296	PATZ1	1083	ARCHS4 Coexpression,1233;Enrichr Queries,1118;GTEx Coexpression,898	ARMCX4,TCF7L1,SEMA6A,SATB1,PDE4B,MAGED2
1297	ZNF441	1084	ARCHS4 Coexpression,1400;Enrichr Queries,983;GTEx Coexpression,869	TGFBR3,ARMCX4,GNG2,SATB1,PCDHB16,BICD1,MTMR7,CPA4
1298	ZNF619	1084	ARCHS4 Coexpression,821;Enrichr Queries,1050;GTEx Coexpression,1382	TGFBR3,SATB1,DAPK2,ADAMTSL3,PRDM1,ADRB2
1299	NR1I3	1085	ARCHS4 Coexpression,1427;Enrichr Queries,810;GTEx Coexpression,1017	HSD11B1,PCDHB16,AFP,SLC2A5,NGEF,EGFR,RAPGEF4,ABCG2
1300	ZNF512B	1086	ARCHS4 Coexpression,1500;Enrichr Queries,833;GTEx Coexpression,924	ARMCX4,PLXND1,PRXL2A,OLFML3,OGDHL,ARID3A,KIF21B,ATP1B1,ICAM1
1301	ZNF264	1087	ARCHS4 Coexpression,779;Enrichr Queries,1324;GTEx Coexpression,1157	TGFBR3,DAPK2,ADAMTSL3,ARID3A
1302	ZNF346	1087	ARCHS4 Coexpression,1535;Enrichr Queries,1159;GTEx Coexpression,567	RINL,CLDN9,SATB1,PCDHB16,TMCC2,ARID3A,ST3GAL1
1303	ZNF768	1088	ARCHS4 Coexpression,1270;Enrichr Queries,863;GTEx Coexpression,1130	PTPRU,TCF7L1,PRXL2A,ICAM5,KIF21B,CXCL2,RAPSN,ICAM1
1304	ZNF780B	1091	ARCHS4 Coexpression,1080;Enrichr Queries,1079;GTEx Coexpression,1113	ARMCX4,SEMA3C,SATB1,ADAMTSL3,LPAR1,CPA4
1305	PRDM15	1091	ARCHS4 Coexpression,1123;Enrichr Queries,834;GTEx Coexpression,1316	RAP1GAP2,TCF7L1,ADAMTSL3,PCDHB16,PDE4B,ANK1,SORCS2,EGFR
1306	ZNF79	1091	ARCHS4 Coexpression,882;Enrichr Queries,904;GTEx Coexpression,1488	PTPRU,CD82,CAMK2N1,INPP5D,PRDM1,UPP1,ICAM1
1307	TFE3	1091	ARCHS4 Coexpression,1346;Enrichr Queries,1272;GTEx Coexpression,656	ARL11,DOCK11,RAB44,TCF7L1,GMFG,ICAM1
1308	ZSCAN22	1093	ARCHS4 Coexpression,805;Enrichr Queries,962;GTEx Coexpression,1513	ADAMTS4,PLXND1,DAPK2,LPAR1,ARID3A,ANK1,ST3GAL1
1309	PHF20	1094	ARCHS4 Coexpression,1012;Enrichr Queries,1280;GTEx Coexpression,989	MEF2C,RANBP17,ATP1B1,RAPSN,IP6K3
1310	ZNF714	1095	ARCHS4 Coexpression,981;Enrichr Queries,1296;GTEx Coexpression,1007	ECM1,SEMA6A,ADAMTSL3,B4GALT6
1311	FIZ1	1095	ARCHS4 Coexpression,1553;Enrichr Queries,1349;GTEx Coexpression,383	GOLGA7B,SAMD14,TCF7L1,RAB15,COBL,ASIC1
1312	HSFX1	1096	ARCHS4 Coexpression,1391;GTEx Coexpression,800	FHOD3,COQ3,ANK1
1313	ZNF865	1097	ARCHS4 Coexpression,1518;GTEx Coexpression,676	TXLNB,DUSP27,RAPSN,IP6K3
1314	ZNF579	1097	ARCHS4 Coexpression,1469;Enrichr Queries,1092;GTEx Coexpression,730	CITED4,PCDHB16,COL6A1,ANK1,RAPSN,IP6K3
1315	ELF2	1098	ARCHS4 Coexpression,1173;Enrichr Queries,1325;GTEx Coexpression,795	MEF2C,CAMK2N1,ADAMTSL3,TSPAN7,ALDOC
1316	ZSCAN20	1100	ARCHS4 Coexpression,1365;Enrichr Queries,748;GTEx Coexpression,1187	PTPRU,ANKRD33B,PCDHB16,LPAR1,PDE4B,STON2,ANK1,ST3GAL1,EGFR
1317	ZNF439	1101	ARCHS4 Coexpression,1128;Enrichr Queries,595;GTEx Coexpression,1579	MEF2C,RASSF2,SATB1,ADAMTSL3,PCDHB16,LPAR1,PDE4B,S1PR1,ATP1B1,CPA4
1318	THAP5	1102	ARCHS4 Coexpression,1520;Enrichr Queries,1192;GTEx Coexpression,594	RAB25,PCDHB16,ACYP2,CWH43,IL17RE,KDM7A
1319	ZSCAN5B	1102	ARCHS4 Coexpression,1542;Enrichr Queries,401;GTEx Coexpression,1364	EOMES,LPAR1,ANO9,COBL,ICAM1,CLDN7,PCDHB16,EPS8L1,ALDOC,UPP1,RAPSN,CPA4
1320	NR2C1	1102	ARCHS4 Coexpression,1054;Enrichr Queries,982;GTEx Coexpression,1271	ARMCX4,MEF2C,SATB1,PCDHB16,RANBP17,ATP1B1,EGFR
1321	HOMEZ	1103	ARCHS4 Coexpression,1283;Enrichr Queries,917;GTEx Coexpression,1109	TCF7L1,CD82,SATB1,PCDHB16,LPAR1,ARID3A,PAOX
1322	ZNF732	1104	ARCHS4 Coexpression,959;GTEx Coexpression,1248	TCF7L1,SEMA6A,TLX3
1323	ZNF568	1104	ARCHS4 Coexpression,1333;Enrichr Queries,966;GTEx Coexpression,1013	TNXB,UNC93B1,PCDHB16,LPAR1,PDE4B,ANK2,BICD1
1324	ZNF740	1104	ARCHS4 Coexpression,1552;Enrichr Queries,1242;ReMap ChIP-seq,52;GTEx Coexpression,1571	JAG2,TCF7L1,TNXB,PLXND1,GMFG,CTSW,ARID3A,ARRB1,SRCIN1,SAMD14,RINL,MAPKAPK3,RAB25,ADAMTSL4,CAMK2N1,CLDN7,LPXN,TMCC2,LRRC8E
1325	ZNF100	1104	ARCHS4 Coexpression,1033;Enrichr Queries,1096;GTEx Coexpression,1184	SATB1,ADAMTSL3,PCDHB16,ARID3A,CPA4
1326	CENPB	1105	ARCHS4 Coexpression,1602;Enrichr Queries,1196;GTEx Coexpression,516	RASSF2,GAL3ST1,CAMK2N1,LPAR1,COBL,ATP1B1
1327	ZNF664	1106	ARCHS4 Coexpression,1555;Enrichr Queries,1352;GTEx Coexpression,411	GAL3ST1,LPAR1,COBL,ATP1B1,SVIP,ABCG2
1328	ZNF345	1106	ARCHS4 Coexpression,1117;Enrichr Queries,1223;GTEx Coexpression,979	SATB1,DAPK2,TSPAN7,TRIM66,CPA4
1329	ZNF140	1109	ARCHS4 Coexpression,1019;Enrichr Queries,1222;GTEx Coexpression,1086	ARMCX4,PCDHB16,RANBP17,UPP1
1330	ZNF610	1110	ARCHS4 Coexpression,1559;Enrichr Queries,512;GTEx Coexpression,1259	TGFB2,SEMA6A,SATB1,PRUNE2,PLEKHA6,MYLK,ARHGAP33,TGFBR3,PCDHB16,ENPP2,MATN2,CPA4
1331	TIGD7	1112	ARCHS4 Coexpression,1010;Enrichr Queries,941;GTEx Coexpression,1384	MEF2C,GNG2,SERPINE2,CAMK2N1,PCDHB16,LPAR1
1332	ZNF543	1112	ARCHS4 Coexpression,975;Enrichr Queries,1044;GTEx Coexpression,1317	PCDHB16,RANBP17,ARID3A,PRDM1,CPA4
1333	AEBP2	1112	ARCHS4 Coexpression,992;Enrichr Queries,1201;GTEx Coexpression,1143	SATB1,RANBP17,LPAR1,EGFR
1334	ZNF526	1113	ARCHS4 Coexpression,717;Enrichr Queries,1181;GTEx Coexpression,1440	TCF7L1,DAPK2,ARID3A,CPA4,OVOL2
1335	ZNF569	1113	ARCHS4 Coexpression,723;Enrichr Queries,1104;GTEx Coexpression,1512	GNG2,SERPINE2,PCDHB16,RANBP17,LPAR1
1336	ZNF629	1114	ARCHS4 Coexpression,1396;Enrichr Queries,956;GTEx Coexpression,990	COQ3,TCF7L1,PLXND1,PCDHB16,ATP1B1,DUSP27,EGFR
1337	ZNF280B	1114	ARCHS4 Coexpression,1577;Enrichr Queries,651	TGFB2,SERPINE2,CAMK2N1,PCDHB16,LPAR1,UPP1,B4GALT6,EGFR,CPA4
1338	TGIF2LY	1115	ARCHS4 Coexpression,854;Enrichr Queries,933;GTEx Coexpression,1557	SLC7A4,TLX3,LPAR1,COBL,PPBP,NR3C2,CPA4
1339	DMTF1	1116	ARCHS4 Coexpression,1329;Enrichr Queries,888;GTEx Coexpression,1131	ARMCX4,MEF2C,SEMA3C,SATB1,LPAR1,ATP1B1,ICAM1
1340	ZSCAN2	1117	ARCHS4 Coexpression,1615;Enrichr Queries,560;GTEx Coexpression,1175	PCDHB16,LPAR1,PDE4B,ARRB1,SPRY1,KIF21B,PRDM1,ATP1B1,ANK1,ST3GAL1,ROBO1
1341	ZNF234	1117	ARCHS4 Coexpression,776;Enrichr Queries,1153;GTEx Coexpression,1423	SATB1,DAPK2,ADAMTSL3,PCDHB16,LPAR1
1342	ZNF107	1117	ARCHS4 Coexpression,1607;Enrichr Queries,1304;GTEx Coexpression,441	UNC93B1,INPP5D,PCDHB16,BLNK,LPXN,GRAP
1343	BHLHA15	1118	ARCHS4 Coexpression,881;GTEx Coexpression,1354	CAMSAP3,XDH
1344	ZNF624	1118	ARCHS4 Coexpression,1043;Enrichr Queries,778;GTEx Coexpression,1533	DOCK11,MEF2C,SEMA3C,PCDHB16,RANBP17,LPAR1,PDE4B,PRDM1
1345	ZNF606	1119	ARCHS4 Coexpression,1091;Enrichr Queries,1074;GTEx Coexpression,1191	ARMCX4,MEF2C,GNG2,SATB1,PCDHB16,LPAR1
1346	ZIM2	1119	ARCHS4 Coexpression,1403;Enrichr Queries,348;GTEx Coexpression,1607	MEF2C,TNXB,PRUNE2,LPAR1,ANK2,ANK1,ROBO1,TGFBR3,OLFM1,PCDHB16,SHANK2,GAS7,RAPGEF4
1347	ZNF69	1120	ARCHS4 Coexpression,1039;Enrichr Queries,844;GTEx Coexpression,1476	SERPINE2,TNFSF15,PRXL2A,CAMK2N1,PCDHB16,RANBP17,HID1
1348	PLAGL2	1121	ARCHS4 Coexpression,1367;Enrichr Queries,744;GTEx Coexpression,1252	PRXL2A,ARID3A,KIF21B,PRDM1,ATP1B1,CXCL2,PAOX,ICAM1,GAS7
1349	ZNF281	1121	ARCHS4 Coexpression,865;Enrichr Queries,1211;GTEx Coexpression,1287	TCF7L1,SEMA6A,PDE4B,ARID3A,ATP1B1
1350	ZNF695	1122	ARCHS4 Coexpression,1011;Enrichr Queries,1287;GTEx Coexpression,1068	TGFBR3,ANKRD33B,RANBP17,LPXN
1351	ZNF724	1122	ARCHS4 Coexpression,1410;GTEx Coexpression,834	ANKRD33B,LPXN,TNF
1352	ZNF813	1124	ARCHS4 Coexpression,1029;GTEx Coexpression,1218	ANKRD33B,ADAMTSL3
1353	THYN1	1125	ARCHS4 Coexpression,1438;GTEx Coexpression,811	SV2A,ANK2,HMGCLL1
1354	ZBTB37	1125	ARCHS4 Coexpression,1106;Enrichr Queries,1068;GTEx Coexpression,1200	INPP5D,ADAMTSL3,KIF21B,PRDM1,ATP1B1,KDM7A
1355	ZNF99	1125	ARCHS4 Coexpression,1034;Enrichr Queries,1003;GTEx Coexpression,1338	TGFBR3,DAPK2,PCDHB16,LPAR1,TRPM6,CPA4
1356	ZNF747	1127	ARCHS4 Coexpression,1139;Enrichr Queries,774;GTEx Coexpression,1468	PRXL2A,DAPK2,CXCL1,ARID3A,KIF21B,PRDM1,NECTIN4,ICAM1
1357	MTERF4	1129	ARCHS4 Coexpression,681;GTEx Coexpression,1576	SELP,PPBP,GRAP
1358	ZNF728	1131	ARCHS4 Coexpression,800;GTEx Coexpression,1461	TMEM98,ALDOC
1359	ZNF557	1132	ARCHS4 Coexpression,1491;Enrichr Queries,1171;GTEx Coexpression,735	LAT2,RINL,CAMK2N1,ARID3A,ST3GAL1,CPA4
1360	ARID3C	1133	ARCHS4 Coexpression,1255;GTEx Coexpression,1010	HSD11B1,AFP
1361	ZUP1	1133	ARCHS4 Coexpression,1603;Enrichr Queries,1184;GTEx Coexpression,611	CD82,PCDHB16,LPAR1,LPXN,ARID3A,UPP1,TNF
1362	ZBTB39	1133	ARCHS4 Coexpression,1201;Enrichr Queries,918;GTEx Coexpression,1279	TGFBR3,SEMA6A,CAMK2N1,PCDHB16,ARID3A,ANK1,PAOX
1363	FOXJ3	1134	ARCHS4 Coexpression,1411;Enrichr Queries,1154;GTEx Coexpression,837	MEF2C,SATB1,ATP1B1,RAPSN,IP6K3,KDM7A
1364	EEA1	1134	ARCHS4 Coexpression,768;Enrichr Queries,1260;GTEx Coexpression,1375	GMFG,PCDHB16,EGFR,MYLK
1365	ZNF17	1135	ARCHS4 Coexpression,532;Enrichr Queries,1382;GTEx Coexpression,1490	GNG2,RANBP17,STON2
1366	ZNF20	1136	ARCHS4 Coexpression,1337;Enrichr Queries,574;GTEx Coexpression,1497	TGFB2,SERPINE2,CAMK2N1,TSPAN7,PCDHB16,LPAR1,SPRY1,PRDM1,ICAM1,CPA4
1367	ZNF572	1136	ARCHS4 Coexpression,1305;Enrichr Queries,506;GTEx Coexpression,1598	SEMA6A,SLC37A1,PCDHB16,LPAR1,ENPP2,PDE4B,MAL2,INHBB,ROBO1,MATN2,NR3C2,CPA4
1368	ZKSCAN5	1137	ARCHS4 Coexpression,744;Enrichr Queries,1202;GTEx Coexpression,1464	ADAMTS4,ADAMTSL3,PCDHB16,GAS7
1369	ZNF232	1138	ARCHS4 Coexpression,1419;Enrichr Queries,688;GTEx Coexpression,1306	RAP1GAP2,TCF7L1,SATB1,LPAR1,PRDM1,UPP1,IP6K3,ROBO1,NR3C2
1370	PTF1A	1138	ARCHS4 Coexpression,1170;Enrichr Queries,855;GTEx Coexpression,1388	EOMES,TLX3,LPAR1,CXCL3,ANK1,PITX1,SHANK2
1371	RAX2	1138	ARCHS4 Coexpression,1464;Enrichr Queries,1021;GTEx Coexpression,929	EOMES,CLDN9,PRXL2A,MAGED2,ALDOC,HID1
1372	ZBTB21	1139	ARCHS4 Coexpression,1115;GTEx Coexpression,1162	ADAMTS4,RBM11
1373	ZNF260	1141	ARCHS4 Coexpression,1002;Enrichr Queries,1312;GTEx Coexpression,1108	RANBP17,LPAR1,ATP1B1
1374	ZNF787	1141	ARCHS4 Coexpression,1276;Enrichr Queries,1114;GTEx Coexpression,1032	ARL11,TCF7L1,UNC93B1,GMFG,UPP1
1375	MYNN	1141	ARCHS4 Coexpression,1604;Enrichr Queries,1342;ReMap ChIP-seq,208;GTEx Coexpression,1411	MAPKAPK3,CLDN9,ADAMTSL4,SDC3,EPS8L1,CTSW,ARID3A,ICAM5,ATP1B1,SLC39A4,ICAM1
1376	ZNF729	1143	ARCHS4 Coexpression,827;GTEx Coexpression,1458	SEMA6A,RAB15
1377	ZNF550	1143	ARCHS4 Coexpression,1110;Enrichr Queries,970;GTEx Coexpression,1349	SERPINE2,PCDHB16,STON2,ST3GAL1,NR3C2,CPA4
1378	ZNF485	1144	ARCHS4 Coexpression,1175;Enrichr Queries,782;GTEx Coexpression,1474	SLCO4A1,PCDHB16,LPAR1,SPRY1,PRDM1,SLC39A4,NR3C2,CPA4
1379	ZNF726	1144	ARCHS4 Coexpression,1007;GTEx Coexpression,1281	DAPK2,BLNK
1380	ZNF701	1144	ARCHS4 Coexpression,1626;Enrichr Queries,1252;GTEx Coexpression,554	LAT2,ARL11,MEF2C,GMFG,PCDHB16,ARID3A
1381	ZNF16	1144	ARCHS4 Coexpression,1462;Enrichr Queries,609;GTEx Coexpression,1362	EOMES,MEF2C,PCDHB16,PDE4B,SPRY1,ST3GAL1,EGFR,SLC39A4,CPA4
1382	ZNF519	1145	ARCHS4 Coexpression,1077;Enrichr Queries,1288;GTEx Coexpression,1069	TLX3,ADAMTSL3,PCDHB16,BICD1
1383	ZNF425	1145	ARCHS4 Coexpression,1483;Enrichr Queries,568;GTEx Coexpression,1383	SEMA6A,SERPINE2,CD82,SATB1,PCDHB16,PRDM1,KDM7A,ICAM1,MATN2,CPA4
1384	ZNF765	1145	ARCHS4 Coexpression,763;Enrichr Queries,1265;GTEx Coexpression,1406	DAPK2,ADAMTSL3,ARID3A,ST3GAL1
1385	ZNF180	1146	ARCHS4 Coexpression,985;Enrichr Queries,1036;GTEx Coexpression,1416	MEF2C,CAMK2N1,PCDHB16,RANBP17,LPAR1
1386	ZNF524	1146	ARCHS4 Coexpression,766;Enrichr Queries,1190;GTEx Coexpression,1483	DOK2,CD82,UNC93B1,CITED4
1387	CARF	1147	ARCHS4 Coexpression,1111;GTEx Coexpression,1182	ARMCX4,ADAMTSL3
1388	ZNF304	1148	ARCHS4 Coexpression,1428;Enrichr Queries,783;GTEx Coexpression,1232	RAP1GAP2,RASSF2,TLX3,PCDHB16,LPAR1,UPP1,MATN2,CPA4
1389	ZNF530	1148	ARCHS4 Coexpression,976;Enrichr Queries,1397;GTEx Coexpression,1072	COQ3,TNFRSF9,ANK1
1390	ASCL5	1149	ARCHS4 Coexpression,1289;GTEx Coexpression,1008	SATB1,PAQR5,RAPSN
1391	ZNF254	1149	ARCHS4 Coexpression,724;Enrichr Queries,1221;GTEx Coexpression,1503	GNG2,PCDHB16,RANBP17,EGFR
1392	ZNF480	1151	ARCHS4 Coexpression,1016;Enrichr Queries,1139;GTEx Coexpression,1297	ARHGAP33,MEF2C,ADAMTSL3,PCDHB16,CPA4
1393	ZXDB	1151	ARCHS4 Coexpression,1589;Enrichr Queries,726;GTEx Coexpression,1138	HSD11B1,TGFBR3,SEMA3C,SATB1,CAMK2N1,PCDHB16,PDE4B,PRDM1,KDM7A
1394	ZNF417	1153	ARCHS4 Coexpression,901;Enrichr Queries,1236;GTEx Coexpression,1321	DAPK2,ADAMTSL3,NR3C2,CPA4
1395	ZNF202	1153	ARCHS4 Coexpression,896;Enrichr Queries,1102;GTEx Coexpression,1462	TCF7L1,SEMA6A,PCDHB16,UPP1,TMPRSS11F
1396	ZNF782	1155	ARCHS4 Coexpression,1090;Enrichr Queries,876;GTEx Coexpression,1499	TGFBR3,SEMA3C,ADAMTSL3,TSPAN7,PCDHB16,MATN2,CPA4
1397	ASH1L	1155	ARCHS4 Coexpression,877;Enrichr Queries,1268;GTEx Coexpression,1320	ADAMTSL3,ANK2,ATP1B1
1398	ZGPAT	1155	ARCHS4 Coexpression,1189;Enrichr Queries,1279;GTEx Coexpression,998	HSD11B1,PRXL2A,UNC93B1,AFP,ICAM1
1399	ZNF148	1156	ARCHS4 Coexpression,1041;Enrichr Queries,1323;GTEx Coexpression,1103	MEF2C,ITGB3,ANK2
1400	ZNF37A	1156	ARCHS4 Coexpression,1156;Enrichr Queries,1264;GTEx Coexpression,1047	TGFBR3,ARMCX4,ADAMTSL3,PCDHB16,HID1
1401	SOX30	1156	ARCHS4 Coexpression,1423;Enrichr Queries,518;GTEx Coexpression,1527	EOMES,MMP13,TNXB,TLX3,PCDHB16,LPAR1,PRDM1,ANK1,MMP9,CPA4
1402	ZSCAN5C	1157	ARCHS4 Coexpression,1442;Enrichr Queries,817;GTEx Coexpression,1213	RINL,ADAMTSL3,TSPAN7,PCDHB16,CTSW,OGDHL,TNFRSF11A,LIMS2
1403	THAP4	1159	ARCHS4 Coexpression,1458;Enrichr Queries,1306;GTEx Coexpression,713	MAPKAPK3,TXLNB,ATP1B1,DUSP27
1404	ZNF487	1160	ARCHS4 Coexpression,1171;Enrichr Queries,715;GTEx Coexpression,1594	TGFBR3,MEF2C,TGFB2,CD82,PLXND1,PCDHB16,S1PR1,PRDM1,ICAM1
1405	TIGD5	1161	ARCHS4 Coexpression,759;Enrichr Queries,1250;GTEx Coexpression,1475	CITED4,SLC39A4,LRRC8E
1406	ZNF131	1162	ARCHS4 Coexpression,1025;Enrichr Queries,1081;GTEx Coexpression,1381	MEF2C,CD82,SATB1,PCDHB16,ATP1B1
1407	SNAPC5	1163	ARCHS4 Coexpression,1404;GTEx Coexpression,921	COQ3,ACYP2
1408	ZNF397	1164	ARCHS4 Coexpression,820;GTEx Coexpression,1507	ADAMTSL3,ARID3A
1409	ZNF433	1165	ARCHS4 Coexpression,994;Enrichr Queries,946;GTEx Coexpression,1556	SERPINE2,PCDHB16,RANBP17,ENPP2,ATP1B1,ICAM1
1410	CDC5L	1166	ARCHS4 Coexpression,747;Enrichr Queries,1383;GTEx Coexpression,1369	PAQR5,GPR35
1411	GMEB2	1166	ARCHS4 Coexpression,1521;Enrichr Queries,820;GTEx Coexpression,1158	TCF7L1,ANKRD33B,PRXL2A,ARID3A,KIF21B,PRDM1,ICAM1
1412	ZNF211	1166	ARCHS4 Coexpression,1000;Enrichr Queries,926;GTEx Coexpression,1573	TGFBR3,GNG2,SATB1,PCDHB16,ST3GAL5,UPP1,ATP1B1
1413	ZNF76	1167	ARCHS4 Coexpression,1174;Enrichr Queries,1246;GTEx Coexpression,1080	ARMCX4,TCF7L1,INPP5D,ANK1
1414	ZNF620	1167	ARCHS4 Coexpression,1558;Enrichr Queries,922;GTEx Coexpression,1021	RAP1GAP2,SEMA6A,SEMA3C,TRIM29,SATB1,OCIAD2,NECTIN4,CPA4
1415	ZNF687	1167	ARCHS4 Coexpression,1444;Enrichr Queries,1285;GTEx Coexpression,773	LAT2,ARL11,TCF7L1,SOX13,ARID3A
1416	ZKSCAN8	1168	ARCHS4 Coexpression,1460;GTEx Coexpression,876	TGFBR3,ARMCX4,TCF7L1
1417	NKX11	1169	ARCHS4 Coexpression,1148;GTEx Coexpression,1189	DMBX1,PAQR5
1418	ZBTB26	1169	ARCHS4 Coexpression,1140;Enrichr Queries,1256;GTEx Coexpression,1111	GNG2,PCDHB16,KDM7A,MYLK
1419	ZNF691	1170	ARCHS4 Coexpression,1421;Enrichr Queries,736;GTEx Coexpression,1352	TCF7L1,OLFML3,LPAR1,PDE4B,S1PR1,ADRB2,ATP1B1,ST3GAL1
1420	KCMF1	1171	ARCHS4 Coexpression,1369;Enrichr Queries,1251;GTEx Coexpression,893	PCDHB16,ATP1B1,RAPSN,IP6K3
1421	ZNF564	1171	ARCHS4 Coexpression,1431;Enrichr Queries,1150;GTEx Coexpression,933	ARL11,SEMA3C,SATB1,GMFG,PCDHB16
1422	GPBP1	1173	ARCHS4 Coexpression,1125;GTEx Coexpression,1220	ARHGAP33,RANBP17
1423	NKRF	1173	ARCHS4 Coexpression,1279;Enrichr Queries,1390;GTEx Coexpression,849	SV2A,SATB1,B4GALT6,MTMR7
1424	ZNF527	1174	ARCHS4 Coexpression,1018;Enrichr Queries,1109;GTEx Coexpression,1396	TGFBR3,ADAMTSL3,PCDHB16,SHANK2
1425	TGIF2LX	1174	ARCHS4 Coexpression,941;Enrichr Queries,981;GTEx Coexpression,1601	ARMC2,MEF2C,COBL,PRDM1,PITX1,ROBO1,NR3C2
1426	ZNF33A	1175	ARCHS4 Coexpression,1036;Enrichr Queries,1394;GTEx Coexpression,1094	GNG2,HID1
1427	HSF5	1175	ARCHS4 Coexpression,1394;Enrichr Queries,548;GTEx Coexpression,1584	PCDHB16,LPAR1,ENPP2,PRDM1,ANK1,MMP9,EGFR,SHANK2,ICAM1,CPA4
1428	ZNF598	1175	ARCHS4 Coexpression,1405;Enrichr Queries,1334;GTEx Coexpression,787	CAMSAP3,TCF7L1,TRIM29,NECTIN4
1429	DOT1L	1177	ARCHS4 Coexpression,1229;Enrichr Queries,1005;GTEx Coexpression,1296	TCF7L1,PLXND1,ANK2,ARID3A,ATP1B1,PAOX,ICAM1
1430	ZNF689	1179	ARCHS4 Coexpression,1232;Enrichr Queries,825;GTEx Coexpression,1480	PRXL2A,LPAR1,LPXN,ARID3A,PRDM1,CXCL2,ICAM1,NR3C2
1431	ZNF451	1179	ARCHS4 Coexpression,990;Enrichr Queries,1385;GTEx Coexpression,1163	RANBP17
1432	ZNF570	1181	ARCHS4 Coexpression,1599;Enrichr Queries,554;GTEx Coexpression,1390	MEF2C,SATB1,PCDHB16,LPAR1,PDE4B,ANK2,SPRY1,PRDM1,SHANK2,CPA4
1433	ZNF783	1182	ARCHS4 Coexpression,1456;Enrichr Queries,795;GTEx Coexpression,1295	ARMCX4,PCDHB16,LPAR1,ALDOC,UPP1,EGFR,KDM7A,ICAM1
1434	ZBED9	1185	ARCHS4 Coexpression,948;GTEx Coexpression,1421	PAQR5,GPR35
1435	ZNF184	1185	ARCHS4 Coexpression,1537;Enrichr Queries,913;GTEx Coexpression,1104	OLFM1,MEF2C,SATB1,PCDHB16,LPAR1,SPRY1,PRDM1
1436	ZNF836	1186	ARCHS4 Coexpression,1468;Enrichr Queries,969;GTEx Coexpression,1121	SEMA6A,SATB1,ST3GAL5,MATN2,SYT17
1437	ZSCAN30	1186	ARCHS4 Coexpression,1155;GTEx Coexpression,1217	ADAMTSL3,BICD1
1438	NKX24	1186	ARCHS4 Coexpression,926;GTEx Coexpression,1446	CITED4,KIF21B
1439	GSC2	1187	ARCHS4 Coexpression,1363;Enrichr Queries,753;GTEx Coexpression,1445	EOMES,TLX3,LPAR1,ANK1,PITX1,OVOL2,CPA4
1440	ZNF681	1187	ARCHS4 Coexpression,1475;Enrichr Queries,1064;GTEx Coexpression,1022	SEMA6A,SATB1,PCDHB16,BLNK,B4GALT6,CPA4
1441	ZNF250	1187	ARCHS4 Coexpression,1564;Enrichr Queries,891;GTEx Coexpression,1107	SATB1,PCDHB16,LPAR1,ARID3A,PLCH2,UPP1,ST3GAL1
1442	ZNF3	1188	ARCHS4 Coexpression,1448;Enrichr Queries,967;GTEx Coexpression,1149	TCF7L1,SEMA6A,TSPAN7,PCDHB16,LPAR1,PDE4B
1443	ZNF616	1188	ARCHS4 Coexpression,1061;Enrichr Queries,942;GTEx Coexpression,1561	MEF2C,SERPINE2,PRXL2A,ADAMTSL3,CLDN7,PCDHB16
1444	TFDP3	1189	ARCHS4 Coexpression,1384;Enrichr Queries,740;GTEx Coexpression,1444	EHF,FABP4,PCDHB16,LPAR1,INHBB,PRDM1,EGFR,CPA4
1445	ZKSCAN7	1191	ARCHS4 Coexpression,1222;GTEx Coexpression,1160	CLDN9,DAPK2
1446	ZNF23	1194	ARCHS4 Coexpression,1568;Enrichr Queries,707;GTEx Coexpression,1307	ARHGAP33,SERPINE2,SATB1,PCDHB16,ENPP2,ALDOC,ATP1B1,ANK1,NR3C2
1447	ZNF613	1195	ARCHS4 Coexpression,1597;Enrichr Queries,654;GTEx Coexpression,1333	OLFM1,MEF2C,SATB1,PCDHB16,LPAR1,ST3GAL5,ADRB2,ICAM1,CPA4
1448	ZNF837	1195	ARCHS4 Coexpression,1420;Enrichr Queries,1189;GTEx Coexpression,976	CAMSAP3,UNC93B1,CITED4,OVOL2
1449	MZF1	1197	ARCHS4 Coexpression,1530;Enrichr Queries,961;GTEx Coexpression,1099	ARHGAP33,ARMCX4,TCF7L1,SATB1,ARID3A,PRDM1
1450	ZNF791	1197	ARCHS4 Coexpression,792;Enrichr Queries,1396;GTEx Coexpression,1403	DAPK2,ADAMTSL3
1451	CXXC1	1198	ARCHS4 Coexpression,1172;Enrichr Queries,1340;GTEx Coexpression,1082	TCF7L1,GRAP,HID1
1452	L3MBTL1	1198	ARCHS4 Coexpression,1141;GTEx Coexpression,1255	ARHGAP33,ADAMTSL3
1453	LCOR	1201	ARCHS4 Coexpression,1613;Enrichr Queries,1253;GTEx Coexpression,738	MEF2C,SLC37A1,GPR35,CLDN7,KDM7A
1454	ZNF829	1202	ARCHS4 Coexpression,754;Enrichr Queries,1308;GTEx Coexpression,1543	DAPK2,ADAMTSL3,LPAR1
1455	ZNF679	1202	ARCHS4 Coexpression,1514;Enrichr Queries,525;GTEx Coexpression,1567	EOMES,CSF1R,SEMA3C,CAMK2N1,PCDHB16,LPAR1,UPP1,TNF,MMP9,CPA4
1456	ZNF830	1202	ARCHS4 Coexpression,1131;Enrichr Queries,1363;GTEx Coexpression,1112	ARHGEF17,ARID3A
1457	ZNF169	1202	ARCHS4 Coexpression,1306;Enrichr Queries,1027;GTEx Coexpression,1274	DAPK2,PCDHB16,LPAR1,BICD1,TRIM66,CPA4
1458	ZNF496	1203	ARCHS4 Coexpression,1292;Enrichr Queries,1151;GTEx Coexpression,1165	ARMCX4,TCF7L1,SERPINE2,PCDHB16,SOX13
1459	ZNF235	1203	ARCHS4 Coexpression,1621;Enrichr Queries,645;GTEx Coexpression,1344	MMP15,SATB1,PCDHB16,LPAR1,ENPP2,PDE4B,ANK2,SPRY1,ANK1
1460	ZNF669	1204	ARCHS4 Coexpression,1609;Enrichr Queries,1213;GTEx Coexpression,789	LAT2,PCDHB16,LPXN,ARID3A,ATP1B1
1461	ZNF90	1204	ARCHS4 Coexpression,1310;Enrichr Queries,1101;GTEx Coexpression,1201	SEMA6A,LPXN,OGDHL,CPA4
1462	ZNF790	1204	ARCHS4 Coexpression,1457;Enrichr Queries,827;GTEx Coexpression,1328	PTPRU,MEF2C,PCDHB16,COL6A1,LPAR1,ICAM1,ROBO1
1463	BBX	1204	ARCHS4 Coexpression,978;Enrichr Queries,1106;GTEx Coexpression,1528	MEF2C,UNC93B1,LPAR1,ROBO1
1464	ZNF268	1206	ARCHS4 Coexpression,823;Enrichr Queries,1198;GTEx Coexpression,1596	SEMA3C,ADAMTSL3,LPAR1,ARID3A
1465	ZNF736	1207	ARCHS4 Coexpression,1293;GTEx Coexpression,1120	ADAMTSL3,TRIM66
1466	ZNF730	1207	ARCHS4 Coexpression,1059;GTEx Coexpression,1355	RANBP17
1467	ZNF224	1209	ARCHS4 Coexpression,1133;Enrichr Queries,1122;GTEx Coexpression,1372	SATB1,ADAMTSL3,PCDHB16,ICAM1
1468	ZNF654	1209	ARCHS4 Coexpression,977;Enrichr Queries,1209;GTEx Coexpression,1442	MEF2C,GNG2,KDM7A
1469	ZNF239	1210	ARCHS4 Coexpression,1244;Enrichr Queries,816;GTEx Coexpression,1569	COQ3,SERPINE2,PCDHB16,LPAR1,ADRB2,ATP1B1,MATN2,CPA4
1470	BAZ2A	1211	ARCHS4 Coexpression,1326;Enrichr Queries,1356;GTEx Coexpression,950	ACYP2,TRIM66
1471	ZNF573	1211	ARCHS4 Coexpression,1612;Enrichr Queries,867;GTEx Coexpression,1155	TGFBR3,ANKRD33B,PCDHB16,LPAR1,PDE4B,NR3C2,CPA4
1472	RFX7	1211	ARCHS4 Coexpression,1294;Enrichr Queries,911;GTEx Coexpression,1429	DOCK11,TCF7L1,SATB1,RANBP17,COBL,ANK2,ATP1B1
1473	ZNF678	1212	ARCHS4 Coexpression,1037;Enrichr Queries,1261;GTEx Coexpression,1337	TGFBR3,SEMA6A,LPAR1
1474	DMRTC2	1212	ARCHS4 Coexpression,1354;Enrichr Queries,873;GTEx Coexpression,1409	EOMES,MMP13,PCDHB16,LPAR1,PRDM1,CPA4
1475	DNTTIP1	1217	ARCHS4 Coexpression,1425;GTEx Coexpression,1009	ARL11,GMFG
1476	VEZF1	1218	ARCHS4 Coexpression,1470;Enrichr Queries,1348;GTEx Coexpression,836	ATP1B1,LIMS2,IP6K3,MYLK
1477	ZNF547	1220	ARCHS4 Coexpression,1522;Enrichr Queries,1080;GTEx Coexpression,1057	NDRG4,MEF2C,TLX3,PRUNE2,PCDHB16,CPA4
1478	ZNF594	1221	ARCHS4 Coexpression,1624;Enrichr Queries,1007;GTEx Coexpression,1031	ARMCX4,TGFB2,PCDHB16,LPAR1,BICD1,ST3GAL1,CPA4
1479	MXD3	1223	ARCHS4 Coexpression,1454;Enrichr Queries,1362;GTEx Coexpression,853	LAT2,ARL11,GMFG
1480	ZNF461	1223	ARCHS4 Coexpression,1331;Enrichr Queries,1038;GTEx Coexpression,1300	TLX3,SEMA3C,PCDHB16,NR3C2,CPA4
1481	E2F8	1223	ARCHS4 Coexpression,1243;Enrichr Queries,1392;GTEx Coexpression,1035	TXLNB,ANK1,RAPSN
1482	ZNF33B	1224	ARCHS4 Coexpression,1479;Enrichr Queries,953;GTEx Coexpression,1239	TGFBR3,SATB1,SPRY1,ATP1B1,HID1,CPA4
1483	TERB1	1224	ARCHS4 Coexpression,1057;GTEx Coexpression,1391	DAPK2
1484	BAZ2B	1224	ARCHS4 Coexpression,1288;Enrichr Queries,1245;GTEx Coexpression,1139	ARMCX4,MEF2C,SATB1,ADAMTSL3
1485	TCFL5	1224	ARCHS4 Coexpression,1625;Enrichr Queries,620;GTEx Coexpression,1428	SERPINE2,SLCO4A1,SATB1,PCDHB16,LPAR1,ENPP2,ALDOC,UPP1,ATP1B1
1486	ZNF749	1228	ARCHS4 Coexpression,1484;Enrichr Queries,1052;GTEx Coexpression,1147	TGFBR3,ANKRD33B,SEMA6A,PCDHB16,CPA4
1487	ZNF614	1230	ARCHS4 Coexpression,991;GTEx Coexpression,1469	RANBP17
1488	CENPA	1231	ARCHS4 Coexpression,1228;GTEx Coexpression,1234	ANKRD33B,LPXN
1489	REXO4	1234	ARCHS4 Coexpression,1351;GTEx Coexpression,1116	RAPSN
1490	ZNF280C	1237	ARCHS4 Coexpression,1021;Enrichr Queries,1147;GTEx Coexpression,1544	DOCK11,PCDHB16,RANBP17,CPA4
1491	ZNF718	1238	ARCHS4 Coexpression,1627;Enrichr Queries,513;GTEx Coexpression,1575	RAP1GAP2,TGFB2,SEMA6A,SATB1,PCDHB16,LPAR1,PDE4B,MAL2,ANK1,EGFR,SHANK2
1492	ZNF696	1239	ARCHS4 Coexpression,1439;Enrichr Queries,836;GTEx Coexpression,1441	TCF7L1,SLCO4A1,SOX13,ARID3A,ST3GAL1,EGFR,SLC39A4
1493	ZNF256	1240	ARCHS4 Coexpression,1582;Enrichr Queries,895;GTEx Coexpression,1242	COL17A1,TGFBR3,CAMK2N1,PCDHB16,ADRB2,ATP1B1,CPA4
1494	ZNF316	1240	ARCHS4 Coexpression,1477;Enrichr Queries,1067;GTEx Coexpression,1176	TCF7L1,CD82,PLXND1,UNC93B1,COL6A1
1495	CHAMP1	1241	ARCHS4 Coexpression,1286;GTEx Coexpression,1195	ANKRD33B
1496	ZBTB9	1241	ARCHS4 Coexpression,1557;Enrichr Queries,1040;GTEx Coexpression,1125	TCF7L1,SATB1,SPRY1,PRDM1,ST3GAL1
1497	DR1	1243	ARCHS4 Coexpression,979;Enrichr Queries,1375;GTEx Coexpression,1374	GPR35
1498	ZBED5	1244	ARCHS4 Coexpression,1200;GTEx Coexpression,1288	ARMCX4,GNG2
1499	ZNF253	1245	ARCHS4 Coexpression,1600;Enrichr Queries,1060;GTEx Coexpression,1076	TGFBR3,COQ3,SEMA6A,SATB1,PCDHB16,ANK1
1500	ZNF286B	1246	ARCHS4 Coexpression,1487;GTEx Coexpression,1004	TLX3,BICD1
1501	ZNF213	1246	ARCHS4 Coexpression,1318;Enrichr Queries,1157;GTEx Coexpression,1262	TCF7L1,ARID3A,UPP1,PAOX
1502	TBPL1	1248	ARCHS4 Coexpression,944;GTEx Coexpression,1552	SELP,PPBP
1503	PREB	1249	ARCHS4 Coexpression,1330;Enrichr Queries,1351;GTEx Coexpression,1066	ATP1B1,RAPSN,IP6K3
1504	ZNF737	1251	ARCHS4 Coexpression,1066;GTEx Coexpression,1435	GNG2
1505	TPRX1	1251	ARCHS4 Coexpression,1526;Enrichr Queries,794;GTEx Coexpression,1433	TNXB,SEMA3C,PCDHB16,PRDM1,NGEF,KLK6,CPA4
1506	ZNF706	1253	ARCHS4 Coexpression,1538;Enrichr Queries,1364;GTEx Coexpression,856	CAMSAP3,PLCH2,CPA4
1507	ZNF625	1254	ARCHS4 Coexpression,1496;Enrichr Queries,1116;GTEx Coexpression,1150	ANKRD33B,PCDHB16,LPAR1,ENPP2
1508	NFX1	1261	ARCHS4 Coexpression,1089;Enrichr Queries,1359;GTEx Coexpression,1335	ADAMTSL3
1509	ZNF221	1261	ARCHS4 Coexpression,1608;Enrichr Queries,1042;GTEx Coexpression,1134	ANKRD33B,PCDHB16,LPAR1,PDE4B,CPA4
1510	ZNF544	1263	ARCHS4 Coexpression,1150;Enrichr Queries,1146;GTEx Coexpression,1492	TCF7L1,ADAMTSL3,LPAR1,ST3GAL1
1511	ZSCAN21	1263	ARCHS4 Coexpression,1511;Enrichr Queries,1053;GTEx Coexpression,1224	MEF2C,SATB1,PCDHB16,ST3GAL5,IP6K3
1512	ZNF14	1265	ARCHS4 Coexpression,1493;Enrichr Queries,765;GTEx Coexpression,1536	TGFBR3,SERPINE2,PRXL2A,PCDHB16,ATP1B1,HID1,CPA4
1513	ZNF623	1268	ARCHS4 Coexpression,1246;Enrichr Queries,998;GTEx Coexpression,1559	TGFBR3,SATB1,ADAMTSL3,PCDHB16,ST3GAL1,CPA4
1514	ZNF684	1268	ARCHS4 Coexpression,1507;Enrichr Queries,1314;GTEx Coexpression,984	HSD11B1,TGFBR3,AFP
1515	ZNF668	1268	ARCHS4 Coexpression,1357;Enrichr Queries,1319;GTEx Coexpression,1129	TCF7L1,ARID3A
1516	AKAP8L	1268	ARCHS4 Coexpression,1534;Enrichr Queries,1166;GTEx Coexpression,1105	ARHGAP33,ALDOC,ATP1B1,ICAM1
1517	ZNF555	1270	ARCHS4 Coexpression,1300;Enrichr Queries,1000;GTEx Coexpression,1510	ADAMTSL3,PCDHB16,UPP1,KDM7A,GAS7,CPA4
1518	ZNF630	1273	ARCHS4 Coexpression,1430;GTEx Coexpression,1115	GLIPR1
1519	ZNF398	1274	ARCHS4 Coexpression,1253;Enrichr Queries,1331;GTEx Coexpression,1237	SEMA6A,PCDHB16,NOD2
1520	ZNF473	1274	ARCHS4 Coexpression,1267;Enrichr Queries,1093;GTEx Coexpression,1463	TCF7L1,DZIP1L,UPP1,CPA4
1521	ZNF735	1275	ARCHS4 Coexpression,1495;GTEx Coexpression,1055	ARMC2,CXCL5
1522	GATAD2A	1277	ARCHS4 Coexpression,1307;Enrichr Queries,1321;GTEx Coexpression,1203	TCF7L1,NOD2
1523	ZNF574	1279	ARCHS4 Coexpression,1237;Enrichr Queries,1301;GTEx Coexpression,1298	TCF7L1,MAGED2,PAOX
1524	ZNF551	1279	ARCHS4 Coexpression,1543;Enrichr Queries,1108;GTEx Coexpression,1186	TLX3,SATB1,PCDHB16,LPAR1
1525	ZNF85	1281	ARCHS4 Coexpression,1056;Enrichr Queries,1281;GTEx Coexpression,1505	PDE4B,B4GALT6,CPA4
1526	ZNF628	1283	ARCHS4 Coexpression,1435;Enrichr Queries,1271;GTEx Coexpression,1142	TCF7L1,PLXND1,PAOX
1527	ZNF761	1283	ARCHS4 Coexpression,1167;Enrichr Queries,1094;GTEx Coexpression,1588	PCDHB16,RANBP17,ADRB2,ST3GAL1
1528	THAP6	1283	ARCHS4 Coexpression,1132;Enrichr Queries,1310;GTEx Coexpression,1408	MEF2C,DAPK2
1529	AKAP8	1284	ARCHS4 Coexpression,1249;Enrichr Queries,1355;GTEx Coexpression,1249	INPP5D,ASIC1
1530	MBD1	1285	ARCHS4 Coexpression,1506;Enrichr Queries,1137;GTEx Coexpression,1212	MEF2C,PCDHB16,EGFR,PAOX
1531	ZNF142	1286	ARCHS4 Coexpression,1531;Enrichr Queries,1249;GTEx Coexpression,1077	TCF7L1,SATB1,PRUNE2,SLC6A4
1532	ZNF646	1287	ARCHS4 Coexpression,1381;Enrichr Queries,1217;GTEx Coexpression,1264	TCF7L1,ARID3A,PAOX
1533	ZSCAN29	1290	ARCHS4 Coexpression,1501;Enrichr Queries,1086;GTEx Coexpression,1284	MEF2C,SATB1,ARID3A,KDM7A,PAOX
1534	REPIN1	1291	ARCHS4 Coexpression,1512;Enrichr Queries,1216;GTEx Coexpression,1144	TCF7L1,CHDH,ATP1B1
1535	ZNF479	1291	ARCHS4 Coexpression,1587;Enrichr Queries,699;GTEx Coexpression,1586	MMP13,ADAMTSL3,PCDHB16,LPAR1,COBL,HMGCLL1,ROBO1,NR3C2
1536	CPXCR1	1291	ARCHS4 Coexpression,1355;Enrichr Queries,930;GTEx Coexpression,1587	SEMA6A,PCDHB16,LPAR1,PHEX,ROBO1,CPA4
1537	ESX1	1291	ARCHS4 Coexpression,1628;Enrichr Queries,768;GTEx Coexpression,1477	EOMES,TLX3,PCDHB16,LPAR1,PRDM1,ANK1,PITX1
1538	THAP9	1292	ARCHS4 Coexpression,1030;Enrichr Queries,1295;GTEx Coexpression,1550	SEMA6A,RANBP17
1539	ERF	1292	ARCHS4 Coexpression,1426;Enrichr Queries,1230;GTEx Coexpression,1219	TCF7L1,ACYP2,ICAM1
1540	POU5F2	1292	ARCHS4 Coexpression,1113;GTEx Coexpression,1471	ADAMTSL3
1541	CREBZF	1292	ARCHS4 Coexpression,1349;Enrichr Queries,1274;GTEx Coexpression,1254	ARMCX4,MEF2C,ATP1B1
1542	RXRB	1295	ARCHS4 Coexpression,1545;Enrichr Queries,1244;GTEx Coexpression,1095	ARMCX4,MEF2C,TCF7L1
1543	ZNF653	1296	ARCHS4 Coexpression,1528;Enrichr Queries,1313;GTEx Coexpression,1046	SAMD14,TLX3,ARID3A
1544	PHF1	1296	ARCHS4 Coexpression,1097;GTEx Coexpression,1495	KIF21B
1545	ZBTB40	1297	ARCHS4 Coexpression,1387;Enrichr Queries,1124;GTEx Coexpression,1379	PRXL2A,KIF21B,PRDM1
1546	WIZ	1297	ARCHS4 Coexpression,1122;Enrichr Queries,1316;GTEx Coexpression,1453	JAG2,TCF7L1
1547	ZNF12	1299	ARCHS4 Coexpression,1525;Enrichr Queries,1199;GTEx Coexpression,1172	SATB1,KIF21B,KDM7A
1548	ZBED4	1299	ARCHS4 Coexpression,1472;Enrichr Queries,1177;GTEx Coexpression,1247	TCF7L1,BLNK,ARID3A,ST3GAL1
1549	ZNF776	1300	ARCHS4 Coexpression,1180;Enrichr Queries,1307;GTEx Coexpression,1414	TMEM98,SATB1
1550	ZNF566	1301	ARCHS4 Coexpression,1554;Enrichr Queries,1125;GTEx Coexpression,1223	TGFBR3,PCDHB16,BICD1,CPA4
1551	MYSM1	1303	ARCHS4 Coexpression,1149;Enrichr Queries,1389;GTEx Coexpression,1370	KDM7A
1552	ZBTB6	1304	ARCHS4 Coexpression,1202;Enrichr Queries,1210;GTEx Coexpression,1501	MEF2C,KDM7A
1553	ZNF136	1309	ARCHS4 Coexpression,1366;Enrichr Queries,1023;GTEx Coexpression,1539	MEF2C,SATB1,KDM7A,ICAM1
1554	TFCP2	1311	ARCHS4 Coexpression,1278;Enrichr Queries,1175;GTEx Coexpression,1479	MEF2C,TCF7L1,SEMA6A,LPAR1
1555	YY2	1313	ARCHS4 Coexpression,1623;Enrichr Queries,798;GTEx Coexpression,1517	TGFB2,SATB1,CAMK2N1,TSPAN7,PCDHB16,LPAR1,PRDM1
1556	PURB	1316	ARCHS4 Coexpression,1347;GTEx Coexpression,1285	TLX3
1557	ZNF277	1317	ARCHS4 Coexpression,1598;Enrichr Queries,1142;GTEx Coexpression,1211	ANKRD33B,SERPINE2,PCDHB16,ATP1B1
1558	CBLL2	1318	ARCHS4 Coexpression,1441;Enrichr Queries,910;GTEx Coexpression,1603	CSF1R,PLXND1,TNFSF15,PCDHB16,LPAR1,PHEX
1559	ZNF45	1319	ARCHS4 Coexpression,1187;Enrichr Queries,1393;GTEx Coexpression,1376	CAMK2N1
1560	ANHX	1319	ARCHS4 Coexpression,1323;GTEx Coexpression,1315
1561	IKZF5	1323	ARCHS4 Coexpression,1478;Enrichr Queries,1163;GTEx Coexpression,1327	MEF2C,SATB1,KDM7A
1562	ARHGAP35	1325	ARCHS4 Coexpression,1073;GTEx Coexpression,1577	ARHGEF17
1563	MGA	1330	ARCHS4 Coexpression,1040;Enrichr Queries,1386;GTEx Coexpression,1564	ADAMTSL3
1564	ZNF174	1333	ARCHS4 Coexpression,1352;Enrichr Queries,1227;GTEx Coexpression,1420	PCDHB16,ACYP2
1565	CENPS	1334	ARCHS4 Coexpression,1327;GTEx Coexpression,1341
1566	ZNF324B	1338	ARCHS4 Coexpression,1334;GTEx Coexpression,1342
1567	FAM170A	1340	ARCHS4 Coexpression,1576;Enrichr Queries,896;GTEx Coexpression,1547	MMP13,SEMA6A,LPAR1,ROBO1,NR3C2,CPA4
1568	ZNF567	1346	ARCHS4 Coexpression,1378;Enrichr Queries,1099;GTEx Coexpression,1562	MEF2C,SATB1,CPA4
1569	ZNF525	1348	ARCHS4 Coexpression,1508;GTEx Coexpression,1188	TRIM66
1570	ZNF282	1354	ARCHS4 Coexpression,1372;Enrichr Queries,1257;GTEx Coexpression,1432	TCF7L1,ARID3A
1571	ZBTB45	1354	ARCHS4 Coexpression,1386;Enrichr Queries,1229;GTEx Coexpression,1447	TCF7L1,ARID3A
1572	NFXL1	1354	ARCHS4 Coexpression,1529;Enrichr Queries,1336;GTEx Coexpression,1198	PCDHB16,ARID3A
1573	THAP7	1358	ARCHS4 Coexpression,1359;Enrichr Queries,1361;GTEx Coexpression,1353
1574	JRKL	1358	ARCHS4 Coexpression,1399;Enrichr Queries,1082;GTEx Coexpression,1593	PRXL2A,PCDHB16,EGFR,KDM7A
1575	DRAP1	1361	ARCHS4 Coexpression,1219;Enrichr Queries,1399;GTEx Coexpression,1466	VEGFC
1576	ZFP62	1365	ARCHS4 Coexpression,1605;Enrichr Queries,1138;GTEx Coexpression,1351	MEF2C,PCDHB16,KDM7A
1577	EVX2	1365	ARCHS4 Coexpression,1492;Enrichr Queries,1012;GTEx Coexpression,1591	EOMES,TLX3,LPAR1,PITX1
1578	ZNF705D	1367	ARCHS4 Coexpression,1527;Enrichr Queries,1051;GTEx Coexpression,1522	TNXB,LPAR1,RAPGEF4,CPA4
1579	ZNF442	1367	ARCHS4 Coexpression,1595;Enrichr Queries,952;GTEx Coexpression,1554	PCDHB16,LPAR1,ENPP2,ICAM1,CPA4
1580	SRCAP	1368	ARCHS4 Coexpression,1332;Enrichr Queries,1187;GTEx Coexpression,1585	TCF7L1,ANK2,ATP1B1
1581	ZNF511	1374	ARCHS4 Coexpression,1450;Enrichr Queries,1404;GTEx Coexpression,1269	COQ3
1582	GTF2I	1375	ARCHS4 Coexpression,1375
1583	ZNF888	1377	GTEx Coexpression,1377
1584	GLI4	1383	ARCHS4 Coexpression,1165;GTEx Coexpression,1600	UNC93B1
1585	PRDM4	1383	ARCHS4 Coexpression,1591;Enrichr Queries,1233;GTEx Coexpression,1324	PCDHB16,ATP1B1
1586	ZNF670	1384	ARCHS4 Coexpression,1570;Enrichr Queries,1197	PCDHB16,ATP1B1
1587	ZNF705B	1384	ARCHS4 Coexpression,1194;GTEx Coexpression,1574	LRRC8E
1588	RBAK	1386	ARCHS4 Coexpression,1579;Enrichr Queries,1243;GTEx Coexpression,1336	PCDHB16,KDM7A
1589	ZNF146	1386	ARCHS4 Coexpression,1325;Enrichr Queries,1378;GTEx Coexpression,1456
1590	ZSCAN12	1389	ARCHS4 Coexpression,1610;Enrichr Queries,993;GTEx Coexpression,1563	MEF2C,SATB1,PCDHB16,PDE4B,PRDM1
1591	ZNF609	1396	ARCHS4 Coexpression,1321;Enrichr Queries,1345;GTEx Coexpression,1521	SLC6A4
1592	ZNF777	1396	ARCHS4 Coexpression,1572;Enrichr Queries,1273;GTEx Coexpression,1343	TCF7L1,PRDM1
1593	ZNF587B	1404	ARCHS4 Coexpression,1592;GTEx Coexpression,1216	ARID3A
1594	ZNF408	1406	ARCHS4 Coexpression,1385;Enrichr Queries,1315;GTEx Coexpression,1518	UPP1
1595	KDM2A	1407	ARCHS4 Coexpression,1502;GTEx Coexpression,1312
1596	CIC	1408	ARCHS4 Coexpression,1606;Enrichr Queries,1350;GTEx Coexpression,1268	ARHGAP33,TCF7L1
1597	ZNF446	1408	ARCHS4 Coexpression,1373;Enrichr Queries,1381;GTEx Coexpression,1470
1598	SAFB	1411	ARCHS4 Coexpression,1308;GTEx Coexpression,1514
1599	PA2G4	1412	ARCHS4 Coexpression,1466;GTEx Coexpression,1357
1600	ZNF705G	1416	ARCHS4 Coexpression,1252;GTEx Coexpression,1580	ADAMTSL3
1601	JRK	1421	ARCHS4 Coexpression,1341;GTEx Coexpression,1500
1602	HMGA1	1421	ARCHS4 Coexpression,1452;Enrichr Queries,1388;GTEx Coexpression,1424
1603	ZNF28	1423	ARCHS4 Coexpression,1596;Enrichr Queries,1078;GTEx Coexpression,1595	MEF2C,SATB1,PCDHB16,CPA4
1604	ZNF227	1424	ARCHS4 Coexpression,1584;Enrichr Queries,1193;GTEx Coexpression,1494	PRDM1,UPP1
1605	ZNF507	1425	ARCHS4 Coexpression,1539;Enrichr Queries,1286;GTEx Coexpression,1451	NR3C2
1606	ZFP91	1430	ARCHS4 Coexpression,1361;Enrichr Queries,1347;GTEx Coexpression,1581	PRXL2A
1607	PCGF6	1433	ARCHS4 Coexpression,1556;Enrichr Queries,1339;GTEx Coexpression,1405	PCDHB16
1608	NANOGNB	1434	ARCHS4 Coexpression,1382;GTEx Coexpression,1485
1609	MTERF3	1434	ARCHS4 Coexpression,1566;GTEx Coexpression,1302	COQ3
1610	HSFX2	1434	ARCHS4 Coexpression,1434
1611	PRMT3	1436	ARCHS4 Coexpression,1499;Enrichr Queries,1338;GTEx Coexpression,1472	PCDHB16
1612	SPZ1	1440	ARCHS4 Coexpression,1345;GTEx Coexpression,1535
1613	THAP3	1442	ARCHS4 Coexpression,1362;Enrichr Queries,1380;GTEx Coexpression,1583
1614	YBX1	1449	ARCHS4 Coexpression,1449;Enrichr Queries,1368;GTEx Coexpression,1529
1615	AHCTF1	1456	ARCHS4 Coexpression,1560;Enrichr Queries,1374;GTEx Coexpression,1434
1616	SON	1463	ARCHS4 Coexpression,1379;GTEx Coexpression,1546
1617	CCDC169SOHLH2	1463	ARCHS4 Coexpression,1463
1618	ZNF225	1472	ARCHS4 Coexpression,1424;GTEx Coexpression,1520
1619	ZNF845	1473	ARCHS4 Coexpression,1616;Enrichr Queries,1402;GTEx Coexpression,1402
1620	TTF1	1478	ARCHS4 Coexpression,1546;GTEx Coexpression,1410
1621	CENPBD1	1482	ARCHS4 Coexpression,1485;GTEx Coexpression,1478
1622	THAP12	1491	ARCHS4 Coexpression,1550;GTEx Coexpression,1431
1623	ZNF879	1496	ARCHS4 Coexpression,1588;GTEx Coexpression,1404
1624	SPEN	1503	ARCHS4 Coexpression,1494;GTEx Coexpression,1511
1625	ZNF492	1506	ARCHS4 Coexpression,1614;GTEx Coexpression,1398
1626	TMF1	1507	ARCHS4 Coexpression,1408;GTEx Coexpression,1605
1627	ZNF852	1507	ARCHS4 Coexpression,1619;GTEx Coexpression,1395
1628	MBD6	1525	ARCHS4 Coexpression,1517;GTEx Coexpression,1532
1629	MTERF1	1544	ARCHS4 Coexpression,1622;GTEx Coexpression,1465
1630	ZNF816	1551	ARCHS4 Coexpression,1620;GTEx Coexpression,1481
1631	ZNF880	1556	ARCHS4 Coexpression,1510;GTEx Coexpression,1602
1632	TOPORS	1564	ARCHS4 Coexpression,1590;GTEx Coexpression,1538
