# Supplementary material for: Truncated O-glycosylation in metastatic triple-negative breast cancer reveals a gene expression signature associated with extracellular matrix and proteolysis
Source: Sci Rep. 2024 Jan 20;14:1809. doi: 10.1038/s41598-024-52204-2 (PMC10799929; doi:10.1038/s41598-024-52204-2)
Supplement: Supplementary file 5 — Supplementary Table 4. [file 41598_2024_52204_MOESM5_ESM.xlsx]

## Sheet: Supplementary Table 1
Supplementary Table 4
Primers and Tm for genes analyzed with qRT-PCR.
Target gene	Primer Sense Sequence Primer Antisense Sequence	Tm (ºC)
Ecm1	GGGACCGTATCCAGAGCAG GCTGGTCTGAAGCCTTGAAG	57
Serpine2	CAGATCATCAAGTCACGGCCT ACCGTGGAGAGCTGCTTCTTT	60
Kif21b	AAGGCTGCTTTGAGGGCTAT AAAGCCGGTGCCCATAGTA	57
Camsap3	TCCACGCTGTCCCTATCTAC TTGCTTCCATTCTCCCAGTC	57
Mmp15	ACATGTCCACCATGCGCTCT TACCATGATGTCAGCCTCC	57
